# Supplementary material for: Comparing BeadChip and WGS Genotyping: Non-Technical Failed Calling Is Attributable to Additional Variation within the Probe Target Sequence
Source: Genes (Basel). 2022 Mar 9;13(3):485. doi: 10.3390/genes13030485 (PMC8948885; doi:10.3390/genes13030485)
Supplement: Supplementary file 1 [file genes-13-00485-s001.zip]

Archive with 5 entries (5 files):
- FigureS1.pdf
- Tables.xlsx
- temp.g5d
- temp.g5x
- temp_cons
