# Supplementary material for: Comparing BeadChip and WGS Genotyping: Non-Technical Failed Calling Is Attributable to Additional Variation within the Probe Target Sequence
Source: Genes (Basel). 2022 Mar 9;13(3):485. doi: 10.3390/genes13030485 (PMC8948885; doi:10.3390/genes13030485)
Supplement: Supplementary file 1 [file genes-13-00485-s001.zip › Tables.xlsx]

## Sheet: Table S1
Table S1 SNPs present in both BovineHD and the early versions of BovineSNP50 microarrays (n= 50,392)
MARKER_NAME	SNP	IlmnStrand	UM3Chr	UM3Pos	ShmidtChr	ShmidtPos	ARS1.2Chr	ARS1.2Pos	TopGenomicSeq
ARS-BFGL-NGS-2370	[A/C]	TOP	12	72455520	12	69385512	0	0	CTGGGGCGGCACTAAGCCATGCAAAAAGTCCAGCGCCAATGGAAAGCGCTCCTACCCCAC[A/C]CTAGGCCAACCATGTGCGAAAGGCGCTGAGGGCAGCAGGCGCGGGCCAGGCGCTCATCAG
Hapmap43437-BTA-101873	[T/C]	BOT	1	135098	1	113641	1	776231	CAACAAATGTTGGAGAACCACTGGTCTAGGGAATCTTTAAACCCTAATTATACATGACCA[A/G]TGACCCTTATTTCATGTTCAGTCACCTGGGAAAACAGGCTGCATGTGGTCCAGCCGAGGA
ARS-BFGL-NGS-16466	[A/G]	TOP	1	267940	1	244698	1	907810	TGAACTGGAATAACTGTGTGGGTTTTGTAGGCATGGACACAGAGCCTCCCAGAGACTGGA[A/G]GAACTGGGCCTCAGTGAGATGTACCCAGAGAACAGGTGTGCATGGTTTTCAGAACAGAAG
ARS-BFGL-NGS-19289	[T/C]	BOT	1	305793	1	282555	1	945663	GCTGAATTTTAACTCGGAACTATTCTGTCAACATTGGCCCCACGTTGGTGGTGGGTGGGG[A/G]GGGGTACAATGGTCTTACTGTTCAAACTAGCTGGGGCACACCGGACTGGCTCCTGGCCCA
ARS-BFGL-NGS-105096	[T/C]	BOT	1	353745	1	330507	1	993060	TCCAGGCCTCCTCATCTCGCCAGTCACCTGGGTAGAGGACACGCTGTCTGCCCCAGCCCC[A/G]CTCTCAGCCAACCCCATCGGCCTCTCACCATCCCCAGAGTTTAGTCTGCAAAAAAGATTC
Hapmap34944-BES1_Contig627_1906	[A/C]	TOP	1	393248	1	369418	1	1032564	ACAGAGTTCAAGTGCTTCACTTCAGGTTGAGTGAACGGATGGTTACCTGTGAGCCTGTGC[A/C]TCACATTTTATCAATACTTTCTATCACTCTTGCTACCAAGAGAAGGAGAACACTGAACAA
ARS-BFGL-NGS-98142	[A/G]	TOP	1	471078	1	447277	1	1110393	TGCTGAGACGTAGTGAAGGGTTTGTAGCATGGGCAGAGGCTGAAGCGAGTAGTTGGTGAC[A/G]GGGCGGCAGCTGGTACCAGAGGCCGCGTCAGCAAGGGCCAGCGTGTGTGCTTGGTGCTCC
Hapmap53946-rs29015852	[T/C]	BOT	1	516404	1	487653	1	1150763	TTGTTTTCTGCCTCTTTGTTCTCCTAAACATGAAAGGAGAGACACAACTGCTGTATRTAT[A/G]CTGTGTGTCTCAATGACCTCTGGTTTTTCCTCGCATTTCCCCCCAGTTTAGGTATTTCAT
ARS-BFGL-NGS-114208	[A/G]	TOP	1	533815	1	562284	1	1167048	GCCCTTCCATTGTCCGATGACTAGGACCAGCTGAAACACTCAATTTTGCAAAACAGTCAC[A/G]CTCCAGCCATTGGCCCAATTATCTCTTCCAATTACAATGTCTTCCCATCCTCTTCTCATG
ARS-BFGL-NGS-66449	[A/G]	TOP	1	571340	1	524506	1	1204825	ACTGCTCTTGACTGACTGACTAGAGCAGTACTTTAGACTCACCTGGGAGCTTGCAAAAAA[A/G]TACTGCCTGGCCTCACCTGTCTCCCATTAGTTCAGTTCAGTTCAGTCACTCAGTCGTGTC
ARS-BFGL-BAC-32770	[T/C]	BOT	1	845494	1	643558	1	1566539	ATCCTACTGCCTGGCTCAAGAAACAACCAAGAGGTATCTTAGATCATGCAAAGGGAGCCA[A/G]GCAATAAGACAGAAGGATCATGGGTTCCCAGATACTGAGGGCTGCTAGGCTGCTTATACT
ARS-BFGL-NGS-65067	[A/G]	TOP	1	883895	1	681959	1	1604940	GTTTACAGAGTGTGCTATAAATAGCAAGCGGATTAAAGCTAATCTAGAGGGCCAGCTGCT[A/G]CTGCTGTTGCTGCCACTGAAGCAAATGGAAGCCAGAAAGAGAAGGAAAAAAAAAAGGCAG
ARS-BFGL-BAC-31497	[T/C]	BOT	1	905632	1	703696	1	1626677	AAGTATTTCCCGAGCCCTTCCAAGTTCAAAGAACTGCACTGTGCCTTGTGCATAAAACGC[A/G]TAAGACATGATTTCAGTCTTCAAGAAACTCAGGGTTTAGCTGAGGAATGAAGGCGCAAAT
ARS-BFGL-BAC-32722	[A/G]	TOP	1	929617	1	727681	1	1650662	TACATTTCCTGAGGTTGTTTGGCACTTAAAATGGACTGGAAAGTGAGAGCAGATTATGTA[A/G]AACTGCCTATAGTAGAACCTTTATGTTTATTTTCAAAATAGACTATTACTGAATCCATTC
ARS-BFGL-BAC-34682	[T/C]	BOT	1	950841	1	748907	1	1671886	TTGATTTTCTGCACCCAGGCAGTCCTTGGAAAGAAAGAGACAGAACTCAGGCGTCAGGTC[A/G]GTACCAATTCAGTTTCCAGGACTCTGCTTTGTTCTTTTGATTTTTACAACAAAGGCTCAG
ARS-BFGL-NGS-3964	[T/C]	BOT	1	974586	1	772653	1	1695632	ACACCACAGAGCACCACCTCCCGGCCCTTGGCAGTAGTGTTTCAAAACGGCGGCCAGCGG[A/G]GCTGATGGCTTGCATTATTCCTCATGCCGCCCATGACTCCCGAGAAACGTCCGTTAAAGG
ARS-BFGL-NGS-98203	[T/G]	BOT	1	1009504	1	807570	1	1730547	ATTTCATTAATTCTGTATCATCTCAGGACGACATTTTATGCAACTGAATTTTTAGGGCCC[A/C]ATTAACAACAGTTGGGAGCCACTTCCAATTTGTAAGCATTGAAAATAAACTGAGTCTCTG
ARS-BFGL-BAC-36895	[A/G]	TOP	1	1078256	1	877455	1	1798608	ACAAAACTTCACCTACAAAATCAGCTGCAGACAACATTTAGCTAACTGGACCAACCCCTG[A/G]TCCAGGACTCCAAGTGTGGGTCTTCACGGCCTCCAACCAGAGGCAAGATGTTTTCTGTTC
ARS-BFGL-BAC-2376	[T/C]	BOT	1	1114422	1	913629	1	1834781	ACAGCTTCTTAGTCCCGGGTGCAGTGATGGGCACTAAGGAATGTGGATGAAAGCCTCTAG[A/G]GCAACAAGAAACTCTCAGTCTGGTGAGTGATCCTGTACTATTATCCCACTCATTGCATTG
ARS-BFGL-BAC-31703	[A/G]	TOP	1	1153822	1	953036	1	1874181	TGTCTCTGGCACTGGCTCAGTACCTGACTCTCTGAAGTGATGAATGTGGCAGAAAACTTG[A/G]TACTTCCTTGGGCTATGGTTAGACTTTGTCTCATTTCTATCATGATTATACCTCCATCAC
ARS-BFGL-BAC-31722	[A/G]	TOP	1	1189382	1	988596	1	1909740	GCTAAGCCAGCTAGGCCTGAGCCCGAGAGGTGTTAAGAAGGTTGGGGTGCAACGGAAACC[A/G]CCCTGCGCCCCAGGGCTGGACGGTCCCGCGGGGCGTCTCCCGAGCTTCCGCCCAAAGGCC
BTA-49284-no-rs	[G/C]	BOT	1	1209308	1	1008609	1	1929664	CCTGCCCTGCCATTTTTTAAGCACTACATTTTTTATTTCTTAATGAAAGTATAGGTAGTA[C/G]CAATTCTTATGATGGAAGATAATCTCAAAAATATAAGCAAGTTGTACATAGACTGAACAT
ARS-BFGL-BAC-6557	[A/C]	TOP	1	1234172	1	1043152	1	1954528	TGTTACTGAGTTAATCAAGCAAGATCTGTTCCACAGGGCTAATGCCACCACCTCCCCTTT[A/C]AAATTTTGTAGAGGTTATTAAAAAAGACAGTGGTATGTTGTGTGATGATCAGCACAAAGT
ARS-BFGL-BAC-7196	[A/C]	TOP	1	1264369	1	1073349	1	1984725	CCAGGCTCTCTCTTCTAGAACCGACTTAAGATGCTCAGCCTTCTCTCCTGTTTGGGCATC[A/C]CCTACCGTCTAGCTACTGTAGGCCTGCTTGTCCACCAGGGATGGGCCTAGTTCCTTCCTC
ARS-BFGL-BAC-649	[A/G]	TOP	1	1312323	1	1121299	1	2032673	ACCCAACAAAGACTTTATTACCCTACATGGGAGTGTTAGATTTTGTGGACTTGTTGCTCA[A/G]TTTACATTACACTGAGAAATCTGATTAACCTCAATTATTCAAAGAACCAAATGTAACTGG
Hapmap53766-ss46526150	[T/C]	BOT	1	1359951	1	1170767	1	2082139	TGAAATAAAAAATTATCTACAGATAGAATATAACAAAAGGAAAACGTGATTTGAGAAGTG[A/G]TCTCAGGTCCACAGCTCTTCAGTTCTTCCAAATTTGTAGATCAGAGTGCTGGAAAGATAT
ARS-BFGL-NGS-115971	[A/C]	TOP	1	1385605	1	1196422	1	2107796	TGCAGACTGCAGGAGTAAAAATAGGCCCATGAGTAGAAACAGGCCCATGAGACCTTCCCA[A/C]TGCTGGAGTGTGGCAAAGACTTCCTGGGCACCAGCTGAATCCAGACTCAGACCACGGGGA
ARS-BFGL-NGS-62826	[T/C]	BOT	1	1436503	1	1247320	1	2158691	CTTCACTCTCACATCGTCTTCAGCGGGAATGACTTGGCCTCCTCTTTCACCTGCCATCAC[A/G]TAACATTCGGATGAAGCCCATGTTCTTATGTGATGTTTCCAGAGACCTAAAAACGCACAG
BTA-39394-no-rs	[T/C]	BOT	1	1513277	1	1324141	1	2235492	ACTTCTGGGGAAGTAAAGGATACATACTTTTTGAAGATGGGAGAGACCTGGGAATGTTTT[A/G]TTGTTGATGAGAAGGAGTGAAGGAGAGAAAATGGAAGTCACGGAACTGTTTTTGTTCAGT
ARS-BFGL-NGS-105306	[T/C]	BOT	1	1582828	1	1393698	1	2305128	CTGGCAAAGCTTTTCTCCATCATCATGACCTCCAGCCATGCTCCAGCTGAGCAAAGGACA[A/G]GGAGCTGGCCTCTGCAATGTGCATGATTCACTGCACTTACCTTTTCATCAGAGCCATTTT
ARS-BFGL-NGS-87636	[T/C]	BOT	1	1603944	1	1416454	1	2327877	TCCTACCCTTTGGCACCTCTGCAGGCAGTTGCTTCAGGAACCAAGCCTCCTCCAACACTT[A/G]ACTTGAATAACGGCCAAACCAAGGCCACACAGAACTGAACCCGATCCTGCCCCAGAAATA
Hapmap24070-BTA-123581	[A/C]	TOP	1	1625471	1	1437006	1	2348424	CTCCTCCACTTGCATACACAGAGCATGTTGGACTTCCTGTGACATTTACAAATCTTCAAA[A/C]TGTTGTAGTCTGAAGCATGTGTATTCTTTGATGGCCAATCATATTTTACCAAAAGTAAGA
ARS-BFGL-BAC-754	[T/C]	BOT	1	1712261	1	1523650	1	2435536	ATTAACTAACAGGCCCCAAATCCCTTCCTAATGAGGCTGGGCCACCCAGATGAGCCAGAA[A/G]GCATGTGTCAGTGACAGCAACAGAGGATTTGCAATGGAGAGGGGGAGAGGCCGGTCAACA
ARS-BFGL-BAC-4401	[T/C]	BOT	1	1735779	1	1547168	1	2459049	AGAAAGTGACCATCCCCGCCCGGGCGGGCCTCCCCGTAACTGGGGGGGTTTGGAAACGCC[A/G]CCGCTCCGTGCTCCGTCGCTTTCTGTCAGTTGATTATGCCGTTTGTCAGCAGAACTCGGG
ARS-BFGL-BAC-13059	[A/C]	TOP	1	1760113	1	1570768	1	2482685	GGCCCAGAGAGTTGGAGCCACGCAAGGATGACTCTAAGCCACAGTCGTCACCACTCCCTG[A/C]TGTCTACCCCAGCTCCTCACCTGGTCTTCGAGGTCTTTCGGCTTCCACCCACACTCTAAA
ARS-BFGL-BAC-14930	[A/G]	TOP	1	1782724	1	1593414	1	2505294	AAAGATGACTTTTTACACTTAGCTAGCCTTCTTCAAGAAGGCACTGTCTCCAGGGAAGTC[A/G]GGGGGACTTCGCAGCCTGTCTGTGCTTACAGAGGTGGTGGGTGGTACCACACACCCATTG
ARS-BFGL-BAC-15552	[A/G]	TOP	1	1805584	1	1616278	1	2528158	CTTTGCCTTTGACCTCAATCTCAGACGCTTCCCCAGCTGCAGACATACCATCTCTGAGTA[A/G]GTACGCACACTCCCTAACCCCTCAGCCCAAACCTCATTCCCCCCAGACTCATCCTGGACA
ARS-BFGL-BAC-15580	[C/G]	TOP	1	1828653	1	1639319	1	2551347	GCGCCGTGCCAGGAGGGGCCCCTCGAGTTTTGCCCCTGCTTCCGACTCTAGGCTCTGGAG[C/G]CAGCGCGTAAAGAACCGCGGATTCGCGTGGACCCGGGCGCAAGGACCGTCGCCGGTGGCA
ARS-BFGL-NGS-11433	[T/C]	BOT	1	1851399	1	1662071	1	2574098	GGTTGGGGAATGAAAAATTACGTGGTCTGGGCAGGGCCAGCCTCCTCCCTTAATTGCCCT[A/G]CTATTCTCTGTTTCAGTCCATAGGGAAAGGGAAAGTGAAAGTCGCTCAGCCATGTCCAAC
ARS-BFGL-NGS-25183	[A/G]	TOP	1	1896112	1	1705124	1	2617150	TTGCTTTTGTTGACTGTTCAAAATCAAATCCATTTTAGAGAGTTGGCCTTTCTGGGCCCG[A/G]ATCCTTTCTTTCAGTCTAAACAAATAAAATGGAAACAAAAGTAAAAGTGTCATCATTACC
ARS-BFGL-NGS-76349	[T/C]	BOT	1	1921756	1	1729494	1	2641517	AACTCTGAGCCCGACCCATCCTGCTAAGCTGCTCCGGAATTCCTGGCCCACTGGCACTGC[A/G]AGGTGAGAAGCGTTTGTCGTTGTGTGAAGCAGTTAAGTTTTAGGGTGTTTTGTTACAAAG
ARS-BFGL-BAC-16253	[T/C]	BOT	1	1953465	1	1761203	1	2673226	GGATTTAGCATCATTTCTCAGAGCTAGATTTTTACCATGAAGACAAATACTGAAGTGGAG[A/G]GGGCCAAATACCCATTTGTTGAAAAGGGTCAGAACAGAATCCAGTGTCACCACGCCAACA
ARS-BFGL-BAC-7317	[T/C]	BOT	1	1983902	1	1791640	1	2703664	GAAAGCTTTGTATTTTAATACTTACCACTTGCTATTAGAAAAAACTTCTGCCAGCAACTT[A/G]TTCTCATCAGCACTAAGGCAGCCCTAAATTCATTTTTCTTCAATCTTTGCATGGAGCTTG
ARS-BFGL-BAC-11152	[A/G]	TOP	1	2013659	1	1821402	1	2733421	AGATGTTATTAAGCAATAAGAGATTAATTTTGTTAGAAACCAGACACTGATATGAAACGG[A/G]ACAGAAAAATGAGTTTCTTGTCTTTTTCTGTCACACCACACGACTTGAGGGATCTTAGCT
ARS-BFGL-NGS-29653	[A/G]	TOP	1	2049400	1	1857163	1	2769164	GGAAGTCACAAAAGCCAAGTGCATTTGGGATTTTTGTTGCTTAGAAAGAGGCCTAAATCC[A/G]GGGAATGCTCTCTCCCTCTAGCCCTTCTCTCCCTCTCTTGCCTTGCCACCTCCTACCTTT
ARS-BFGL-BAC-14982	[A/G]	TOP	1	2089647	1	1897417	1	2809407	TTTTTAATTTTAAAAGAGTCTAGATAGCTTCTTATCTATACTGTTTTCATCCTTCTCACC[A/G]CCCCATCCCCTTTCACAATCAGACATCCCTTAAAGAACTTAATTTTGGGGGAGGGAAAGA
BTA-120704-no-rs	[T/C]	BOT	1	2128924	1	1936698	1	2848684	ACACAGTCTCAAAGTACCTCACCTTCAAACACTTATTAATTATAAAGGAAAAAAGAGCTG[A/G]CCAGTGACGCCTGGCAGATACCACATCAACACAAGTTATCAGAGTGAACACCAACAGTAA
ARS-BFGL-NGS-85297	[A/G]	TOP	1	2211567	1	2019348	1	2931328	TGGGGGTTTCTGACTTGGAAACAATTTCATAAGCCATCCTGGGAGTAGGTAAGGCAAGAG[A/G]GGCCCCCAGAACCTCAGGCCCGATCCTCCCGGGTTTCTGAGAACCTGGCCGCTGTTTTCT
ARS-BFGL-NGS-16727	[T/C]	BOT	1	2291153	1	2098936	1	3010910	GCCGGCTGCCATGTTGCAAGGACGCTCAAGAGACCCAAGTTGAGAGAACCAAGGCCACCC[A/G]TGAACAATCAGCACCAACCTGTGCATCACATAAGGGAGCCTCCTTGGATGCTCAGCCCTC
ARS-BFGL-NGS-115671	[T/C]	BOT	1	2313042	1	2121461	1	3033433	CTTGCAGTCCAAGGAATGAATAATATTCCATTGCTGGACTTAGGCCTAGGTTTCCGAAGA[A/G]GGAATTAGACTGAGTCTAGAGCAAGTTTTACTGCTGAGCTTGTAGAGTGTCAGAACTGAT
ARS-BFGL-NGS-71085	[A/G]	TOP	1	2393763	1	2202187	1	3114153	TCCTTTCTGATTGCCGGTGATGACAGCACGATCACGCAAGTGCTGGAGTTGAAAGGTAGG[A/G]GGGCCTCGTTGTCTTGGGGCCCAGCCTCCCTGTGATTGTTCTGAGCGTTTAATGGGTTAA
ARS-BFGL-NGS-21352	[T/G]	BOT	1	2415018	1	2223442	1	3135408	TGTTCACTCAGCAGCAGTGACCTCTGTTATAACTTTGTCATTCAAACTCCAGGAAGGCCC[A/C]GATGCAGAAATCATTGGAGGCAAACGATCGGTGTTTTACTTACTGATGAAAATGTTTGTG
ARS-BFGL-NGS-103391	[T/C]	BOT	1	2462297	1	2270722	1	3182687	GGTTAGAAGGGAAAATGGGGGAAGGGACAATGATGGGCTCCAGAGATACACAGAGGGAGA[A/G]AGGACCACATGGCCTTTCCAACTTGAATCTAAACATAGCGTTCTGGCTTCAGAATATCCT
ARS-BFGL-NGS-22858	[A/G]	TOP	1	2524748	1	2333174	1	3245141	GCCAAGAAGCAAGAGGAGATGAGGACTGAGACCCTCCACAGCAAGAAGACCCACATCTGC[A/G]AGCCAAGGCGGGGGGCCTCAGAAGAAACCGCACCTGCAAACACCTTGACCTCAGACTCCC
ARS-BFGL-NGS-92033	[T/G]	BOT	1	2582894	1	2391304	1	3303269	CGTCCCCTGCTCAGTTCAGTTCAGTTCAGTCGCTCAGTCATGTCCTACTCTTTGCGACCC[A/C]GTAAAACCGTGACATGCCAGGCCCCCTGTCCATTACCAACTCTTGGAGTCCACCCAGTCC
ARS-BFGL-NGS-89044	[A/G]	TOP	1	2645246	1	2453659	1	3365623	TTCTGCCCTCCCTGTAAGCACGACTCTGAGATTTCATGCCTCTGGGGGAGGATTCAGTCC[A/G]TGATATGTCCACAGAGGCCTCCTGCCTTTGTGTTTGGGCTCTGGTCAGGTCAACTTATTT
ARS-BFGL-NGS-79093	[A/G]	TOP	1	2676888	1	2485621	1	3396953	GAATTTTCTATAGCACTCTTAACAGCTACCCCTTATCGTTGACTTTAACTGCAAGGTTAT[A/G]AATGTGGGGCTTGCAGGGGCCATGTTCACAGCCCCATGGGAAAGGCCTGCAGAAAGAATA
ARS-BFGL-NGS-58892	[T/C]	BOT	1	2714141	1	2522907	1	3434539	CTCTCCAGATGGATTTTATAAACAAGATAAAATCAGAACTTAAAAAGCTAAACAGACTCC[A/G]CGTGGCCTCTTTCACTGGCTAGATCAGCCCAGGACTGTTTTTCCAGACGTTTTCCCAGCC
ARS-BFGL-NGS-98287	[T/C]	BOT	1	2749920	1	2558854	1	3470316	AACCCCAGCAGTGGTTCCTGGAATTCTAAACAAAGCATGAACTCTGCAGAGGGCCCAGGC[A/G]TGTATTCCTCCTGGGGGTCTTCTCTAGAAAGAATATGAATTCCCTTTGCATTTCCACCTC
BTB-00001612	[A/C]	TOP	1	2771830	1	2580759	1	3492221	ATGTTGGTCACCAGTCTGTTGCTGCAACTTAGTCCCACTCTTGGATTCGTCCTACAGAGC[A/C]GAGCATGGCCCTAGTGCTCAAATCACATTCCATTCAAGCTGTTTTCCATTCTCTTTGTGA
Hapmap53592-rs29009975	[A/G]	TOP	1	2799458	1	2608864	1	3520298	GACTGGAAAGGAAGCCAGTTGTTATGGGACATGGAAGTAGCCAGAGACAAATACTTACTC[A/G]CTTTCCTGAGCCCTTAAGAAATGGGTGGCTCAGATGGTAAAGAATGGTAAAGAATGGTAA
ARS-BFGL-NGS-15775	[T/C]	BOT	1	2847001	1	2648753	1	3560291	GGTGAGATGTTAGTGGGGGTCAGCCTCCGTTGCTGAGGCTCTGAGTCCGCTGTTTCCTTT[A/G]ATCCTCAGGACCACCTGTGAGGCCGGCTATTACCCTTTTTCACATAGACAGGAGGGTGGC
BTB-00001299	[A/G]	TOP	1	2942947	1	2741612	1	3653664	CATCAGAAAGCTAGGATGTAAATCCCATGGAGTTGAGGAGATTAGTTCTGGACCTAGATT[A/G]TATAAAACAGGGCTTAAAAAGTAATCTGGAACCATCCTATGTAAAACTAATTGTCCACCA
ARS-BFGL-NGS-37412	[T/C]	BOT	1	2977063	1	2775726	1	3687775	TTGTTTTGACCCTCCAGGAGTGAGGACGTTTCAGTTTTCGTATGTGTCCAAAGAACACGC[A/G]TAGAGGGACTGGCCCAAAGCTAGCTGTCTTCAGTTTTTAAAAACGGATTGGGTGGATGGC
BTB-02081949	[T/C]	BOT	1	3079342	1	2877871	1	3790016	TAGTTAATATTAAGAATCTATGGAAATTACTGCTTGTTATTCTATCTATATGATTTATGA[A/G]TGACTACTGATTAAAAGAAGGTTGGATTAAAATTTTTGAGTACAAAAGAAGTACATGCTT
BTB-00001074	[A/G]	TOP	1	3116101	1	2914487	1	3826765	ATTTAGCTTATGAACTAAAGTTAGATAGACAGAAATCAGTCCTAATCCCTCTGCTTTTTC[A/G]ATGTTAGGCATGTTGGAGACCTGGGCAATGTGACAGCTGACAAAAACGGTGTTGCCATCG
ARS-BFGL-NGS-43924	[T/C]	BOT	1	3148834	1	2977384	1	3859505	CAGAGTTCTTGGTCTTCCCCAGTCAATAGAAACTGACTAGAGGCCAGACAAGAAATTTTG[A/G]CAAGGCGTATTGGGGCTGCTGCTGCAGCAGTGAGGAGTGGAAACAGCACAGGCTCCCTTG
BTA-26294-no-rs	[G/C]	BOT	1	3173591	1	3039385	1	3884275	AAGCAATTGTTTCCTGATCTTCGCCTACGCCGTCTCCCCTTCGAATACCCTGGATCCACC[C/G]GGGCTGGACCCCGGCAAGCAGACCTTGAATAAAGTAGATTACCCTGCACAAGTGGATGAG
ARS-BFGL-NGS-30999	[T/C]	BOT	1	3197378	1	3015076	1	3908027	GGGGTCCGGGTTTGATCCCTGGTCAGGGAACTAGATCACACTTGCCGCAACTAAGGCCTT[A/G]TTCACAAGAATCTGCTGCAGCAAAGACCTGGAACAGGCACATAAATAAATATTTAAAAAA
Hapmap57114-rs29012843	[T/C]	BOT	1	3248926	1	3083367	1	3958736	TTGACACATAAGAAAAATGCTCACAGGATGGGAGTGTGTGTCCTCCTCTGGGATCTTCAC[A/G]GTCCCTGGGCTGATCTGGCTCATCTTCTTGGAATTCGCTAATGAGAAGATCCAAGCAGAT
ARS-USMARC-Parent-DQ381153-rs29012842	[T/G]	BOT	1	3249057	1	3083498	1	3958867	aaatgtaaagtagcgYYtgtcctttgtctgtcagaatggatgggacctggccaggcatta[A/C]tattacgtagagagatgcccttgggagcttggagaggcggtgcagcaatgaacactcaga
ARS-BFGL-NGS-37505	[T/C]	BOT	1	3295844	1	3129807	1	4004958	CTCTGTGACCCCCAGACTCACCGGAAGGATTCCCTCCTATGGCCTCGAGGTCTGAGAAGC[A/G]TCTTGGATTGTCTGAGAAGCGTCTTCGGATTGTCTGAGAAGGAAGGGCAGTCATGGGCCC
ARS-BFGL-NGS-75879	[T/G]	BOT	1	3322254	1	3155959	1	4031371	CTGTCATACCTGTGTGCTCATCTTGCAGGTGGAGCAGGGTACGGAGTGGCCTGATGGGGG[A/C]AGGAGGGCTGATCAATCGATGAGCAGGAAAATTTTATTTTCTTGGCTGCACAAGGCTTCT
ARS-BFGL-NGS-107481	[A/G]	TOP	1	3343059	1	3176764	1	4052172	GCCTGGGGGCTTTCCTGGTGGTCCAGTGGTTAAACATATGCCGGCCAGTGCTGGAGCTGC[A/G]GGCTTGATCGTTGGTCTGGGAAGATCCCACATGCTGTACAGGAACTAAGCCCACGTACCT
ARS-BFGL-NGS-108686	[A/C]	TOP	1	3377291	1	3211001	1	4086403	GGCCTAAATGTACCAACAAGCAGATGCTGTCGCCATAAAGGGAGAATGCCTCCTGCTTGA[A/C]TTTACCACCGAGCTGGGACACTGGCCTCTTCTGCCTTTGACCTTGGGCTGGAGCTATACC
BTA-31687-no-rs	[A/G]	TOP	1	3404571	1	3239884	1	4113357	GAATAAATGTGAGAATACCAAGGCAGGAAGGGGAGTGGGGTGAGTTGGGAGATTGATACT[A/G]TATAAAATATGTAACTGATGAGAACCCACTGCAGAGCACAGGGAGCTCTGCTCAGTGCTG
ARS-BFGL-NGS-36096	[T/C]	BOT	1	3433611	1	3268723	1	4142326	CACAAATGACCCCAACTTCCCAGCAAGAGCCAGGTAGACCAGAGGTGCAAACATGACCCC[A/G]CATGGCCCAACAGACTCCAACTTAAAAACCTGTAATTGAGACACTGGGAGAGCCTGCACA
BTA-32603-no-rs	[T/C]	BOT	1	3459530	1	3294591	1	4168130	AGAATACCAACAGTGGGAGTAGCACCCCTCCCTCCCCAGATTACACAGTTAGTGTCCCAC[A/G]AGCAGGGCTGGCTCCCCCAAACCATATGCTGGGTGCTGGTCAGAAGATGGGAAATGAACA
ARS-BFGL-NGS-109014	[A/G]	TOP	1	3495838	1	3362455	1	4204146	TTAAAACCACGAAGATCTGTCAACCCTTGATTTTTCTTCCAGGCGTGATTCTGCGGCCTC[A/G]TGCCCTCCCTGTCTGGGAGGAATCTTTGTTACCACACTTCCTGTTTCCATCAAAGCCTTC
ARS-BFGL-NGS-43005	[A/G]	TOP	1	3568205	1	3434513	1	4276065	TAGACTCTGCAGAAGGCTTCTATGTATGGAATCCCACTTGGTTCTCCTACTGGCCCCGTC[A/G]GAGGCTGGTGTCACTCACCCTGGACAGACAAGGAGCCAGTGATGAAGTGACTTTCCCAAG
Hapmap59750-rs29024375	[A/G]	TOP	1	3601437	1	3467664	1	4309205	GATTAAAGATTAAAAATTTGCAGCTGAGTCTTTAATGCTTAAAGAATTAAAGGGGGGAGT[A/G]GGAAGTAAAATGGATAAAGGTAGTCAGTTACACGCTTCCAATTATAAGCTGATTAAGTCC
BTB-00002335	[A/G]	TOP	1	3628012	1	3493725	1	4335252	GTATAGACAAGGCATTTGGATTCAGTCTTATTTATATACACCCCAAGTGAGACTCCCTCC[A/G]GGCACTGCAGACAGGCGTGTGTCCAGCTCTGGAAACACCCTGAATGACTCGCCCAAAGAA
ARS-BFGL-NGS-107287	[A/G]	TOP	1	3649944	1	3517248	1	4357492	CAGGACTGAGCAGCTAACAGCAGAGCACGTAGATTCAAGAAGGGGTGTGGTTGTTTGGTC[A/G]GTGTGTTCAGGGCAGCTCAGGCCTGCTGGGACATCCCAGTCTAGAACCTTCCAGAACCGA
Hapmap42514-BTA-33574	[T/C]	BOT	1	3687110	1	3555006	1	4394936	ACTTTTTATCCTATACATTTTCTATAAATATATGAAACAGGCCTCAGAAAAATATCTTCT[A/G]TAGGTTTCACACTGATCTAGTCTAGTTCAGAAAGAGGTATGGCTTATTTAGCTTTAGAAT
ARS-BFGL-NGS-81011	[A/G]	TOP	1	3792863	1	3654142	1	4494007	TAAAAAACAGATAAGCAGACTGACATTTTATGCAATGGTCCCAAGGACAAAATGGCCTTC[A/G]TGAATCAGTGGGTCCCGGGGCACTTCTGCATTTCATCAGAGCTCAGGAAGGAACAGCTGC
BTB-00003162	[A/C]	TOP	1	3846214	1	3707568	1	4547357	AGGCAAGGTTGGTGGAAAGGAAAGTTTGCTTTACTTTGGATGGTGGCAACAATGGCAAGG[A/C]GAGAGACAGAGGGCAGACACCTGTTCCAAAGCCCAGAATCAGTGGGCAAGAGCTTTTATA
BTB-00003073	[A/G]	TOP	1	3873380	1	3734734	1	4574516	CACGTTGCCCAGGACCCAGGCGACAGTGAAGATAGATAGACTATGAGAATACTCTGTCAC[A/G]TGGCACAGTTTTCCCAGCATGACTTTCCTTAGAAGGTTCCCAGAATATGCTACAGCAAAA
BTB-00002966	[A/G]	TOP	1	3913742	1	3775844	1	4615149	GATCTAGAGGTCTTCTATTTCCTTTCCTCTCAATCAGACTGCATTTCCTCAGACCACAGC[A/G]TTCTGCCTACAGCACAGTTAACTCAAACAAAAGCATTTTCGATGGAATCCCAAAAGTATA
BTB-00002874	[T/C]	BOT	1	3999035	1	45191	1	4699856	CTCCCCAAAGTTGAAGGGAAAATAAAGAAAGTAAATCTTCTTCTAAAGTTCTAATCTKTA[A/G]TTCCTCACACATCTCAGACTTCTATACGGAAAGATCTGCTAAAGAAAACTAACTGAATAG
BTA-34568-no-rs	[A/G]	TOP	1	4029125	1	3848025	1	4729973	TGTGATTAGAACTGGCTTAGTGTGAATAATGGATTGTGGAAGAGAACTGTGAAGGATATA[A/G]AGCTATTAGTATTCTATTAGAATTGTCAATTAAAAAAAAAACTGAGCCTCTGAGTGATGC
Hapmap42913-BTA-33619	[T/C]	BOT	1	4052161	1	3871066	1	4752971	AACAGAGGAGTTAAAAAAGGACTGTCCTCAAAGCTCCTTTTCATTGTGCAATAAGAAGGA[A/G]TTCACTTCACATTTGTCTTCCCATAGATTTCCCACAGGAAAATTCCAATTTCCATATTGG
BTA-33606-no-rs	[T/C]	BOT	1	4076896	1	3895810	1	4777673	AAGGAACAGAGATGCAGGGTAAACAGGCTTAGGACTGGCTAGTGTGAATAATTTCAGCAG[A/G]CTCTGGGGCCTTGGGACTATCCCTGGTTATCTGGTATGTGGTCCTAGGGTGGTTTGAAGA
BTB-01747944	[T/G]	BOT	1	4282516	1	4070974	1	4982601	CTGGGCAGAAGAAATATCACCTAAAGGGAACAACAATAATTCTGTTCTGTAACACCCCTT[A/C]CATTGCTGGGATAACAAGGGAAAGTAGAAGACTGATTACAGTATTTTGAGAGAAAGTCTT
BTB-01991572	[T/C]	BOT	1	4290404	1	4128583	1	4991120	ATTGTTAACCTATAGCTCAATCCTCACTCAGCATCTACAAAAATAATTTTCAACTCTCAT[A/G]ATCAAGTACATACCCTTCTGTAGCTGAATTGAGACTACCTTGTTAGGACTGAATCAATTT
BTB-02105769	[A/G]	TOP	1	4311365	1	4149602	1	5012080	ATCTTCCCATGGTCTTTGTAATGGGACAGGCACTCTCATGCCACCTCTTAGACTGAAATC[A/G]CAGGCTCATGACATTTGCCTGTTCTGAAGTTATGGGTTATGAAGCATTTACATGGCATCT
ARS-BFGL-NGS-65157	[T/C]	BOT	1	4348137	1	4182391	1	5044963	CTCAGCCTTGTAGAGACTCCACTTATTTAGGGCAAGGAAACATTTCCAAAGAATGATACT[A/G]GTTTGGCTTTATCTTGGGGCCAGGGCTTCATAAAACAAGTACGGAACACTCCCACAAGTA
BTB-01996267	[T/G]	BOT	1	4451105	1	4284068	1	5147933	ACTAACTGGAACCAAGAGCAAATAAGACTGAGTCTTAGCAATATAATCTTTTTTAACATA[A/C]AGGAAGGTTGGAGGAGGTTAAATGAACATATAATTTGCGGCAGGCAATGTAGGTGTCTCC
Hapmap38555-BTA-101264	[T/G]	BOT	1	4602508	1	4477887	1	5338825	ACCATATACTGGATGACTTATAAACAACAGATATTTCTCACAGTTCTAGAGACTAGAAAT[A/C]CAAGATCAAGTTTCCAGAAGATCTAGTGTCTGGTAAAGATCCATTTCATCGTTCATGGAC
BTB-01160548	[A/G]	TOP	1	4626587	1	4503612	1	5362912	TGAGTATCATTCCTATGATCGTGCATAACTTCTCTAAGTTATCAAAAAGAATTATTACTG[A/G]CACATTAAATTTATTTCTTGAAATCATTGCTGAATTACTTGTGAGAATAGATTATAATAT
BTB-01160486	[T/C]	BOT	1	4648383	1	4525406	1	5384710	GAGAAGCAGGAGATTATATACAATATAATAAAACTGTAACAACAAAAATAAAAGAAAACA[A/G]AATAAGGGGTAGTTAATCTAACAGAGAGAAATAATCCCCATAAATTTAGCTATAAAAGCA
Hapmap60540-rs29021339	[A/C]	TOP	1	4727118	1	4639721	1	5462172	TTTACTATCTTCACGGAGTGAACCAAGAAAAACCAGAAGACTGGCCAACTGCATCAAATA[A/C]CTGTTCCTGTCTCAGTCATTTCATCACTACATTCATTTTTGGCAATATTCAAGGCATCAG
BTB-01160333	[T/C]	BOT	1	4755056	1	4667657	1	5490114	TTCTGTGACAGGGAGATAGAGAATGACTGCGCTTTCTCTGTCCCCTGACAGGGAAAGATC[A/G]TCTTCGAGGGGAAGGAGAACTGGATTTGCATCTTCTTGGGCTTTGAGACGGCTCCCTTTT
Hapmap60652-rs29022048	[A/C]	TOP	1	4784221	1	4696814	1	5519231	AGTTTCCTGCCTATATGTGAAGATTTTTTTCCACTTCTCTTTTCTTCTGCAGGGTGTATA[A/C]ATCTCTCTCTTTTTCTCCTCTTTCTGTTCTCACCCTACCATTTTTCCTTCCTCCTTTTAA
BTB-01160178	[T/G]	BOT	1	4827245	1	4744612	1	5562248	GATTAAGAATTTTGTTAGAATTGTGCACAATGTGTATTTACACATAATTCACTCTTATTT[A/C]GTCTTCTTTAATGCTCCTGCATGCAATTCCAAATTTCCTTTTGCGATTATTATCTTTTTA
Hapmap43435-BTA-101251	[T/C]	BOT	1	4880750	1	4797611	1	5615120	CAATAAGATGAATCTGTGGTTAATTTCATCCATACTTAAGATATTTGTTTCATTACCTGG[A/G]TTACTGCTGTCAGTTAATATCATGACCTCAGAATTTCATTAGAGCTTGCATAAGGCCACC
ARS-BFGL-NGS-111125	[A/G]	TOP	1	4910208	1	4827061	1	5644654	ATTATTTTCCCTTGTTTTTTCCATCTGTTTCTTTGAAATCTAATTTCTATGCTGGCCAAT[A/G]TTTTAAGCTCTTATCTTAAAGACCATACATGATTACTTCTCTAGCCAATGCACTACCCAG
BTB-01160026	[A/G]	TOP	1	4933748	1	4850610	1	5668141	GTGGAAAATAGTGACCTTTTCCAAATGGGCGAGTGCCCTTTATGTGACATCTGGACCTCC[A/G]GGATGTCGTGAGAAGGCAGTTTACTGCCCACGAGGAATGCACATAATGTGTCACATGTGA
BTB-01159977	[T/C]	BOT	1	4957717	1	4874581	1	5692100	CCTGAAAATATGCATATTTATTTAATCATGTTGACAAGATTTGACTTTGGGATACATTTA[A/G]TCTTGAACTCTGAGAAGTGATTTAACTTCTAAAACTTGTAAAACTTGTAAAAATTGAAAA
Hapmap44178-BTA-101248	[T/C]	BOT	1	5010974	1	4927996	1	5745330	GCAATGACAGGGACATTTAAAAAACAGAATGTTTCAAAAGTTTATTCAAGTCATAAAGAA[A/G]ATTGATCTGTCTACATTCCATCACATTTGTCAAGAGAGATTATGACCTGACTTTTGCAAA
ARS-BFGL-NGS-114983	[A/G]	TOP	1	5034441	1	4951464	1	5768796	GGGTGTGTTTCCTGCTCACTTGTTAAACTTTGAAAATTTAATGGGCCAAAAAATCTGAGT[A/G]GTTCATAGAGATATAGAGATTGAAAAAAAACAGTACTTTTAAGGAGGAGGAGAAGTTGCC
BTB-01728863	[A/G]	TOP	1	5179453	1	5098839	1	5909634	AGTATTTCATATAGCATCTTTTAAGTTCAAGATCTTAAATCTACTTCTATATCCTCTCTC[A/G]TATTTAATATAATGTCTTCATCATTCTTATCTCTATTTTCCCACTCATATTCTGCATATT
ARS-BFGL-NGS-100349	[A/G]	TOP	1	5319965	1	5191116	1	5985024	CAATACAATGGTCATCTTAGTATGGAGGTGCAGGGATTGACATGATTAACAGGCTCCCAG[A/G]TGATGTTGGGCCTTGCGGGTGGCTCAGATGGTAAAGAATCTGCCTGCAATGAAGAAGACC
BTA-123503-no-rs	[A/G]	TOP	1	5351369	1	5222500	1	6016439	CCATGAGGAGAAAAGGGAACCCTGTACACTTTTGGTAGGAATATATACACTATGGAAAAC[A/G]GTATGAAGKTTCCTCAAAAAGTTAAGAACAGAACTATCATAGGATCTAGCAATTCTGTTT
BTA-122021-no-rs	[T/C]	BOT	1	5374084	1	5249213	1	6038527	TTGGTCTGGATAAGAATTGGATTTTAAGCTTAGGAAATTAATATATAATTATTTTATTAG[A/G]GTTCTATTTTTTGTCAGAGTAGTTGATGTGAAATCCTTGTTAAACATGTTTGCATGGTAA
BTB-00003770	[A/C]	TOP	1	5398072	1	5273270	1	6062518	AAGTAATGTGCATTTTCTTTGCACGTACCTTGCTGGAGAGGTGGAGAAGGATAATGGAGC[A/C]GACAGGACAAATTAAACATGTAGGGTTATGATACTGCAATCCTACACAATAAAAATAGTT
BTB-00003715	[A/G]	TOP	1	5428215	1	5303425	1	6092662	TTTTGCCTTTCTTCCCCTTAACCACATTCAAAATTAGAGAGGAATGATGAGAACCAGCAG[A/G]RAGACAGGGGAAACAGCTAACAGAATCAGGAGAGTTTTCAAACAGCCAGCTAAATTCATT
Hapmap38892-BTA-36614	[A/C]	TOP	1	5496635	1	5372372	1	6160986	ACATACACTTAGCATTTCATATAACTCTGACTTTAGCACTTGTACCAAAGGATACTCAAG[A/C]ATTTGTGTTCATCTTCCTTTATTACATGCAAGAGAGTGCCACGATTAATACCGTGGATTG
BTB-00003652	[A/G]	TOP	1	5519845	1	5395581	1	6184195	TGGAAACTTTAAACTAGTAGAAGAATTAGTGGCCCCAATATTCCATCCAGAGACATTTTA[A/G]GGAAAATAGTAGCTCATTAAAGAGTTATTTTATTCAAAAGAAACAGGATATTAAGAGCAG
BTA-120711-no-rs	[A/G]	TOP	1	5541297	1	5417032	1	6205654	ACAGTACTTGTGGCTTTCAGTATTAAGATTACTCTTTGAAAAAAACCTCTAATGTTTTGC[A/G]CTGTGCTGTGTGCTTAGTCCCTCAGTCATGCCCGACTCTTTGTGACCCCATGGATTGTAG
BTA-36594-no-rs	[T/C]	BOT	1	5568133	1	5443872	1	6232474	ATTGCCGTGGCTCCTCATGTCGCAGTGTGCAGGCCCCAGAGGATGCAGGCCACAGTATTT[A/G]TGGTACACCTGCTGAGTTGTCCCCCAACATGTGGAATCGTCCCAGACCAGGGATTGAACC
BTA-35637-no-rs	[A/G]	TOP	1	5610335	1	5485773	1	6274384	GAGGAAGCTATCTCAAAGGGAGACCTGAAGCTTGAATGCTACATTCTTCCTCTTGCAAAT[A/G]TTTCAGTTCAGTTCAGTTCAGTTGTGTCCAACTCTTTGGGACCCCATGGACTGCAGCACT
BTA-35610-no-rs	[T/C]	BOT	1	5671987	1	5547429	1	6336034	ATACAACCTCAAGATGCATATTTCTCTTGAAAGGGATTCTAGTAATTCAGATGCAGAAAC[A/G]TTCCAGATTCCAAGTAACTGCGCTTGGATATTACAAAGGAGGAGACTCACAATTTTCATG
BTA-35598-no-rs	[A/G]	TOP	1	5712202	1	5586310	1	6375330	ATGTTGGTTTGTGTGTGGAAAGTGAAGGATAAGACCTATGGATCAAACTGTTATTCTAAT[A/G]TCTAATTTACATACGAGTGAAATTACAAGGCAAATGCAGAGAAAGAAAGGGCAGTTTCTT
Hapmap58931-rs29010773	[A/G]	TOP	1	5741816	1	5629481	1	6404933	AATACCAAAAACCTATAGTGAAGTGAGATATATACAAGCCTGGGGAAGTACCAAGAAAGC[A/G]GAATATGATAGAAACAGGAAGAAGTTATTAAAAGGTGCCAGACCTCAAACAGAAGCAGAC
BTA-15152-rs29026517	[T/C]	BOT	1	5776974	1	5664718	1	6440092	AGTCAGGGATTTGTACAAAGTCTTTCTGGACTTCTAGAACCCAAATAAAAGCATATGGTC[A/G]TTGGTGAGAGCAAAGGTAGAAGGACAAGAACAGGATCTTTATCTTAAGGAATGAATC
Hapmap55613-rs29014454	[T/C]	BOT	1	5803070	1	23300761	1	6466189	GATGAAGGAATTAATGTTATTTCATGCTTAAAATAAAATAATTTTTGTGAAAACTGTATA[A/G]TTCCAAGGTTTTATGATGTATTTCTAAGATTAATTGCTTCACTCACACTTAATATGAGTG
BTB-01560572	[T/C]	BOT	1	5821018	1	5715372	1	6483177	AATGTGTAACTTCTGGAAGTGCTACTTTATCCAACTTTGCTTCCTTCCTGTGTTTTGGAT[A/G]TCTATCCAATGCAGGAATTGGACTTCAAAGATAAGTAAACCATTTCTTGCCATCAAGGAA
BTB-01560539	[A/G]	TOP	1	5849779	1	5744139	1	6511942	CAAAGAAAAACAACACTGGATTATAGAGTTTAGGTGTTCAGACAATTGTTTGGCCGGAGG[A/G]CGGGGAGGGTTTCAAGATCTTTTATCCTTAAGGTTCTAAAAGTTAACGTCTTCACTACAG
BTB-01560502	[A/G]	TOP	1	5880498	1	5773943	1	6542647	CTCCTTTTATGTTAGAGCACTAAGGTCCTAATCTTCTCCATGTCTCGTAAAAAGTAGGAC[A/G]TGTGAAAAATTACTTTCTCTCCTTGTAATTATTAATTCCATTAGTTACCTTTGGACAAAT
ARS-BFGL-NGS-113844	[A/G]	TOP	1	5936648	1	5830836	1	6598700	TTTATGGATTTAAAATATTTTCACACAGGTCCACAGAATATATAAGAAAGGAGATGATGG[A/G]ACTTCCTGGTGGCCCAGTGATTAAGACTCCGTACTTCCAATGCAGGAGAATTCGATTCCT
ARS-BFGL-NGS-28832	[T/C]	BOT	1	5962522	1	5856708	1	6624565	AAATTAATGACAAAGGATTACTGAGTTGAAAGCAAGATCTTTGGGCCTTAATATAAATTA[A/G]GAGTTTGGTGAAAAACTGAACATCTTAACAGGGCAGCAGCTGACAAAAGAGCCAAACTAA
BTB-01489336	[A/G]	TOP	1	5997487	1	5888291	1	6656130	TCTATCCACACCTTCGCTAAGATATTATTAGTTGTGCATCTCAGACATGGATGGCTTTCC[A/G]TTGCTTCCTTGGCTGGACGTCCACCTGGTCCTGTAGCTACTCTAGGGTTCTAGAGAAATC
BTB-01489466	[A/G]	TOP	1	6082018	1	5973403	1	6740664	TCCATTTCATTCTAACCCCTTCTTTCTCATGTTCTAATCCAGGAGGAGTGACTAGCAGGA[A/G]GTACAAAGAAGAGAAAGGAGTATAAGAAGGAAAGACTGCACCCCTTTCTTAGATAATAGC
Hapmap56173-ss46526166	[A/T]	TOP	1	6154638	1	6046096	1	6813154	GTAGACGATACAGGTTGCATGTGGACACTCAGCCACATTAACAACTTGGAGAAAAAAAAT[A/T]AAAAAATGGCAATGTTATAATGAATTCTCAGGTGAACTTTTTTTTCAGTTATGAAACATC
Hapmap51901-BTA-42438	[A/G]	TOP	1	6187555	1	6077724	1	6844784	ATGTCCACAAACCTTGGTTCCTCGACCTCCAGCTAGGATATACATCAAAATATTAACAAT[A/G]GTTACATTTAGGTAATTTTTCCTTGTTTCTGCCTTCAAATTCTTAACTATAAACACATAT
BTA-43315-no-rs	[A/G]	TOP	1	6254730	1	6219142	1	6910759	TGGCTAGTTCTTGGCTTAGCAGTTGGGCTAATTTAAGAGGGTATCTACTACTCACCTGTG[A/G]TAGACAGCAAAGAATGGTTTGGAGGCCAAAAAGCCCATCTGCTCACAGTGCCTGTGGACT
ARS-BFGL-NGS-109057	[T/C]	BOT	1	6307443	1	6271855	1	6963461	ATCCAATTGTCTGCTGGTGGGTGGGGCTGTACTCCCTCCTTGTTAGTTGTTTGGCCTCAG[A/G]TGACCCAGGCTATATGGGAAGGTTAATGGCGACCTCTAAGTGGACTTACTCAAACATGCG
ARS-BFGL-NGS-41525	[T/C]	BOT	1	6383413	1	6301298	1	7022169	TCTGTGATTCTAGGAGTGATAAAGAGGAACTGTGCTGGATGAAAGAGACCGGCCAGAGGA[A/G]CCAGGGCAGTGTGTCCTACTCAAAACTTAACTTTTAACGAGCATTCTTTAATTCAGGAAA
Hapmap34831-BES10_Contig712_1090	[A/G]	TOP	1	6432366	1	6350258	1	7071121	GGTCTTCCCCATGTAAGGGCTCTGGATCCTACTCCTAAAAGCTCTAATTTGGGGATCAGA[A/G]CTTGAAATAGCCCCAAAGGTATCCTGTTTAGCTTGTCATTTAAATAGCTAAGCCCCTGCC
BTA-44248-no-rs	[A/C]	TOP	1	6458053	1	6375947	1	7096806	CGACAGGAAAACGAAAGCAAATCAGAGGATGCTCAGAGCACCAGAGAGCTTTCGACCTGC[A/C]GTGACCCAGGTCCCCACAGTATGAAGTGCTGAATGGCTGGCATCAGGCTTCCAGGGGGCA
UA-IFASA-8265	[T/C]	BOT	1	6492449	1	6410343	1	7131192	CAAGGTACTAATGCCTTATTAAGGATCAGTAAAAATAAGATACTACACACATATTGCTAA[A/G]TTTCCCAAGTGTGAGATATAACTAGTAAAGTGTCTTTTTTCGTTAAACCTGAAATTAAGG
BTA-44295-no-rs	[A/G]	TOP	1	6526757	1	6443777	1	7164618	GTGTCATATTTTACCAGTGTCAGTAAAATACAGAAATCTTGTCACTTTTAATTCAATGAT[A/G]TAATAATCTTAAATTTTTCTTCTACATACATTTAGAACAACAGTCTTATAATCTGTGATT
BTA-44308-no-rs	[A/C]	TOP	1	6565463	1	6481566	1	7202401	GGTTGTGCAAACCCTGTTTTAGAGAGTTGAAATGCAAAACAATTTAGAAGATTTGATTTT[A/C]AGTCTTTTGTGTTTTAAGTTATATAATAATCATCTTGTTCCTTCAAAAATATATAGTACA
BTA-45181-no-rs	[A/G]	TOP	1	6623322	1	6539423	1	7260253	CTTCTGCTTTCAGTTGCCTGCCATCTGTTGACTGAAGTATATTTTTTAAAAACTAGGCCC[A/G]CACAGGTATGTAGAGGTTACATTTTCTGTCAACAAAAGAATATACATTTTGACATGTGTT
ARS-BFGL-NGS-11803	[T/C]	BOT	1	6643841	1	6559945	1	7280774	AGATGGCGGCGCCCAGCTTCCCAACGCCGCTGCATGGGCATGTGGGCCGCGGCGACTTCA[A/G]CGATGTGTACGAGCCCGCAGAGGACACTTTTCTGCTGCTGGACGCACTCGAAGCGGCGGC
ARS-BFGL-NGS-96381	[A/G]	TOP	1	6846585	1	6747617	1	7449333	GACACGGTGTGAATAACCTCTTACTGAGTCCCAGATCCCTGGCAGACAGAGAGTGGGCAC[A/G]CCTGGGCCTCTCTGGAGGGGAAGAGGGAGAGATACGTGACCTGGCAGCTTGAGAAGGTTC
BTA-46228-no-rs	[A/G]	TOP	1	6882069	1	6783109	1	7484829	CAAATTTCAGAGAAATTTGTCTGCCAAGAAGATATCATCCATAAAAGGATGGAGAAGCAA[A/G]GCCAGACATAGAAGTTTCTCATTAAATGTATTTAAGGAAAAGGTGTGCAAGCACAAACGT
BTA-46243-no-rs	[T/G]	BOT	1	6940697	1	6841735	1	7543452	ACATTCCCTGTCCGATATGCCACGCTCCTCTGCCCTTTGACTACATTCACCTACAGGGCY[A/C]CCCTGGGAAATTAGTTCAGGGAGGGTTTCCCATAAAACTTCTCTTCTTAATATTCTATGA
BTA-47159-no-rs	[T/C]	BOT	1	6967148	1	6868186	1	7569903	TAGTAATTGCCCAACACAAAATTTTAAATAAGTGAATAAATAAATGAATGGAGCTATTAC[A/G]GGATACAGACCCATGAGATAATGAAGATTTGAATAGCAACAGCAGTTCAAACATATTTGA
BTA-16441-no-rs	[T/C]	BOT	1	7013625	1	6914655	1	7616380	ACATGAAGAAGGGAAGGAAGAAGGTCAGAAAGAAACATCAGTAACCAATTACCAATATTA[A/G]AAATGAATGTGGGGACATAGCTACAGACCATACACAAATCAAGAGGTTGTTAAGGAAATA
ARS-BFGL-NGS-62077	[A/C]	TOP	1	7035977	1	6936638	1	7638237	AGTTCACAAGATTATAGAAACTGGCAAGTCCAAATTCTTCAGGATGGGCCAGCAGACTGG[A/C]GAGCTAAGAAGAACCAGTGTTGCAGTTCAAGCCCAAAAGCCATCCGCTGGTTGATTCTGT
BTB-00004951	[T/G]	BOT	1	7162655	1	7056674	1	7759027	TGGTTTACATAACGATTTTGTAAGGCCAGCATCTCCTGCTCCCTAATGATAACTATTTAT[A/C]TCCTATCTTCTGATCTCTTACAATCTGCCATTTTGCAACCAGGCAGGACTAGAGACTATA
ARS-BFGL-NGS-38621	[A/G]	TOP	1	7212793	1	7106052	1	7808598	CCTTGCAGCCTCTGTCGGAAGACAGAATCCTAACTTGGACAACTGTCATCCATGAGAAGC[A/G]TCTGGCCTATTTGGTATTTGCACTGACCAACCTTCACTTCCCTCACTCTACTGAGACCCC
ARS-BFGL-NGS-103833	[T/C]	BOT	1	7260284	1	7153642	1	7856184	AGTGATTGGGTTGTTCAACATAGGTCAAATCTCTGATATGCTTTACCATCTGAGCCACCA[A/G]AGAAGTTCCTAAAAATCTTAGGGCCAGATAAATTTTGGAATTCAGAAATTTTACAACTTT
Hapmap44081-BTA-48210	[T/C]	BOT	1	7297592	1	7190908	1	7893442	GAAGTTACTTGTCCATCTTCAAAACAATAAAAATTTCACCAAAGAAGACTTTATTTCAAA[A/G]GTAAACATTATACATGGCATTTCAAATTCTTTTCATTGGCAGACAATATATAGGAAAGTA
BTA-48234-no-rs	[A/G]	TOP	1	7370460	1	7263664	1	7966238	ACCCATTGTTTATCTGAAGTTCAATTTCACAGGACATTTTGTGTTCTGATGTTAAAGACC[A/G]GACTTTCTTCATGCCCAACTCTGAGTCATAAAATAGATAATTTTTCAGTAAATATTCACA
BTA-29644-no-rs	[T/G]	BOT	1	7405025	1	7298268	1	8000850	CCCAGGGATTGAACCCCGGGTCTCCTGCATTGCAGGCAAATGCTTTACCATCTGAGCAAC[A/C]AGGGAAACCCTACATAAGAGAATGCTAAAGTTTTTAAATATGCAGGATACTCTTCGGGAA
Hapmap48967-BTA-97940	[A/G]	TOP	1	7483936	1	7378096	1	8075890	TGGGCCAACGTTCTGGTTCCCCCTCCAGGGATACATATAACTATCTTTGAGCAGTTTTGC[A/G]GATACTGTAATCCCCACCAGATGGGAGAAATTAACAGCCTGGTGCCCACAAGTCCATAGG
BTB-01493780	[A/G]	TOP	1	7530524	1	7424453	1	8122464	CTAAGGTTCACGATTATGCTGGAGATGTTAGCAATGCATGTGATTTTCAACTTCCTGTGG[A/G]TTTTTTTTCAGAGCAGTATGCAGCATGCAGGGTTTAAACATCTAAGCGGGAAGTTCGGCA
Hapmap48369-BTA-50306	[A/G]	TOP	1	7627111	1	7526892	1	8219111	AGAGTACTGTCACTCTTGCCAATAAAACATGAAAATTTAGTGCACCTATGAGAGATGGAG[A/G]AATTGTACTCACTGAGTGGTGATAATTTTGGCTAGAAGAGCCATTTAGAACTATTTATAT
Hapmap41255-BTA-40460	[A/G]	TOP	1	7706031	1	7608503	1	8298027	GTTGTGTTGGTGAAGTATGAAATTGAAGTGCCCTGTTGGCTACTCTTAGACTCCTCTGCT[A/G]CGTTCCTGCTATAAACTTGAATGGCCAGCTAAGCAAAACAAAGAACTCCAGACCTATTTT
BTA-114657-no-rs	[A/G]	TOP	1	7728571	1	7631042	1	8320562	TAAAATGATGTGAAACATTTTTTAATATGCTTAGCTTTTATCTGGTGATGTGTCTGTTAA[A/G]GTCATTGCTTCAATTCAAAATTTTGAAGTTGTTTAAAAAAAATCATTATGCCCAAGGTCA
ARS-BFGL-NGS-116504	[T/C]	BOT	1	7755400	1	7658695	1	8347260	GGCCACACACAGAAAATAACTTCCTTCACAAATGTCAATTGGCACTTGAGAAAAGAAAGT[A/G]TGGACTGAAGTGTTCAGGCCTCTACTAAAAAAGGAACTCAGACCCAAGCTGTAAGATTGA
BTA-114662-no-rs	[A/G]	TOP	1	7782816	1	7686124	1	8374638	CAACCCTGTGGATAGACTTTTTCTGGATTTCTACATGTTCACAAAGGAAGGTTAACTCTG[A/G]CAGTAATAATTCTTCATGGGCAATAGGAGAAATATTTTGTGTATTAAAGCACTTTGACCT
BTB-02037768	[A/G]	TOP	1	7906300	1	7808819	1	8497403	ATATACATTTTTAACTCCTCAGAATATTTTTAACAGAAACTTGACATGAAGAGTGCTATC[A/G]GTGCTCCATATTTGGCAAAATATTTTGCAGTAACTTAATGAAAAGTAGACCAGTGAGGGA
ARS-BFGL-NGS-105113	[A/G]	TOP	1	7943430	1	7846961	1	8534534	AAGGTTGTGAGTAAAATCATGCTTAGTATATTCAGTGATCAACCAGGAGGCCACCACTTA[A/G]AGAGCAGCACAAGTTGAGGGCAGAAAAACGAGTGAAGGCAGGTTATGAAGAATCTGTAGG
ARS-BFGL-NGS-44292	[T/C]	BOT	1	8054589	1	7959110	1	8645661	TGCTCATCTTGTAATTTGACAGATACTAGATACTAATAGTCTAGAATGGCCTGACATCCA[A/G]TGGAAATGGCAAACAGAAAAAGAGCTTTAACTCAGATGGCAGTGGCTATTTGGCTAAGAG
Hapmap42827-BTA-116887	[T/C]	BOT	1	8148041	1	8064721	1	8738949	AAACACTTCATCATGCCAGATACAAATTGAGTGTATTGTGCTTCCCAAGTTTGCTTTTAT[A/G]TTTTCTGAAAGTCAAGTTCATCTGGTGGTTATATTCTGACAGCAGAGCTTCTTGTATTCC
BTA-116886-no-rs	[T/C]	BOT	1	8169172	1	8085852	1	8760078	ATGGACTGCAGCCCACCAGGCTCCTCTGTCCACCGGATTTTCTAGAAAGAGTACTGGAGT[A/G]GGGTGCCATCATTATGCACCTATTATCATAAAAATGACAGTAATGGATTTCAGTTCAGTT
ARS-BFGL-NGS-109383	[T/C]	BOT	1	8217339	1	8134280	1	8808124	TGGAAATGGCCTTCTTGCTAGGATATGACAAATGAATGCCGGTGGCCCAAGGGTTCATGA[A/G]TAAAATGAATACTACAAGACAGAATTAAGCCTCAGAATGAAATTCTGCCAAAAGAGAATA
Hapmap54753-rs29013987	[T/C]	BOT	1	8240375	1	8157756	1	8831407	AATTACCTAATTATTAAAAGATAAACTTAAGGGCAAATAGAATCTAAATTCATGCATGGG[A/G]TTTGGTAGAAAGAATTCAATTGCCTGATGGGTATTACACATATCATGTACAATTTTCTGT
Hapmap54851-rs29025437	[T/C]	BOT	1	8286930	1	8204310	1	8877961	TATTAAAAAAGGCATCTAGTATTTATACATGAGCCACATTTAGCATAAATCAGAATAGAA[A/G]TATAATTCAGGGGCTGTGTATTTGACTACAACTGGTAGGAGAATAAGCCTGATTGTGAGA
ARS-BFGL-NGS-119108	[A/C]	TOP	1	8347160	1	8264035	1	8937196	GCCATGAATTGGGAAAATAAAAGCAATGAAAGTAATTGGATTCAGAGGTGACAGGGGTGA[A/C]ATGGCAACTTTCCATCCCAAAAGGCCAGGTGGGTGTGGCTACCATAACATACAGCAGAGT
ARS-BFGL-BAC-27364	[A/C]	TOP	1	8437530	1	8353753	1	9069741	AAAATCTTAGAATCTGACATTGATGCCTTTATGATCATCTAAAGGAAAATTCATGCCAGC[A/C]GTAAGATGCTTCTTCATTAGGAATTCAGAATATATTTTCCTTATGGAATTTTTTATTTCT
Hapmap49483-BTA-120432	[T/C]	BOT	1	8627862	1	8541120	1	9259731	TAGCAAGAGTTTGTGATGCTTTCTTTTTTTGTTTTTTCTGTAGTAATGTCTGAGCTCCAC[A/G]AAATCAAGAGGTGAAATATGGAATCGTGTGCTTTAAAAAAACATGTGCTACAGAGGCAAA
Hapmap59566-rs29024165	[T/C]	BOT	1	8837296	1	8748046	1	9467212	ATCCTCAATATATACCATTTACTCGCAGAACTAGTGAACATTCACAACTTACTGAATAAC[A/G]GAAAGAAATGAAAGAGTGACGCAAGCTAACATTTGCATGAAACCAGGAAGTTGCTAAGTT
BTA-120430-no-rs	[T/C]	BOT	1	8895681	1	8885095	1	9523532	CATTCCTGTGATAAACTGATCAGTTATTGTGTTAGCTTTTTAATTGTTGTACCAAACCTA[A/G]GCTAACACAGAATAACTGATTGGTTTATCACAGGAATGCAAGACTGCTTAATAATTCAAT
Hapmap58026-ss46526282	[T/C]	BOT	1	8963404	1	8949725	1	9592005	GCATAAACATTCTCTGAAACCATAGCAGCGGGTAAAGTGATGGTCAAAGATCCCATGTGC[A/G]TTCCTTTCTCCCTCCATTGATAGTGAGGTAAAGTAAGCCATGTCTTAAAGCAAAAATCTC
Hapmap52559-rs29015773	[A/C]	TOP	1	8998063	1	8982860	1	9625272	TTCTCACTTGAAAAGAATTTTGTGAGTCTCATTCAGAAAGTCACGTTCCAAAAGCAAATG[A/C]GAATGCAGATTTTATCTTAAAATTTGGTTAAGTAGGAATGAAAGTTAGAAACAGGAGTTA
ARS-BFGL-NGS-118398	[A/G]	TOP	1	9019409	1	9004206	1	9646618	GGCTACTTTCTCTCTCTGGAAATAAACACTCACCTGGCCCAGGAGCCCTGCTCATGTTCA[A/G]TCATGAGCCCTGTACACTAGAAAGTCTTCCTTTAACAATGGCTCGAGTCTTGGCCATTCT
ARS-BFGL-NGS-40533	[T/C]	BOT	1	9072009	1	9056807	1	9699218	GGTATTCACCAGGAGGAACCTATAGAAACGAATTTTGGTGGCCATGAGAATGCACTTTGC[A/G]GAACTCTAGCTAAAGACAGTGCAATTGACATAGGACCCTTGAGGCTGCTCTCTGAAACCC
ARS-BFGL-NGS-14644	[A/G]	TOP	1	9114098	1	9098899	1	9741307	TGGCAGTGCCCAAAACAAAACATCACGTGCTGCCCCTAGAGATAGTGAGAGATTTTCATA[A/G]GCGTTAGTCTGAGGTCTAGAGTGGCCTGTCTCAAGAAAGTGCTTCCAGATGTTGAGAATC
Hapmap39995-BTA-39516	[A/C]	TOP	1	9323844	1	9306678	1	9948106	ATTGCTGACCTAACCCACGTTCAGCAAGAAAGATCAATTACCTGGTGGATGTAAGGGACT[A/C]TTAATGGAAATGTGTATGTTAATTTCCTTTAGTCATTCTTAACTATTCCTCAAATTTCTC
Hapmap50953-BTA-39491	[T/C]	BOT	1	9375752	1	9358489	1	10000063	GTCCAATTTACATTCTAATAGGGTACGAGTTTACCTGTACCCTACATCTTTATTTGACAY[A/G]TATCTTTGGAAACAGTTTTTTTCAATGCATTTTGAAGACCACTCAGAGTTTAAAGTCTTG
BTA-38496-no-rs	[A/G]	TOP	1	9404794	1	9387584	1	10029104	TACCTACGTTAGGGAGACTCATGTTTCTCTTTAATAACTTGCGTTTAATCTGTCAGCATG[A/G]GAACGTCYCTGGTGGTCCAGTGGGACATGAGTTTGATCCCTGGTCAAGGAACTGAGATCT
ARS-BFGL-NGS-41048	[T/C]	BOT	1	9484167	1	9467428	1	10108475	GGCAGGGCGTGGGGCACTGGGGGTGAGCTTCAATTCTTGAGCTGGGATTTCTACATGTGC[A/G]TGTATGAAGGCCTTTGAGATGTGGGATGGAGCTGGCGTAGGAAGGAAAATGGAACAGGAT
ARS-BFGL-NGS-113570	[A/G]	TOP	1	9601018	1	9575772	1	10225421	TCTCAACCCATCTTCCTTTCTAAAAGTTCATGCTGATTCCTCTTTGTGGCCCAGAAGTCA[A/G]TCTTGAGTTGCATGTTTCTCTCATCTCTTTTTACCTTCTCTAAGACAGAGGGCTGGAGAA
Hapmap54975-rs29019203	[T/C]	BOT	1	9636803	1	9611558	1	10261207	GGGAAACATCTAATAGGATTGAAGTGGTTCTGGAGAATAATAGATATGAAGCTTGATGAA[A/G]ATAGCACATGATATTCCCATCTTAGAAAAGTGTTAGTTTCTGCAGTTAACCAGCAGTGAC
Hapmap49138-BTA-37549	[T/C]	BOT	1	9768177	1	9741577	1	10391180	TGCATCCTAGTTTAGGTTAAGTTTATGACCTGTCTAACTCACCCTTAAGACCTGAGTCAT[A/G]AATTTTGGGTGTCTCAATTTGGTCTTTATCTTCCTAAACCAGGAATCTATGACCGGGGGT
Hapmap38504-BTA-51402	[T/G]	BOT	1	9798988	1	9772388	1	10421991	TTGGGATATAATCCAAATTTTAAATAAGTGATTATGTCTTTGACACCACATGTTTTAAAC[A/C]AAGCTAAACAGATAGGCCAACTGAAATCATCACAATGCACAGATATTATAAGGCAGGCTG
UA-IFASA-5979	[T/C]	BOT	1	9852144	1	9825544	1	10475147	CTCTCACCCAGTAATTGGTTGGCTCTTTCTAATTAAATTATCAGATGTTTTTATTGAGCA[A/G]ACTACTGAAAGCAGTGACCACTAATGAGACACAGTTCCCCAGAACAGATGGCAGTTCAGC
ARS-BFGL-NGS-548	[T/C]	BOT	1	9900095	1	9873495	1	10523098	GGTTTGGAGCACATCCATTTGCAAAGAGGAGAATAGTTCTATATGGATGAGAGAATGACC[A/G]GGGCCAGTCTTCCTTTCTTACACTGTTGTAAAACTTGAGTTCCGCCAGGAGAGGGCCATA
ARS-BFGL-NGS-43310	[A/G]	TOP	1	9940497	1	9894290	1	10563465	CTTTCACTTATCGCATCTGATATTGGAAAAGAGCGAATACTTTTGAGCCTCTGTAGTTTT[A/G]CTTGGCCCTAGCTTTGTTGTTGTTGTTCAGTTGCCAAGTCATGCCCGATTGCGGCCCCAA
ARS-BFGL-NGS-1296	[A/G]	TOP	1	9942902	1	9915778	1	10565732	GGGAGGCTCTGACTTTTCTAAAAGAACAAAACTGGGCCCTGCAGAAGACTGGAGATGGGG[A/G]GTTTCTAACGTTTTGATTTTGTGGGAGGTATTTTTGTTGCTATAGAAGTAAGCAGAACAT
Hapmap38887-BTA-22281	[A/C]	TOP	1	9982398	1	9955275	1	10605227	CCAGAAAACTGGCTAAGCATTGTTTCTGGGTATGTCTTAGAGGGTGTTTCCAGGTTACTG[A/C]AACATTTGAATCAGTAAAATAAATTGTCCTGCTCCTTGTGGGTGGGCATTTTCCAAACCA
Hapmap57724-rs29022825	[A/G]	TOP	1	10056851	1	10029276	1	10679165	GTGGGAAGTTTAAATACAGTTTAATCAGAGCTTAAACGTAGCTTCTGCACATTGACCTTG[A/G]AAGTTGAAGAACTGTGCCCTCACATCCTGTTTCTAACTAACTTTTAACTTGTTTGTACAT
Hapmap44892-BTA-50337	[C/G]	TOP	1	10102749	1	10075524	1	10724714	TCAAGGAGTCAGCTGGGCTCAATTCTTGACTGGAGGTTCTGAATAAAACTCTGCTGCCAA[C/G]CTCGTTCATGCTCATTGGCAGATTTCACTTCCTTATGATTGGGCTTCCCTGGTAGTTCAG
BTA-50328-no-rs	[A/G]	TOP	1	10125531	1	10098307	1	10747495	TGTAATGAAGTCAAGCTGGTCATTTTAAAAGGAAGAAAAGTGGGCGTTTCCTGGTGGTCT[A/G]GTGGTTAGGATTCGGCACTTTGACTGCTGTGGCCTGGGTTCAATCCCCAGTTGGGGGACT
ARS-BFGL-NGS-108684	[T/G]	BOT	1	10149581	1	10122355	1	10771543	GAGAGCTCAGAGTCTTAGCCACTGGACCACCAGAGAGGTCCCAAATGTTTCTGAAGAGAG[A/C]TGAGAGGACAGGGCCTGATAAAGTGATCTTTATCTCTAAACCAAAGATGGTTTCCCTAGG
Hapmap51183-BTA-19351	[A/G]	TOP	1	10171706	1	10143920	1	10793076	GGATAATGATGAGGGATAAGTAATAAGGATCCCATTAAAGACCTTGAATTCTATCCATAC[A/G]CATTTAAAATGTATATGAGAGACTCTTAGGAATTCATGTGGTTCTGGAAATGGAAGTCTT
Hapmap25334-BTA-160518	[T/C]	BOT	1	10274301	1	10245714	1	10894354	TCTCCAACACCACAGTTCAAAAGCATCAATTCTTCAGTGCTCAGCCTTCTTCACAGTCCA[A/G]CTCTCACTTTAGCTGAGTATACTTCCCTGTGCCATACAGTGGGTCCATGTTACTTACATA
Hapmap51416-BTA-19350	[T/C]	BOT	1	10416295	1	10312135	1	10960816	TTTATGGCAACTCTAGTTCTTGAATTCTACCTTACATTAAAAAAGTTACACCAGATAAAG[A/G]ACTATGAGGACATAATGCTATTTGCAGCATGATTTGTAGTGTGAACAAGCCATGAACTAT
ARS-BFGL-NGS-113551	[T/C]	BOT	1	10369662	1	10387987	1	11033253	AGTTCCCAGACCAGGGATTGAATCCACATGGAACTCCTTACATTGGCAGGTGTGTTCTTA[A/G]TTGCTGAATGGCCAGGGGAGTCCCCGCTTGTCTGTTTAACCCTTCCCTCAACTCATATAA
BTA-52266-no-rs	[A/G]	TOP	1	10404023	1	10422360	1	11067619	AACATTCATCTCGAGTACAACAAAATGGGGACATAAAACAAGGCAATATTTTGGGACTTC[A/G]CTGGCAGTCCAGTGGTTAAGACTCCAAGCTTCCACTGTAAGCTCAGTCACTCAGTCATGT
ARS-BFGL-NGS-113751	[A/G]	TOP	1	10468415	1	10447568	1	11092797	ATTGCATTTTTCCAAAGTCTCCGTTGAGGTTGTAATTTGCCACCCAAGGCCTGACCTGTC[A/G]CTCTGAATTAGGGTTCTGCTTATGCTCCTACACACTTCCTCCCCAGGGTGGCTTTGTCTT
Hapmap49509-BTA-17127	[A/G]	TOP	1	10587853	1	10608250	1	11212218	ATCAAAGGAAAGAAAGAATGAGCTTCTTCTGGGCTGTGAAAAAGCAGAACTCAGAAAGGT[A/G]TAAATGTTACATCAGTAGACCAGAGTCTTAACAAATGCAACCAACAATAAGTCACCAGTA
BTA-122626-no-rs	[A/G]	TOP	1	10643238	1	10680022	1	11267601	ACAAGCCAGATTAGAACCATGACAGATTGTTCTGGTAAAGAGAAATATGCCATGTCACAA[A/G]AGTGGAAATCATAGAAAGCAGAGTATATATGAATTAATGACTCAAGATACAGGTGCAGGG
Hapmap60823-rs29019235	[A/C]	TOP	1	10717144	1	10753789	1	11341018	AATCAAAGTTTTGCAGGTGGAAGTTTGCTACAAGAAAATGAGAATCAACAGAAGACTTGG[A/C]AGAAACAGGTTTAAAGACATTCACTGTATTAAAAAAGTACACAGAGACTAAGCAATAACC
ARS-BFGL-NGS-36767	[T/C]	BOT	1	10776728	1	10871814	1	11400789	ACTGAACTGAACAGGCTCCCTGCTACCTAAGGTCAGTTGAGGACACAGCCATACATCAAG[A/G]GTTCTAGGCCAGAGTTGGAGAAGCCTCTGTGGTTAGTTTGTATCCACTGTGAACCTAGGA
Hapmap40304-BTA-17131	[T/G]	BOT	1	10848225	1	10943315	1	11472285	GTGAAAATTATGGAATTACATAGATATCAAAAAAATGTTTTTACAAATAAATTAGTTTAG[A/C]TAATTCTGTTACAACAGATAAATCCCAAATATTTAGTAGTTGCTTATATTTTTACCCATG
Hapmap38737-BTA-22640	[A/C]	TOP	1	11023298	1	11131949	1	11647870	GAGGGGAAACACAGAGAACCAGCCAGTCTCAGAATGCACCATGGTAGAATCAGAGACTAA[A/C]AGAATGAGAATAAGAGCTTTAAACAAAGCATCAGGCAGTATAGGATACAGGTAACAAGTA
ARS-BFGL-BAC-6567	[A/G]	TOP	1	11109125	1	11211104	1	11727744	CCCCCCCCCCCTCTATGCTGACTTAGGAAAGGGAAACATGCTGCACGAATGATTACTCCA[A/G]AAATCAATTTATCTTTGAAAAAGTGCAGCAATACAAAATTCTCATAATATTTCCAAAATA
Hapmap54322-rs29009637	[T/C]	BOT	1	11158004	1	11260938	1	11776956	TTGCTCTCCCCGTGAGTAGGGTTATATAAGCTCAACTCAAATAGAAAATTCATCACACTG[A/G]AATCATCACCCTGCACTCAAACCCCACTGTACCACCTGCTTTTGGAGTCTCTGTTATGTA
Hapmap43814-BTA-22629	[T/C]	BOT	1	11221889	1	11324870	1	11840829	AGTAGAAAAATTCTGAAAATTTTGGTAAAGACCAGATCATTTTACAGTCTCTTCATCTGA[A/G]CTGTAAAGTTGTTTATGGTTTTGCCATGGGCTAACTGATTCTATATCAATAACCTCATAT
BTA-22639-no-rs	[T/C]	BOT	1	11255831	1	11358819	1	11874780	TGGTAATAATGCTTTCAGAAACAACAATTCTGGTTTAAACTCTAATATGTAGTAYAGAAA[A/G]ATAGTAATTACAAAGCCAAGGAATGTGTAAATTGTTCCCACTCTACTTGAAAATTAAACA
Hapmap40340-BTA-19161	[A/G]	TOP	1	11290827	1	11388318	1	11904969	AGCAGCTGACACAACTTTTGTTATAATACAAGTGACATTAACCAGGTCACCCTGCTTGGG[A/G]TGGGGCAGGTCATTCTGTAGGCCAGATATATTTTATTGCTGGACTGGGAGGTATTCATTC
BTA-29334-no-rs	[A/T]	TOP	1	11400265	1	11498895	1	12013529	AAACCCTTGTGTTTTAGGAGCTAAAGATAAAGAGAAAGAAAGCTGTGAACAATATGTCAT[A/T]GAAATTTTCTTATGATATGGGGTTTAATTCAATTTTGAAAGCTAAAAGTATGACATGCAT
Hapmap50731-BTA-55344	[T/C]	BOT	1	11603310	1	11700832	1	12217001	CAGAAACTGATTTTTCAAATGCCTTAATATTAATAGTACTGTCCAATGTAGCTTCCTTTT[A/G]TTATCTCTTTACATATGTTTTCACCAAAAGCCTCAAGAATGCTTTCAAAAGCACACAGAA
BTA-55326-no-rs	[T/G]	BOT	1	11635104	1	11732571	1	12248784	TTCTCTAAATGGGTAGGCAGTAAAGCCATAAAACACCGAGTGCAGCATTTATAAGGCACT[A/C]ATCATGGGGGAAAGACAGGCACTAACTGGTCAGGAAACGATTGCTTATGACCCGATAACT
ARS-BFGL-NGS-115663	[A/G]	TOP	1	11743590	1	11838696	1	12354879	TCATGTGGATGATGGAAACTTGAAAGCCCAGCAGTAGAGAGAAGCCGGAAATGGCTATCA[A/G]TGGATCCATTCTTAGGCCAGAAGCTGATACGAACATGTCATTGATGATGCTGACTTCAAA
BTA-54331-no-rs	[T/A]	BOT	1	11818998	1	11914095	1	12430421	CTAGTGTGTTTTTTTACTTGTCCCTATTATTCTATTGATCATGCCTTTTTTTTTTTTTTT[A/T]AATTTCAATGATTGCAATTTCAGTTATTTTTAGTTAGAATGACAGGATGAACTCCAATAT
Hapmap43879-BTA-54328	[A/G]	TOP	1	11845279	1	11939028	1	12455251	TTTTTCATATATCATTTATATGATTTACTGAACTTCCATAGAATAGTTGGGTTATTCCAA[A/G]ATGGACAGTTTACTTCTTTCTTAACTGGTAAATAATAAAACTAATAAACAAAAATATAAA
Hapmap55464-rs29015665	[T/C]	BOT	1	11865992	1	11959752	1	12475971	GTAAAGACAGGAATATCATCAGCACATGAGTTTTGAAAAATAGATGAATAAATAAAACAA[A/G]TAATGCTCAGAAGAGTAATACGTTTTATGAAGGTTAAAAGAGGATAGAGTGCAAAAAGGA
BTA-54318-no-rs	[A/G]	TOP	1	11887794	1	11981709	1	12497912	AGAAGCAAGCTACCATTTATTGAACCCCTGCTATGATAGCAGTAACTTCACAAATATTAT[A/G]TCCTTCAAGCCTTAGAATCAGAAATTTTATCAGAAATTTCTTCTATATTTACAAAACCAT
Hapmap24370-BTA-123717	[A/C]	TOP	1	11982766	1	12076958	1	12592486	ACAGCCTAGCAAACAATGATCAAGTGTATAAGGTTCAGAAGTTTTCTCTTAATTGCTCAC[A/C]TAGTGTCTTACTTTTATATATTCTTCAGGCACAAGAGTCCTTTTAAGGTTTTTCTTGTGC
BTB-00005637	[A/G]	TOP	0	0	1	12265747	1	12779865	AAGATACCTCAAAAAACTAAAATTAGATCCCTAGAGGCTTCCAAATGGAAAAGATTAAGT[A/G]TATGTGTAAAAACTCATATGTCTTTCTTATTGAAAACTCAATTTGACTGACAATTTAACA
ARS-BFGL-NGS-28701	[A/G]	TOP	1	12223821	1	12214279	1	12831312	AAATTAATGGCAGCCTACTTCAAAAGGTCATATGCATGCACTGCTACATGCAGTGCCTCT[A/G]ACCCTTCAGCAGGCCATCATCGACACACAACTCCACTGAAGACTCCTTGACACTCACGGC
ARS-BFGL-BAC-14244	[A/G]	TOP	1	12342374	1	12506328	1	12950327	TAAAGAAGCCAATATTTCCACATTTCTCCCCAGAAACCCTTGTTTAGAGCATCCCTTCCT[A/G]GATATATTCTCTGTCAGGATCCATCTTGTATATAAAGTTGTTTTTATAAGTTACCCTCTT
Hapmap60346-rs29019231	[T/C]	BOT	1	12380238	1	12544192	1	12988191	TGTGAGTAAAATATTATTGTAACTAACATTTAAGAATATAAAGTAATTGATCATTAAAAC[A/G]TGGTGAAGAATTTTAAAAAGTTAATGATATTATCCCAAATTAGAACAAAAAGCTCCAATT
Hapmap28058-BTA-161831	[A/G]	TOP	1	12468631	1	12463773	1	13064470	CTACCAGCTTGCTCTATAAGTACACAGATCTGACTGTACTATTATTTTATCTGATGTTAT[A/G]TGAAAATTAATTTACAGATGAAGGAATATATAAAATAATGTTTTAAGTGTAGATCCACCT
ARS-BFGL-BAC-11044	[T/C]	BOT	1	12805406	1	12959938	1	13395358	AGCATAAAAAATGTTGAAATTATTAAGTTCTTTGCCTGTAATGTATGTTTGTGAGATAAT[A/G]AATCATATTTTTCCACTGTGTAAACTGTACCATGGAGACTAAGGAGCACTTTTAGAAGTT
ARS-BFGL-BAC-11034	[A/G]	TOP	1	12839893	1	12995319	1	13430732	CTCATGGTTGACACACAGACAGGTCATGACCACAGTGACCACTGGGTTTTCTGGTAAAAA[A/G]AGACCCCATAAAACAGAGTTGAACAGGTAGAGTCCAGGTGATTAAAACTATTTCCCTATG
BTA-93459-no-rs	[A/C]	TOP	0	0	0	3200000	1	13455275	TGTGAATCACATATCTCATAAAAGCCAAAGGTTTCTGTTATATAAGAGTTGTTCCTGTAC[A/C]AATTTAGATATTACCTAATTGTTATTTGAATTTGGCATAATTCAAGTATATGTAGATTTT
Hapmap41477-BTA-20618	[T/C]	BOT	1	12889396	1	13045068	1	13480246	GAAAATTCCATGGACAAAGAAACTTGGTAGACTAAAGTCCATGAGGTCACAAAGAGTAGG[A/G]CATGACCGAGTGTACACATACACAATAAAAACATAGAAACACACAGCATTCTAGCCACTG
ARS-BFGL-BAC-685	[A/G]	TOP	1	12996787	1	13137365	1	13575805	TACAATAAAGGTTATCTTTTAAGCAGAAAGTCTGATAGCACCTCCTGTAAGCTTGACCTA[A/G]TTAGAATCTGGAAAACAGGTTTGAAAAATAAAAAAAGCCAAGTTCTTTAATCTTGACCCA
BTA-93452-no-rs	[A/G]	TOP	1	13019983	1	13159989	1	13598030	TTGCATGTGCCCTTAACTTAAAACTTCCTCAGTGTTGCTGTTAGAGAGACACTACTTTGG[A/G]GAAGATCCCCAGTATTCTCCTTACTTGCAAGTAATAAATCCTTCTTCTCCCAACCTTTGA
Hapmap24222-BTA-88936	[T/G]	BOT	1	13089432	1	13227161	1	13665306	ATAGAAGTGCATGGGTCAAAAATAATATTAATTTATATTGTCTATTTCCTTTTCACTGCA[A/C]GTTGATGTGATCCTTTTAAAAATGTATCAGTTTATAAACCACTCCATAGATAACAATCAC
ARS-BFGL-NGS-21333	[T/C]	BOT	1	13304658	1	13447814	1	13877483	TCCTTGAAGACACATTGTGATTGTTTTGCCCGTGGAGATCAGGATGCCTGGCCATGACCA[A/G]TCTGGTAATTCATCACTATTGCAAGGGCACCCATCTCAGAGTAATATCAGTTCAGTTCAG
BTA-89311-no-rs	[A/G]	TOP	1	13376687	1	13519841	1	13949510	TGTAGGGATGGACAGATCCCTTTGCGACCCAGGGATTGACACCAGTCTCTTCTATCCATG[A/G]AATTTCCCAGGCAAGAGTACTGGAGTGGGTTGCCATTTCCTTTTCCAGGGGATCTTCCCC
Hapmap38049-BTA-104527	[A/C]	TOP	1	13462673	1	13605827	1	14035835	TTACCTCAACATCAACCAATCAGAGAACTGAGCACAACAGATCACAGACCCTATGACCCT[A/C]CCCTCTTCCCTCCCCTCATCTTTATATATGCTTCCCTCAATACTTTGGGGCATTTGGAGC
BTA-103292-no-rs	[T/C]	BOT	1	13979316	1	14238025	1	14533366	TTTCAACATCACTCCTAAATTGATGAAGTAATAAATATGAATCCACACCTATAGCTAAAG[A/G]AATGAAACATAAATGTTTGGGCCAATGATAACAACTACTGTCACACATGAATTTTAAAAG
ARS-BFGL-NGS-26402	[A/G]	TOP	1	14025660	1	14284369	1	14579710	TTTTTGATTTTGCTTATTATCTAAGATGGATAGGTAGCATGCTGGGTGCTTAGTGGACCA[A/G]TTCCTCAAACTCCCTCTGGCCACAAAATTCCTTTCACCTGCTGTGAGAACAGTTTAGCAA
Hapmap24335-BTA-127763	[T/G]	BOT	1	14064065	1	14321528	1	14616735	TAAATGACCATTCACATTCAGATAAAATCAAATTGATTGATTTCCTTGGAACAGGTAATA[A/C]ATTGAAAAGAAATAGTACAATTTGAGAGTTAGGGATATGTCAGGCCATTGTTCACTATTT
ARS-BFGL-BAC-14883	[A/G]	TOP	1	14102864	1	14360342	1	14655035	TAGAGAGTAGGAAACTTCTTAGGGCAACTTCTTAGGACAAGAGTATCCTATGTAAGATCA[A/G]TGTATTCAGTAAACAAATCATGAGGCCTTCCATGTGCCATGCATACATTTTATATCATTT
ARS-BFGL-NGS-104754	[A/G]	TOP	1	14260986	1	14548399	1	14812929	CATAACTTATTTATTACCCCAGGGCCGAAGAACTGCTTTGGCCAGATAATACAGTTTTCA[A/G]TAACTTTTAAAAACATGCTTCTGTTAAATTCAGTTCAGTTCAGTTCAGTCGGTCAGTCGT
DIAS-91	[T/G]	BOT	1	14350694	1	14647595	1	14901630	ATAGAATCTCAGCACAAGTAGTTCACTATCTGAGCTTCAGTTTTCTTATTTATAAAATAG[A/C]CTTAAAAATATCACACTCATAATAGTGTTGTGAGAATCAGTTAAATGACTCATGAAATAT
Hapmap52363-rs29013338	[T/G]	BOT	1	14417802	1	14765723	1	14967138	TCATGCACATGCGGCAGGTGACAAGGCAGAGAACACTGGCATGTGAATCAAAAGTAACAA[A/C]GGGCTATACAGCAAGTAAAGCATCCACGTGGTAAGGACTTCAAATGGAAGACGTCTGTAT
ARS-BFGL-NGS-27558	[T/C]	BOT	1	14438946	1	14786957	1	14988287	AGTGACTGACAACAACAATGAAATGATGATATTCAGATATAAGATATATGGTTATTTTGA[A/G]TAAGTGGCTGGCCACATAATGAAACTTAAAAGCAAAAACTTAAACAAACCCAAAACATAA
ARS-BFGL-NGS-107530	[A/G]	TOP	1	14468037	1	14816301	1	15017291	TAATTTTAGAGTGGTAGTTAGGATAAAATTTTGAAAATTTAAGGCCCAGAAAAAGTACCT[A/G]TTCATCTCAACATATTCCTGACATCTATCACACTGAATGAACTTTTCTGGGTCCACAGCT
BTA-28028-no-rs	[T/C]	BOT	1	14551165	1	14841103	1	15092475	CTGACTCGGGTACTTGGCCTTCCTTAATAGAAATTGATAAGAGGCCAGACAAGAAATTCA[A/G]GCAAGGTTTTATGGGGGCCAGCACAGGGGAGCAAAAGCAAATAACAAGAGCCTTTGCTTG
BTB-00502293	[T/C]	BOT	1	14587033	1	14875611	1	15126234	AATATCACTGCTTCAATATTACTTTTTCTTCCTGGAGACCTTCTAACTTAAAAAAATTCT[A/G]GTATTTATATCTCATTGATTTACCTGATTTAGTCTGTCAAAGGTATGTGAAATAGCTGGT
BTB-00502247	[A/C]	TOP	1	14626307	1	14914755	1	15165376	GGAGGGAACACAGCCCTGACCAAAACCAGAAAATTTAATTGAATTTAAGATTTACTGAAC[A/C]TGGCCCTGTCCATCAGAACAGGAACCAGTTTACGCCTCAGTCAGTCTCTCCAATCAGGAA
BTB-00502081	[T/C]	BOT	1	14669727	1	14950000	1	15201199	GAAGACTCTAGAACTGTGGTCCCCAAACATTTTTGGCATGAGGGACTGATTTTGTGGAAG[A/G]CGATTTTTCCATGGACTGGAATGGATGAAGTGGGGGGAATGGTTTCAGGATGATTCAAGT
BTB-01487662	[A/G]	TOP	1	14693262	X	7677101	1	15226104	GAGGAATAAGAGCAATTGATCCTGAGAATGAACACCCAGAAAAAAAGGAGAATCAAAGTA[A/G]AAGATGCTTCAGGAACTAAAAATTAAGAGGCATCAAATAATATGAGAATACAAAGTCACT
BTA-97382-no-rs	[T/C]	BOT	1	14708162	1	7692001	1	15241004	ATTTCTGTTAATCATTATGTAAAGTAGGAACTAAAAAAATTTAACATAATGAAATTTAAC[A/G]CAAAAGATTTTTTAAAGTTTTTAAAGTCACCTTTCCAGTCTGTGCTGATTTTCTAAAGAA
ARS-BFGL-BAC-12976	[C/G]	TOP	1	14762256	1	15043992	1	15295103	TAGTTCTATCAAATGCCATGTTCTTTATTATCTGGATCACTATATTCTGTTGCTCAGTTT[C/G]TCTTATTATCTATTTTGATATATACTCAGGAATGTTTATTTCAGTACTTAATAAGTGCAG
BTB-01224604	[T/C]	BOT	1	14853644	1	15134283	1	15385372	TTTAATTAAAATGCAGTATCTCTACATCTATGAAGTGTGTGCAAATATCAAGAATGCTCT[A/G]TTGCTTATATAGGTGAACCGAGTCCTCCATCCATACATGGACAGCCAAGCAGTGGGAAGA
Hapmap51685-BTA-113867	[T/C]	BOT	1	14876816	1	15157455	1	15408544	AAGCATTGGAATAAAAACTGTAAAGTGTAATTTGGAGTAATGTCAAAATATATTTTAGCT[A/G]TTGAGAAACTAGAAGATTATTTAAGCAAAAACAAGCAAATAAACCAAAGAACCCCTTTAG
Hapmap50227-BTA-113868	[A/G]	TOP	1	14909272	1	15189917	1	15440999	GGACTATTTACACTGGAACACAGAATTTTGCGGTTGTTGTTTACAAGCAAAATATTGTAC[A/G]GGAATCCTTTAAGCTAGGCTTCAACAATATGTGAACTGAGAACTTCCAGATATACAAGCT
BTB-01224765	[A/C]	TOP	1	14961941	1	15241612	1	15492702	TAAATAGAATTTACAAAATGAGACTGCCAAATCCACAATTACTGATTTAAGAAAGAGAGC[A/C]GTKTTTCAAATATCTGCACTTTATTATAAAACCTGCAGTGAAATGAAAAACTGAAATATG
ARS-BFGL-NGS-78179	[A/G]	TOP	1	15048776	1	15281556	1	15574241	TGAACCTGCAACCATTCATCTTTTTAATCAAGCCACTAAAGTAGAGTGGAGCTCTGTGGT[A/G]ATTTAGGATGGCCAGTCCTGCAGGTCATTATTATAAGCTTTGTGTATGTAAGAAGAGAAC
ARS-BFGL-NGS-102441	[A/C]	TOP	1	15071831	1	15440304	1	15592825	TGTTCCCCTATGGGAGGGGTAATAGTAGTAATGCTGATCTCCTTCAAAAGGACTTAATCC[A/C]AGCATGCCAGGCCTTCCAGAACTGCTGTATCAGTGCCCCTGACCCCATGGCAGGACACTG
ARS-BFGL-BAC-13008	[T/C]	BOT	1	15091381	1	15464149	1	15612315	CCTGCATTGCAGGCGGATTCTTTACCAGCTGAGCTGTCTACTAGATCATGAAATCAAGCC[A/G]GAAACCTAAAGATATTTAAGAGCCACTGAATCACAATGTCTTTTGATCCTAAAAATAAAA
BTB-01225182	[T/G]	BOT	1	15109714	1	15639890	1	15630647	GATTATAATATAGAAAACTTTATGTATCAGGATATAAGGGATATTCTTAAAAATAATTAT[A/C]TGAGAGAAAGACATGTATGAATATATGATTGTATTGTATGAATGTATGGATTTTTACTAT
BTA-113886-no-rs	[A/G]	TOP	1	15122719	1	15489903	1	15643337	GTACATGGGATGTCTCTGTATTACTCTTTATAATCTTCATGTGGGTCTTTAACAATCTCA[A/G]TTAAAATCTCAACCTAAAATTGTAGATAACTAAATAGACTCATGAATGAATAAATGAGTT
BTA-113888-no-rs	[A/G]	TOP	1	15149266	1	15516450	1	15669879	AGTACATTACCAGAACTCAACAATTCTGATTTTAAATGGTGCTACATGTATACATCCCGT[A/G]CACACATTTATTAACACATACAAAAAGTCACTCCAGCCTGGAATCCTTTTCTAATAAAGA
BTB-01225435	[T/C]	BOT	1	15188359	1	15555018	1	15708531	AGTATCTCTAAATATATTATCATAAGTTCAGTGAGACACACAATGAGATTCTAGTCATAG[A/G]ATTCCTCCTGCCAAAATTCCCATTATTTTTAAGAGATATAATGCAGAGTTTGACTGAAAA
BTA-28351-no-rs	[A/G]	TOP	1	15424055	1	15843842	1	15940235	CGAGGAGAAATTGTACAATCCTTAGAAACTGAGAGGAGAGTTAGAACGAAAAGTGAATCA[A/G]AGAACAGGTTGAATACCCATTGTCAATAACCAACAAGGACATTATTCTGGTCTCCAGCAA
ARS-BFGL-NGS-35955	[A/G]	TOP	1	15506990	1	15934426	1	16023029	TACTTCTGTAAGGATGGTGCTTGTTGGTTTATTGTCTGCTGGAGGCCAAAAGTCCAAATA[A/G]CAACATTAAAGCTAGATTTCATGAAACCCTAAAAATGTTTCAGTTAACCTAAGAAGGGCT
Hapmap58809-rs29017514	[A/G]	TOP	1	15528039	1	15956985	1	16044068	CTGGTCCTTCCTCTCTTTCTGGTACATTTCTGAATGTCTGCCTAGCCAAACTCATCCAAA[A/G]GTCGTATTTCAATCTCTTTCCCTTGCTGTGTTTAATTTACTTGGTGAGAAAAAGCATAGA
BTB-01193748	[A/C]	TOP	1	15562295	1	15991220	1	16078141	CATTGTAATTTTTCTCTCATTATTTTTTATGATAACTCACATTAGTTCAGCATCATAGTC[A/C]ATGTTTCATTTCTCCAAATTGCTGTTACATAATTTATGAAAAAAAGTGAAACAAACTGGA
BTB-01193581	[A/G]	TOP	1	15605365	1	16027988	1	16114873	CAGACTTCAGTGAACATTCAGGGCAGTCAAAGAATTTCACAGAAGTTTGGCAAAGCAACA[A/G]TCTAATGCTAAATATTTAAGAATGTGTTCTTAAAAGTACCTCAAACATTTCTTCCTCCAA
BTB-00569345	[A/G]	TOP	1	15646164	1	16068791	1	16155668	CTATCAAATGAACTTATGCCTGCAAGTGCTCTTTCCTGGATAAAAATCAACATAGAAGCT[A/G]TTAATTTTAGAACCTCAGGAAACAAAATAACTACTTATTCTTCCTGCTTCTGAATCAAAC
ARS-BFGL-NGS-95377	[T/C]	BOT	1	15677492	1	16100120	1	16186991	GCCAATACAGTAGGCACCAGACAGGAGTGTTCACTATAGCAATGGCAAGAAAATAGGCAT[A/G]GGCCTGACAGAATAGACCTTTGTTTACCACGGCTGGCCCAGTTACTGTTACTGTCAAAAG
BTB-00569130	[T/C]	BOT	1	15713535	1	16136165	1	16223026	TTGTTGGAAGAAATCTTCATGCCACTGTTTCCAAGATTATTTCATTCTGTAAGTGAGAAC[A/G]AAGAACTATACATGGCAGGTGCACAATACTTACGGAATGCATGGATAAGTGAATGGATTT
BTB-01193494	[A/C]	TOP	1	15755523	1	16178292	1	16265007	CATAGCAAATTAGCAATACAGTATGGAATTAGCTATTCAATACTGACCATGATTGAATAC[A/C]ATCTTGGAGAACACAGAAATATTGAATGTTTTGTGCTGTTTACATTGAAAGTATAGTCAA
ARS-BFGL-NGS-109692	[T/C]	BOT	1	15796320	1	16219631	1	16306198	GAAACAGGAGAAGGATGAGGGGATTCAAGGTAGCACAGGGCCCCAGATACCAATGCAGAC[A/G]AGAGTATCAGCAAGGAGGGAATGACTGTTTTACACAGGGACCAGAGAATGTCAAAACTGG
Hapmap41782-BTA-16216	[T/C]	BOT	1	15853040	1	16276347	1	16362952	TCACAGTCATTCACAGGTAGGCAGGCTCAGGTTATCTCTCTGTGAACTAAACAAAGGCAC[A/G]TTAGCTTAAGGGTCAAGAGGAGGGTGAGAGAGGGCAAGGGTCAGAGAGGTTTAAGGGTCA
UA-IFASA-6298	[T/C]	BOT	1	15976386	1	16400012	1	16486738	CCATCAGAACAAGACTCAGAACATAAGGCTATATATAGATATGAAGATTTATTACCCATG[A/G]GGCACATGTCTGATGGAATGATTAACTCACTGAATGAGACCACACTTTGTGGAGTGATTC
BTA-110801-no-rs	[T/C]	BOT	1	16094228	5	96742247	1	16604159	TGTCCCACCTCTATACAATCATATAATGTTAATACATATCTTACCAAAATTCAGTTGTAG[A/G]GCTTGATTTTTCAAAATGAAAAAGGAGAGTAATGTGTGCCTATCTACTGAGGTTTTGAAT
BTB-01650452	[A/G]	TOP	1	16119771	5	96716565	1	16629677	CCTTAGGTTTACAGTAAAAGTATAATCTTTCTCACAAGTCAAAACTTCTGTTCATGACTA[A/G]AGGGAAAAAAATGTACAGTTTGATATACAGAATTAATTTTGATCACTGTTTTTAATATAT
Hapmap50624-BTA-22932	[A/G]	TOP	1	16145053	5	96688389	1	16654742	TAGAAACACACATACACATTAGCACACACAGGATTTCAAGGCTTGCAGCTCAAATCACTT[A/G]AGATATGAATTTAAACCACTTATATTGCTTAGACATACAATTATTGTAAACTCAAGGCTT
BTB-01919348	[T/G]	BOT	1	16196001	1	96739337	1	16705237	TTGACTGTGAAAGAACAAAACCTTCTTTATTTTTCTTTGTTTCTGTTTCCATGAATAATG[A/C]GGGTGCTTCTGAGCCTCTAGCAGAACTTTCATGGGTGATGGTTAAATGAATTCCAAAGGG
BTB-01084253	[A/C]	TOP	1	16245203	1	16443757	1	16754495	AAGTATTGTTTTCTTTATTAATTGACTTCCACAGTCTAATGCCCATCCATCTTTCCTTTT[A/C]ATATCTATTAACACACTTACTGCTTGAGGTAAAATATATATATTTGAAAATAGTAGAAAC
ARS-BFGL-NGS-50407	[A/T]	TOP	11	23572651	1	16472907	1	16801285	CTTGTCATTGTGTCTGGAAATGCCTGTAATAGAAATCACAGCATGCATGCTTGGCCTTCT[A/T]CTTCCTATTATCAGATAGAAAGCAACAGGAGAATATTATATCATCTCTCTAAAAAAAAAG
ARS-BFGL-NGS-41853	[T/C]	BOT	0	0	1	16511614	1	16844981	CTAAACCTGTTCATCTTCATTTTTTTCCCTCTTTATAATTAAGGAAAGAACTAAAAGGTC[A/G]TGTTGGCAGGCCCATAACAAAAAGAGATCCATGTCAGTCTTCTTGCAAATTAGATAAAAT
BTB-01084226	[T/C]	BOT	1	16367685	1	16552747	1	16886150	ATTCTTGAAAATGCTACATGACAGGGAAGATATTAAAGCTAGCCAGACCCCAAACTTAAG[A/G]CTTAATTTGAATTGAATTGGCCCATACCCACTCTCATCTTTGTGATGATGTATGCCCCTT
BTB-01084203	[A/G]	TOP	0	0	1	16597221	1	16930716	TTAATGCATAAATCATCCTAACATTGTATCAATTTTATCTTTAGCATGGCATTGAATTGG[A/G]TATTTYTGGTTCTCTATATTATCTATGTATAGTATTGTTAAGTTAAATCTCAATTCTTAT
BTB-01084177	[T/C]	BOT	1	16277524	1	16642718	1	16942821	TTTTTGATGAACTTCCAGTTCTACATTCTTAGAGATAATTAATCATTGAAAATAAAATTT[A/G]ACAATAAATATTATTTGGCATTATCAGCTAGCTTTCCTAGATTTTCTCTTTCACTTATTA
BTB-01083987	[A/G]	TOP	1	16452185	1	16667454	1	16967412	TGTGCTTTATAGTAATTAGGCTATAAAACATAAAAAAACACTCTAAGGGCTTAAAGTCCA[A/G]TGATATGTAGAAATATAAACAGGTCATTTAATGAAATATAGAAAATGTTAACACCAAGGT
Hapmap51162-BTA-118728	[T/C]	BOT	1	16477085	1	16692313	1	16993213	ATATTTTCATGTTCAGCTACCTACAGGGAAACTCCATTACAAAAACAACTTAAAATTATC[A/G]TTGACTGAGGAAGATTCTCTCTGCTTCTGTTCCTCCTTTATATGGGCCATACTGACTGAG
ARS-BFGL-NGS-22727	[A/C]	TOP	1	16525498	1	16740526	1	17041419	AAAATTGATAATGGTAGTGAGTGTGTTAAAGGTGAGTAAAGACATTGATTTCCTCAGCAG[A/C]CAGGTGAACTCTATTGGGCCCAAATGAAGCAGAGCTCTTTGTTCTGTGTCCTCAGGCCAT
BTB-01872049	[T/C]	BOT	1	16585111	1	16801749	1	17105670	TGGACAGGATTATGAAAACAAATATCCAGTTTTTTTGTTCAACTAATGAATAAAACAAAC[A/G]TGAACAATAAGCAGAACTTGCTTGAAGAAAAATAAGTAAATCAATTTCCAGAATTTAAAT
BTA-118719-no-rs	[A/C]	TOP	1	16673009	1	16887708	1	17192788	GGTACTGGATTTCCCATGAAGGTATTTTGCTGATTCCTGGACTTGGAAGGACATGAGGAA[A/C]AAAGCCAAGTAAAAAGTAACAACAACAGCAAAAAAAGGTAAAGCAGAATTTTCAGCAGTC
Hapmap60239-rs29019581	[A/G]	TOP	1	16715975	1	16957942	1	17235751	CTTCTGAGAATAGTACACCCAAATAACTGAGGTATAAAGTTAATATTAAATACCAATCTC[A/G]ATGTTACAAAAATCACTGGCTTTGCACAGTATATAACTTAAGTTAATTTGCTTCTCTGAG
Hapmap39625-BTA-118605	[T/G]	BOT	1	16744848	1	16985644	1	17263605	CTCAAAATGAAAACTTCTCTGAGTTTAGTATATATTAGAATTTCTGGATTCAGTTCAATC[A/C]TAGTCAACCGCTTTCAGTAGCAAATAGAGAAGAAAGCAACTTGTTTGCTCTTTCTTGTTG
Hapmap25883-BTA-155422	[A/G]	TOP	1	16797316	1	16924532	1	17314181	TAAATGAACTGCAGTAGTTAGAAGTTTAGAACAAAACTTGTTTGTGAAGTCCTCTTAGAG[A/G]AGGAAGTGGTAACCTACTCTAGTATTCTTGCCTGGGAAATCCATGGTCAGAGGACCCTGG
BTB-00757868	[A/G]	TOP	1	16886289	1	17069223	1	17404509	AGAGAGATGAAATTGTAGCTGGGAGGAAAGCCAAGGTTATAAATCTGAAAAGACAAGATT[A/G]TGGAATGGGTAATGATTTAGCAATATAATCTATGAGAGAGTAATTTACCAGAAGAGTTAC
BTB-00757888	[A/G]	TOP	1	16923285	1	17106220	1	17441499	GACCTAACTGCTGAAAGTTTGATAGATACAAGAGTATACTGAGTAACATTCTGGCAGTAC[A/G]TACATTATGGAAAATAAACAAATAAACTTTCTGAACAAGTAAAAGTATTACTCAAGACAT
ARS-BFGL-NGS-51809	[T/C]	BOT	1	16963232	1	17145973	1	17481344	GAGGTCCCTGTCACATCAGTAAAATTTTAACAGTCTGGGCCATGTCTGAATATTTCCTTT[A/G]AAGTAAAGGACAACTATTATATTTCACACATTCCAGCACCAGGAAGGATACGGTAGGCAG
BTA-118731-no-rs	[A/C]	TOP	1	16997662	1	17178058	1	17513897	TTAATTTTATTAACTTTCAGTGTCATGTTTTTGCATATTATATGCTATTTTTATTTTAAT[A/C]CTGTTTATGACATTTTATGGAGAAGGCAATGGCACCCCACTCCAGTACTCTTGCCTGGAA
Hapmap55434-rs29009793	[A/G]	TOP	1	17021138	1	17201724	1	17537664	GTTTATTATTTCTCTGACTGGATAAAGACATCTTTCAGAAGGGTTCTATAAAATAAACAT[A/G]CTTTTCACATATCGTTATTTAACATAAATGTGCTTGCTTCATTGCTGTTTATAACAATAC
ARS-BFGL-BAC-11101	[T/C]	BOT	1	17050262	1	17230762	1	17566811	CACCATTCACCTTAAGTGTTGTATAACTGTCCAAGTTTAACCACTTTATAAATGCTATGT[A/G]TAAGTGCTACATATTGGTTGGGGCTTCCCAGGCAGCGCTACTGGTAAAGAACCCTACTGC
BTB-01083468	[T/C]	BOT	1	17073972	1	17278944	1	17589668	ATAATGGTGGGAAGAATAAGGAGTAGTTTCATTAAGAAATACTACTTGAAAAATTAAAAT[A/G]ATTTCAAAGGATGCTGTGCTTGGGGGAAAAGACACCCCTAATCAGAGTAAAATATAATAA
Hapmap44195-BTA-112008	[T/C]	BOT	1	17124625	1	17325121	1	17636405	ATTTTTGTTTTACAAAAATAAAATAAGAATAAAACAATGGTTAGATTCTGTGTGTAATTA[A/G]ATGATTATGATGGAATTGTCTTTTAATCCCATAAATTATCTCGTGGAAACTGACAAAGCA
Hapmap54349-rs29011587	[A/G]	TOP	1	17160556	1	17361053	1	17672335	TGGGAGGGGCAAGGACTACAGGTCCTGCTCCGTTTTAGAAAGAGCTAATAAAGAGAGCAA[A/G]TACCATAATGTATGTTACCCAGTCAGTCATGGTTCTTGAAAACACAACTGACTGCTCCAT
Hapmap49012-BTA-109196	[T/C]	BOT	1	17241902	1	17454662	1	17751850	GACAGGGAATCCTGGCATTCTGCAGTCTTTGGGGTCACAAAGACTGAGACACGACTGAGT[A/G]ACAAAAACAACAACACTAAAGGATAAAGGAAAAAAGAAGAATGATGAGCTCAAAGAAGCA
BTA-20344-no-rs	[A/G]	TOP	1	17330771	1	17549128	1	17839302	AATAAACTTTTAAAAATTCTCTCCTACATAATGTTAAATTATACCACAGAAATATTTCAT[A/G]AATTATTCAGTTCTTTGTACAGAATCAATAATTTCATGAAAACAATCACATTAATTAGAT
BTB-01846351	[T/C]	BOT	1	17358448	1	17576820	1	17866974	ACAAACCTACAAAAATAAAATAGAAAATGTATGGGGAAGTTTAAATGATGTTATCTAGAA[A/G]TGTTATGAACCATAACTCATTGACATTAGTATTTCTGTAGCTGGGGATCTTTGAGGGGCT
ARS-BFGL-NGS-112632	[T/C]	BOT	1	17425222	1	17616386	1	17933659	TTAAGCATGAATTAGGAACCCAGTAATTTCAGTCTGAATTTAAGTTTCTGTAGTTAATGT[A/G]GATCAAGGCCACCACATTTTACAAATCCAGGAGTATCATTTAGAAAGAACACAACATGAA
BTB-00005987	[A/G]	TOP	1	17448939	1	17641454	1	17957377	TCTACCGATACACATTTGCTCCCATCCAATATAATTATTTCTTAGCTTTTAAGCAGAAGC[A/G]TACCTTCCTTGTGTATTGAAAATTGAAGAAAATATGTCATCTTCAACATTTAGAAAAATT
Hapmap44269-BTA-67047	[T/C]	BOT	1	17504974	1	17699246	1	18013704	ATGAGACTGCAAACATATTACTAGGCTTCTCTTTACTAAATATCTCACTCTTGTATAGTA[A/G]TAGACTAAAATAAACATGAGGTCAATACTGTACTTTGAGTTTTCCCATTATTACACAAAC
ARS-BFGL-NGS-104769	[A/G]	TOP	1	17641624	1	17812947	1	18150347	CTCACCATTCTGCCACTTGAAATAAGAGAAGGTTTCATCCTTTTCCAGGCCAAGGCTGAT[A/G]TCAGTTCAGTTCAGCTCAGTCACTCAGACATGTCCAACTCTTTGTGATCCCATGAACTGC
BTB-00006408	[A/G]	TOP	1	17868835	1	17981101	1	18378081	GCCTATGCTGAAAGAGAGATGTCATTTTAATCTTTCCCACCTACCTGCTTTTTTTAGCCT[A/G]GAAGATATTTTTTGACCAGCATCCATTTCAGCTGAGAAGATATTGCCAAAGATGTTACCA
Hapmap28603-BTA-123758	[C/G]	TOP	1	17930486	1	18042779	1	18439746	GCTGTTCCTTCTGTAGGAAATTGAGTTAAGAGCGTCAATGTTGGCAATTACTCTTGTACT[C/G]CACAGCATTTGTTTGGAACTACTACTTAATAAATTTACTGCAGCGTTTATATTCTTTTAG
ARS-BFGL-NGS-99611	[T/C]	BOT	1	18002981	1	18195203	1	18512267	TGACAGATGTAATAACTTCCAGCGTTTTATATGAAAAGGCTGGAATTTATATATACACAT[A/G]ATAATCAAACCCCTGAGGCTCAGGCCAGAGGATGCCAGGAGAATACTGACATTTAAGGCT
BTB-01511592	[T/C]	BOT	1	18028700	1	18221166	1	18537951	AAGCAATGTACTTGCATGTATTATTAGAGACTTCATATACTCATGTGAATTATTTCTTCT[A/G]ATGCAGCAGGAAAGAACAGCAGAAGCTGCACTGGTGACATTGACCCCACCCTGCTTTCCC
BTB-01511695	[A/G]	TOP	1	18099231	1	18291730	1	18608496	AAGTAATTTGAGTTTTCTGAATCAGAAGTAGAACACAGTATGCACTCATTTCTCTCCTCC[A/G]CCTTCAGTTATCTATTTTGAAAAAAGTAAAGGGCTTTGGAACACAGTTTCTTAGGGAGCT
BTB-01511764	[A/G]	TOP	1	18131757	1	18323378	1	18640129	TGGCTGAAAGTGCCTTTGCCAATTTCTTACAGTCATTTATATACCAGAAGTAACTGATAC[A/G]CATCTTATAAGGCCAATGAACAGAGATACTTATTGATCAGTTATATGATATAAAATTACA
BTB-01931918	[A/G]	TOP	1	18170722	1	18362370	1	18679090	TGTCTACTCTAAAGAATTTGTCCATTAGACAACATGAATGCCTGTGATCAAATACTTACC[A/G]TGTATGTTCTAGAAACATTGAATTGCTCTGATTGTGCTTATCATCTCACATGGATCTTGG
Hapmap60697-rs29009870	[A/C]	TOP	1	18188932	1	18383579	1	18692651	ATCTAAATATTTGAGAAGAAAAGAGCTGGCAAAGAGAAACTGAGGAAGAGTAGAGAGTGA[A/C]ATGAGAGGAAAATCACAAATCCATGGATAGTCTGGGGAATCAAGTGAAGAAAGGCACTCA
Hapmap50395-BTA-57301	[T/C]	BOT	1	18231821	1	18426962	1	18735528	ACTCTCCCTTACTTTTGGGGAAGGTTTCTGAAAAAAAAAAAAAAAAAAGCCAAGATTCTC[A/G]AAAGCCTAGGATGAATGAATGGGGCCTTACAGGAAAATTGAGCATAGCTACACTTATTGA
BTA-06080-no-rs	[A/C]	TOP	0	0	1	18449958	1	18758458	TTCTAAAAGACCGAGACTTTTGTGTTGAAGTCTCTATTACGAGTATTACTACTACACAAG[A/C]ATTCAGAATACTGTTTTGGCTATGGTTGGGGCTTCTAATTTTTCAGTTCTGCATCTTTTT
Hapmap33466-BTA-107178	[T/C]	BOT	1	18285474	1	18480549	1	18789066	TCATTTTACAGAAGATAATGCAAATGTTGCAACAAGGTTAAAATAGTGCAAAGAGTTATT[A/G]AAATTGTTTATTTTCCCCTTTAGTATCTCAAAGTCTACCATGAACTTTACAGAACTCTAA
Hapmap33221-BTA-149880	[T/C]	BOT	1	18353847	1	18548922	1	18857440	ACCTAGAGTCTATCACAGAGAGGGAAGTAAGTCAGAAAAACAAATATCACATATATGTGG[A/G]ATCTAGAGGAACAGTACAGATGAACCTGTTTTCAGGGCAGGAATAGAGAATGGACATGAT
Hapmap32384-BTA-160993	[A/G]	TOP	1	18437724	1	18637501	1	18950088	TCATGAGGTATAACAAAAAGTGTCGCTTTGAGTTCCTTGGTTTCTGGGTAGGTTTTACAC[A/G]GAGCAATAGATAACCAGAAAAGACATTAAGTAAATTGATTGGTTCTTTTAGCTAAAACAT
BTB-01890165	[A/G]	TOP	1	18459886	1	18662823	1	18976190	AGAGAAAGAAAACTGCTAGAGTCCTTCTTAGAACTGAACAATTTCTGGCTTGAAAACCTT[A/G]GTTTACAGGAAAGGAAATGTTGCATATTTATGAAACAAGATTGGAAATCAAGTACATAAT
BTB-01342789	[T/C]	BOT	1	18508517	1	18702601	1	19016808	TCAGAAAATGAGTAGGAGGCTCACTTTGCTTATTTTATAGAGAACTGGGTGGGACATMAA[A/G]TCCTTTTGACTGATCCCTAAAATCAGTGAGGTGGCCTATGTCATAGGCTCATACAAGTGG
ARS-BFGL-NGS-1797	[A/G]	TOP	1	18532637	1	18726718	1	19040936	GCATAAAGAGGAAAGACTATGTGAGGACTAAGGGAGAAGACAGCTATCTACAAATAAGGA[A/G]AGAGGCCTCAAAATGAAATCAACTCTGTCAACCACCTGATCTCAGGCTTCTAGCCTCCAG
BTA-120923-no-rs	[A/G]	TOP	1	18653402	1	18847221	1	19161658	ACTGCACATTTGCTAAATTCTTGAATGCATGTACTATTGCATTTGTCAGTTTTGACAACA[A/G]TGAAAATAAAGCCAGTGAGAAATTCAGTATTGATATTAATAAGGTGTTTATCAAAGGAGC
ARS-BFGL-NGS-111605	[A/G]	TOP	1	18758665	1	18953353	1	19266922	GCCCCTACAATTGTGTAAGCCAGTTTCCTTAAATCATTCAACCCCTTCCCCAGGCCATCT[A/G]TCTTGTCTATCTATGTATCTATCTGGGTTCAATCCCTGGGTCGGGAAGATCCCTCAGAGA
ARS-BFGL-NGS-119653	[A/C]	TOP	1	18790047	1	18981309	1	19298609	GTAAAACACCTGAATTATAAATGATGTAAGAGAGGCCGTGGAAGCTCAGTTCTTACAAGG[A/C]TCTCTTCTACCAAATGTAATAATTCAGTCAATTGCCAGAACTTTGTAAATGCTGAGCTGC
ARS-BFGL-BAC-6686	[A/C]	TOP	1	18831871	1	19023133	1	19340432	TAGTCATTTGACCTTGAGCTAGTGATGGAACATTTCCAAGCTTCAGTTACCAGACCTGTA[A/C]CGTGGAGCCAAAGTTTGCTCCTGCTGGAAGGCCTGAAAGTCTGATGCGGCTCTTGTCAGG
ARS-BFGL-NGS-94650	[A/G]	TOP	1	18909161	1	19111277	1	19417856	TGTCAGGGCGCAGGGCAACAAGCAGACACGAGAGGAAGAAGCAGAGACCCCAGCAGCAGA[A/G]GGGAAGTGGCCCACGCGACCCACGAAGGGGCTGCGGCAGGTGGGTCGGGCTGGCGAGAGT
ARS-BFGL-NGS-7429	[T/C]	BOT	1	18946871	1	19148986	1	19455564	TCCGTGCTTCCCATGCAGGGGGCTTAGGTTCAGTCCCTGGTTGGGGAACTAAAATCCCCC[A/G]TGCCCCATGGTATGGCCAAAAAGAAAAATGTTCATGCATATATGTATTAAATACACATAC
BTA-39405-no-rs	[A/G]	TOP	1	18980052	1	19179351	1	19485982	TAGTTGCAAGACAGACAAGCAACTTTTTCTTCATCCCTAGTTGTGATTTTAGTGAAGTGA[A/G]AGTCACTCAGTCATGTCCGACTCTTTGTGACCCCATGGACTATACAGTCCATGAAATTCT
BTA-39402-no-rs	[A/G]	TOP	1	19036300	1	19238930	1	19545121	TTTTAACATTTATTTTTCCAGTCTGTAGCAAAATGTCTGTAGTGTCATGCCTCCATTTTC[A/G]CAGAATTAATATTCACTGTCAGTTTTTTTCACCACGATTTTTGTTTCTGATTTTTTTGCT
ARS-BFGL-NGS-1416	[A/G]	TOP	1	19142015	1	19345604	1	19650916	ATTTATAGACTCATCTCTCCCATGACCTTTGATTGGAGTGTGTGACACCTGCAGTCTCGT[A/G]GGGGCCCCACACTCAGAAGGACCATGTGCTTGTTTCAGGGCTGTACTTTGTTTTTCTTTT
ARS-BFGL-NGS-29732	[T/C]	BOT	1	19182174	1	19385766	1	19691110	AACTGGGTGTTTCGTGTGTGACCAAGTTTATGATGGGAAGCTCAGGTTACATGGTAACTT[A/G]ATGGCCTAGAGCAAGTTGTTTCTCAAAAGGAGAAAAGATTCAAGTTAGTGAGCATAGTAA
BTA-119061-no-rs	[A/C]	TOP	1	19592552	1	19802295	1	20099965	AACATGGCTAGAAAGCCCACTAGCTTACCGACTAAGGAAACAGGGCAAGAAAAACAGAGC[A/C]ATCAGAGTTAGCAGAAAGTGGGAATCAGAGGGGAGAGAGCCAGGGAAAGACTGTTTTAAT
BTA-39399-no-rs	[T/C]	BOT	1	19641727	1	19851472	1	20149138	TATTAAACTCATTTTGTAGATGCTGTAGATGTTGACATGAGCTTCTTTCACATTTTTATG[A/G]TGCTGACACCAGCAAAAGTTAAGAGGAAGTTGAAACTGTTGGGGTTTTATGTGACTTTGG
UA-IFASA-3994	[A/C]	TOP	1	19667901	1	19877647	1	20175310	AGAATTTACAGAGGAAAGAAAGGAAGAAAAGTCCAAATTGTTACTTGGAAAAGATGGTCC[A/C]CATATCTCCCTAAAACTTATATTTTTAGAAAGCTTTGTAATAACTATTCTAGACATAACA
ARS-BFGL-BAC-11761	[A/G]	TOP	1	19709807	1	19919637	1	20217215	AATAAGTTAACAATGAGGCAGGGAGGGGACTTTTAATTTGCCCCAAACTTCTCTTACAGC[A/G]TCTTGGTAACAAGCTCTGATGTATTCTTGTAGGGAAGGGGAAGGGAGGAGTGGTTGGTGA
Hapmap43257-BTA-39396	[T/C]	BOT	1	19743015	1	19952845	1	20250423	AAGTGAGTAATTTCCAAGTTGATTTCTCTAATGTTCTTTATAAATCCAAATGAGAATTGA[A/G]TATATTTGGGCATGGTGCTAGTTTGCATTAAAATACTACTCCGAGTGTCTAGGATTGGTC
ARS-BFGL-BAC-11750	[T/C]	BOT	1	19778380	1	19988098	1	20285787	TGTCTTGTTTCTGATAGTTATGGCTTGACCATATTTGACCAGTATGAGATTTATAGTCTT[A/G]AAAACATGACCAAATTGTACTTGAGCCATTGGCTTTTACCTATGGCTTCATATGTCCCAA
Hapmap51222-BTA-39456	[T/C]	BOT	1	19805218	1	26838	1	20312624	CACTAACTGGTTGTGATAAGAAAACCATCCCAGAATCATGATTATTAGCAAAAACAAACA[A/G]AATGAAAATTATGCAGACTAATGACACAAACTTTATCAGAGTGTCTGCTCTCCTTTTAAA
ARS-BFGL-NGS-34218	[A/C]	TOP	1	19829143	1	20038995	1	20336514	GGAACAAGCTCAGGTCCCCTCAGGGAAGGAGCTGGCAAGGGAATCTGTTATTTGTTCTCG[A/C]TCCCCACTGCTGCAGCAGGGCCCCAGTAAATTGCCTAAATTTCTTGTCTGGACTCTGATT
ARS-BFGL-NGS-55093	[T/C]	BOT	1	19975742	1	20185594	1	20480157	CTGAGGGAGCATTAATACATTCAGATGTTTTGTAGGCCCTGAGTTTTCACCAAGCAAATT[A/G]TAGGGGTGTCAATTGATGGTTAAACAACTAGCTTCAAAGAGAGATTTCAGTTTTTCTTCT
BTA-39450-no-rs	[T/C]	BOT	1	20056335	1	20265534	1	20560750	AATCTCAGGAATTTTCCCTATCTTGGATCTCTTGTATATGCAGATATTGAAAACATCAAT[A/G]CTTCTATTCTCTCATTTTTTCACAAAAATATCAGACCTGATGGGTGATTTGTTTTTCTTT
ARS-BFGL-NGS-116430	[A/G]	TOP	1	20084515	1	20294179	1	20588929	ACTACTTTATGTATTTTGTTGTTTAAATTGCTTCAAATTTGGCCCTTGAGACCTCTTTCA[A/G]TTGGCTCCTGTATCCCTTTAATGTATCTTCACCATTGTTTATTTTTTATTTTTATTTCTG
Hapmap49594-BTA-39447	[A/G]	TOP	1	20165566	1	20373075	1	20667934	ATGGCCAGTTTTATAAAGAGGATATCAAGACTCTGAGTGCTAATTAACATTGCCTGAGGG[A/G]ACACATAGATGCTTACTTACCTTACTTTCAACATTTCTTTTTGTGTGTGAGTATATTCAC
ARS-BFGL-BAC-15578	[T/C]	BOT	1	20192420	1	20399664	1	20694788	AATGGGCAGAGATCAACAGAAATTAGGTCACTGGGTTAAAATATAATATTCAAAGGATAA[A/G]AAATATCTGTATTACCTCCTCTGCTCTTTTGTTATAAAGCTTGCTTTGTTATTGTTCAGT
ARS-BFGL-NGS-10334	[A/C]	TOP	1	20213558	1	20421152	1	20716311	GGTGCTGAAATAAGGCTGGAAGTATTTCTACTGGAGAAGGTTGATTCCAGGCCAGAAAGT[A/C]AGCCCCTCATAAAATTCTACTAGAGGAATATAAAAGTCCTCACCAAACATAAATCTCATT
BTA-39438-no-rs	[T/G]	BOT	1	20296459	1	20513155	1	20799206	TGCTTCACTATGTACAAGTGTGTCTGTCTCTTCCTAGACCTGTTTTAAAAAAAAAAAAAA[A/C]AACACTAAAGTCTACCCCATTGCTCAAGCCAAAAACCTGAGTCATCCTTGCTTCTCAACA
Hapmap28298-BTA-123775	[C/G]	TOP	1	20342544	1	20560764	1	20845226	TGTTCCATAGGGTGCAAAGTGATCAATCATCTAGCAGCTAAGATCACTGGGTCCCATCAA[C/G]TGATCAGACCCTCAAGGGAATGGATTGCTTGTGTCTAAGAATTCAAAGTTTATATCATAC
Hapmap28872-BTA-162555	[G/C]	BOT	1	20419112	1	20637774	1	20921794	TTCTATATTAAAGCTAGTGATGCAATATTCTCTTTAAAATGTTAATGTGGCAAATTGTAT[C/G]GATTGATTTTTCAGTGTAAGCCAGCACTGTATGCCTGAGATAGACCTAACTTGGTCATGA
Hapmap52794-rs29023743	[A/G]	TOP	1	20503996	1	20722667	1	21005976	TGAATATGAGCAAACTCCAGGAAACAGTGAAGACAAAGATGCTTAGCGTGCTTACCGTCC[A/G]TGGGGGGCACAAAGAGTCACAAATGACTTAGTGACAGAGCAATATTACAGCAAAAAGGAT
Hapmap54489-rs29018413	[A/G]	TOP	1	20594409	1	20830496	1	21096522	ACACAGAATTTAGAAGTAGAACATTTGGCTTCTAGTTCTGCATTCACTTCCCTTTGTGCA[A/G]TAGAAGTGATTAAAAAGTGCATGTGTGGGGCTAGGGCTAGGGGTATAGGAAGGGGATATC
Hapmap60044-rs29010295	[T/C]	BOT	1	20634675	1	20870762	1	21136787	CCATGGTTCTTCCTATCCAAAAAGTTTCTTCAGACATGCAACCTCTCATATTTTTTTTTC[A/G]GGTATGTAGGATTATTATACTGTTCCTCATCACACACATCACAAAGACTTACAGCATAAG
Hapmap26189-BTA-157760	[A/G]	TOP	1	20676181	1	20912268	1	21178292	GGACTACAGAAGCAAATAACAATTAAAATCAAGTCCATGTAACTTGAATCTTGGAGACAA[A/G]GGCAGAATTAGCAACCAATCTGCCTGTATCTCTGACATGTATTGTGTGTCCATTTTTTTT
ARS-BFGL-NGS-68915	[A/G]	TOP	1	20697089	1	20933177	1	21199202	AAGGCTTAACTTCTGTATTAGGAAGGGTTAGCAATCCGGTCAGTCACAGTTACTATTTCA[A/G]CCACAGGCCCTCCCACATTGGGGGGTCTGCCTCTATAAAGCGAATACTAAAGAGTTAATA
Hapmap45407-BTA-116763	[G/C]	BOT	1	20721169	1	20957257	1	21223281	CAGTCTTCCAGTCTTGGAAGGAATGCTCCTTTATTCTGAAATTAACTCCTTCCTACTTCA[C/G]TGTTGCTAAAATGAAGTGATGTGTATGTTTTATGGTAGACTTAATCATCATTTTTCTTAA
UA-IFASA-1500	[T/C]	BOT	1	20775439	1	21011530	1	21277546	CCTATTCTGATCATATTAAAGATCAGAAGTGGGCAAACTATGGCTCACGGGCCAAATCTA[A/G]CTGGCTGTCTACATTTTTGTAAATCAAGATTTACTGGAACACAACTGTACTCATTAAATT
Hapmap39987-BTA-25749	[T/G]	BOT	1	20849417	1	21093246	1	21358879	ATAATGATGTCTTCATAGCAGGAGTAACACAAAAATTGTGTTTCAAAATGGATATGAGTG[A/C]TCCCTAGATAAATGAACAACACAGCACAAGCAAAGGCAGAAGCACTGTGTGCCTTTGGGG
ARS-BFGL-NGS-41203	[A/G]	TOP	1	20956918	1	21224195	1	21457294	ACTGAGAGGAAACATCAGGAAGAGAGATTCTAGCTAGATGGACCTGACAGGATCTTTCCT[A/G]AAGACAGGCCATGGTAGGGACTTTTCTGGTGGTCCAGTGGTTGGGAATCCACTTTCCAGT
Hapmap26436-BTA-152791	[A/G]	TOP	1	20999269	1	21266545	1	21499645	CAGGACAGGTATGAATATATTTGCTGTGAATGGTGCAAGATGAGAAATGTTTGAGCCACT[A/G]TTGGTAAGTTCTGTTGTTAACATCCTTCTATTCACTGAGGATGTCTAAAAATATTTATTA
Hapmap49929-BTA-24619	[T/C]	BOT	1	21033225	1	21300410	1	21533511	TAGTGGGGATTTTTTAAAAACACCTGTATATGCTACTTTGCCAAGTTAGAGCTCCATTGT[A/G]TCAATAAATGTGGGAATTTAACAGTAAGTCATATACACACAGGGCTTCCCTGGTGGCTCA
BTB-01332064	[T/C]	BOT	1	21057186	1	21324507	1	21557848	TTACATTTGATCTTAATTAAATTATTTTCTCCTTTTTTGTATATTTAAGCTTTTCCTTCA[A/G]TCTGAATCAATTTCATTAGAACGTAGCCAGGGTTAAGGATCTCTCGTCTCCCAATTTTGC
Hapmap32650-BTA-162311	[T/C]	BOT	1	21110758	1	21378079	1	21611423	AGAGTCTCCTTTGGGACCCTCTTTCCCCAGCCCTGGAAGTGACATGGCATATCCACAGCA[A/G]AACTATTTTAGTGTTTGTTTACTTATGAACACTTGAACACCACATGGCCCACCTTCCAAC
ARS-BFGL-NGS-100534	[A/G]	TOP	1	21145921	1	21412632	1	21646634	TGCTAAGTTTTAGCTAAAAGGATAGATAAGGAGGAGTATGGGGCAAATTGTTCAGCCAGA[A/G]TTTGGCCTGAGGAAAGACTTCAAAACTTGCCCCTGCAACGCTTTATACAGTTTTAAGCTC
Hapmap53902-rs29027390	[T/C]	BOT	1	21224496	1	21491226	1	21725158	ACTATTTGTGAGGCTGTGTACAGAATGTAATATCTCCAAGAGTCTTCTCATCCATTACAG[A/G]AGGTTGCTGATGTTATGAGGGTTAAAAGAAAACAGTGTCTGAAAAAGTGACAGCATTAAA
BTB-01332122	[T/G]	BOT	1	21264221	1	21530311	1	21764241	ATTACTTAACAGATGATGTATCAACTACACAGAAAACCCCCAAAGAATCAATAAACTATA[A/C]AACCAAGTGACAAATTAAGTAAGAGGTCAGACGAAGGAACAGCTTTCAAAATTCAGTAAC
BTB-01210202	[T/C]	BOT	1	21330326	1	21595038	1	21828827	AGGAGAAAAAAAAAACAAAAAACCAAATACATGAAAACCAACAAATTTGAAGAGCTATTT[A/G]AAAAATTAGAATAAATCTGTAATCCCAAGGCACAGTGTTGGAAGACTGCAGTAAACAGAA
Hapmap34985-BES1_Contig424_935	[T/C]	BOT	1	21355656	1	21620366	1	21854157	TCTACTGTAGCTGGCAATAAAGTAAGTATGATCAAATATGCATCTGCACACTTTGCCTAA[A/G]CTGTCAGAGTTTAAGCCCATACTTTCTGGGCTCAATAGAAATTCAGCTGAATCCTGAATA
BTB-01210076	[T/G]	BOT	1	21393283	1	21658254	1	21891790	TATACCTCCATTTTACATTAACACCTTAAATTGTTTAACAAATGTAAAGCCCTAAATTTA[A/C]AACTTAAAATATCTCTTTACTTTTTCACATGAAGGGTGATGAATTTGCAGAGCTTATACT
BTB-01210232	[T/C]	BOT	1	21429051	1	21693774	1	21927942	TCATAATAAATTATGATTTTGGTTTTCTCTCTCATGCCCTGTTTCTGTTACTAGAATAAT[A/G]AAATCTTTCCCAGGTTTCAGTTCCTATCCCCAACTCACCCAACAATATATTTTCCAACTA
BTB-01116114	[T/C]	BOT	1	21538209	1	21801170	1	22034196	CCTAATATCTGATTAAATGTAACTGTGCTTCTAAGAGTGTATAGGTTCCAAGCATTAGAC[A/G]GGCTGTCTAATTCCATCATTTTAAGTGGAATTGAACTCCATCTTGCCAAATATGATAATA
BTB-01116126	[T/C]	BOT	1	21574286	1	21837257	1	22070272	CACATCTACATGATAAAAAGAAACTTAAGATGACAACTACTTCAGCAAAGAATGATAAGC[A/G]AAAGACCAGATGCTACATATTTTTCAACTGCAAAAATATCACGGGAAGCCAGCTGGATCT
BTB-01116136	[A/C]	TOP	1	21600761	1	21863740	1	22096754	GCTTACTTTTCACATCTTCAAACTGCAACTTCACTATAGCCTACCTTCTCTCTTACCTTT[A/C]AAGTTTCTAGAATTTCTGGAGTTGTGATGCTCCCTTATATTTTTATTTGATCACTGCTTT
Hapmap42716-BTA-88423	[A/G]	TOP	1	21629263	1	21892255	1	22125251	TACTCTCTAGGCATGCAGCATAAAAAAGAGGGGAAACACCTGACATCCATTTTCACTTTA[A/G]TTTGACTTGACACATTTCAGGAAACTGAATATTTGAAAAACGTTTCTGTATTGATTAAGA
BTB-01116164	[T/C]	BOT	1	21656798	1	21919792	1	22152784	GTCTAGACAGTTCTAAACTGTTCTTCTAATACCATTCATCATGGCATCCCCGGAAGCTTC[A/G]TTATCTGTGGGCCCCAAAGTCCAACGTATCAGTTCAAATAAGCACAGTATGTTATGTCCA
DPI-50	[T/C]	BOT	1	21693513	1	21956527	1	22189500	ATTTTCTATTTATTTTTTAGAACACTGATATTTGCATTTACTGGGGAACAGAAGATGAAG[A/G]AGGAAAAGCAGTATATTCACTGAGGATTTTGTCTGCTTGCCACCTCAGCTCTGTGTGTAG
BTB-01897472	[T/C]	BOT	1	21714209	1	21979425	1	22210184	ATTCTGAAATAAATCACCAATGTTTTTATAAATATAAAGCATAGGAAAAGTTTTCTAGGC[A/G]TGAAGTAAGTAAAAATGGAGCTATGGACACTGTAAGCTGTAGACAAAGCAGCCATGATCC
BTB-01798639	[T/C]	BOT	1	21747892	1	22010548	1	22243719	TACTCAATGTTTTAATAAGTACAACTTTTTACAGATCGTCAAGACCACAGTGTATTATTC[A/G]AAAGTTCACAGAGCCTGGGGAGAGGGAAACTGGCTTCATATCAGCAGGGTCATCTAAATT
BTA-07140-rs29026807	[A/C]	TOP	1	21772072	1	22034495	1	22267765	TGGGCACCCAGCACTTGACACTTCATCGTACCCTGCTCTCGAGAGGCTTATAATTTTGTG[A/C]AGGGGAGCGATCATAGTTCACAAAGGATCAGAGAGCAAGGATGTGGTGCCTGCACTG
BTB-01116193	[A/G]	TOP	1	21800968	1	22063410	1	22296647	ACCCGTTATAACAGAATCTGCACATTAAATCAGGGAGGATTCATTTGGGCTTCCAGTTTT[A/G]ATAGAAAATAATGATTTCTCTCCTACATTTGTTGTCTGTTGGTTTATGAAGATCAAAGTT
ARS-BFGL-NGS-51361	[T/A]	BOT	1	21864313	1	22126710	1	22359893	CAGTTGCTACAGAATTCTCAGCACATTATCTTTTGAAAAGTTGTATCAAGCCTACATTTT[A/T]TTCTGGCCTAACTTTTTCTGAATCACCAGTCACAAGATCTGAATAAGGCTCATCTTATAT
ARS-BFGL-BAC-15637	[A/G]	TOP	1	21925903	1	22223200	1	22421404	TGCAAAACTCTATTTAAGATGTCAATAACACTAAATAAGGCTGTTCTTCATTATCTACAG[A/G]CTAAATTTCAAACTCCTTTGATAATACATACAAGTTATTCATGATCTTACCTATCCAGCT
UA-IFASA-9053	[A/G]	TOP	1	21965277	1	22184888	1	22459664	GTTTCAAGATAATAGTTTTGGCAACAAAACATTTCACTAACCACAGGAAGGTAAGAAGAC[A/G]TATGCAGTCATATTAGATGACCTGCTGCTGCTGCTGCTAAGTCCCTTCAGTCGTGTCTGA
Hapmap26157-BTA-148092	[A/G]	TOP	1	21992025	1	22253338	1	22486408	CAACCTTTCTTGTGGATGCCTGCCCTCCAGGACTCGTATTAGTCATTTAATTGCTCTTCT[A/G]TCACTCAGTCTCTCAGGGTGTGAGCCTGACTCTGAGATCATTGTACTAATTTAAAATACT
ARS-BFGL-NGS-117957	[T/C]	BOT	1	22031001	1	22292405	1	22525457	AATGCTGTCAACAATCGCTGAGAGAGCTTGGAGGAGGATTCTCTTCCCAGCTAAGCCTTC[A/G]GATGAGACCTCAGACTTTTGGGCCAATAGCTTGAATGCAAACCTGAATCAGAGGATCCCC
BTB-00010729	[A/G]	TOP	1	22074275	1	22335555	1	22568717	ACATGCTCAATACATGGGAACTGAAGAGCTGGTCAAAAACACATCTGGAGGAAAAGGCAT[A/G]TCATATGAAAGATACAAATAAAATGTTATGGTTATTCACAGGAAAGAAAGATTGCACTGG
BTA-59229-no-rs	[A/G]	TOP	1	22110938	1	22372389	1	22604778	TAGGTTGCAGGGCATTGATGTTAAGGAAATTATTTGCTTCACCATACTACTTGATTGACA[A/G]AGAAAAACAGACTTTTCTTTCATTTCTCACAAGTATAATTGCAAAAGTTATGGAAAATTT
BTB-00010930	[A/G]	TOP	1	22148647	1	22410016	1	22642482	TAATTTTATATATTGTTTGAGATGGTGGATATCAGACATTACAGACTTTATATATGTTCT[A/G]TCTTAAGAACTTCATTTCATTTCAAGCTTATAATATTTTCAAAATAGGCTGGTGGTACTG
ARS-BFGL-NGS-118519	[T/G]	BOT	1	22187222	1	22448595	1	22681024	GCCAGTGAGGGCACCCGTAGGAGCTTAGCTTCCATGCTATGGGCACACAGGGGGCATCAA[A/C]CCAAGACAGCACCAGTTATTAGGCCAGTCAAGCCCTGGTGAGGGAAATATGCTAAGAGGA
Hapmap58795-rs29016849	[A/G]	TOP	1	22387382	1	22648210	1	22880716	TAATTTTATCAATTTTCTTTATACTGCATTCTTCCCACAATTAAGGAAAGAATATCCTTC[A/G]GGCGCAAATGTAGACAGTCTAGATATGGATATTAAATTTAATTAAAATTAAAAATTTACT
BTA-120720-no-rs	[A/G]	TOP	1	22407486	1	22668320	1	22901046	ATTCTTTACCACTGAGACACCTGGGAATCCCACATACGTGAAAGGCTGACTATAAATTAC[A/G]TGCAGATTTTTTAGTTTGAGGAGATTTGGCACCTTTAACCTCTGTTATTCAAGGGTCAAC
BTB-00008450	[A/G]	TOP	1	22434512	1	22694396	1	22927060	ACAGGGTGGATTTGGAAAGAAAATAAGAAGAGACCATTTTGTCTCCTTGAATGAAATGTA[A/G]AGAAACGAAAGGTATTTAGTTAGATAAATAGCACTTTTGTAATCTACTTGACCTGAAGTT
BTB-00011076	[T/G]	BOT	1	22510052	1	22838392	1	23001427	GGGGATTTAGGAGCATTCCAAAATTAATCCACATAAGTAATTTAAAGAGATTAGTATATA[A/C]GAAGTACTCAATATCAGTTTCAATACAGGAAGGAGATCAGGGCCATCTAAAATATTTCCG
BTB-01668820	[T/C]	BOT	1	22590942	1	22921097	1	23085031	CTAAATCTTGTACATATTATTTCAGGCAATAAATTACAATAAAGCTATGAGGTATACACC[A/G]ACTTTATACAGAGTACATTGTAATGACGTCCAGATAACCAGTGGCATAGTTGAGGCCTGA
BTB-02025707	[A/G]	TOP	1	22630942	1	22961849	1	23125028	CATGTTTACAAGTATGTTTGATTGGGTCACTTTCTTTTCCTGTGAACAAATTCCAAGAAG[A/G]GAAAAGAATGTAATTCATGCCTGCTGCTTAACTATTTATTTCCTCATTGGATAGTAAGGT
BTB-01437861	[T/C]	BOT	1	22662759	1	22993603	1	23156851	CTCATCTCTTTAATCCAACAGTTGGACTGGGTACTACTTTATGTTCTATTCAACTCTGTA[A/G]AACTATCTAACAAAATTGCAATTGCACTGTTCTTCTCCACCTTGCTCCATACAAGTGGCC
BTB-01548042	[T/C]	BOT	1	22720015	1	23052105	1	23214124	GTAGCTTTATTATTTTTGCCAGGCAAAAAGGAAACACAGCAGGCTAGTTTCTCAAGAACT[A/G]TGATTCCCTTTCTAGGGAATAGGGAGAGGTTTTATATACTCTTGAAGGTCTTGCATTTTT
BTB-01438016	[A/C]	TOP	1	22823600	1	23155511	1	23317578	TGATGGACTGTTTTACTAGTGACTTTCAATTTTTGATGGTTCATTGAACATTTGGGGATT[A/C]AAAACACATATTCATACAATGTGAAGACAAAATATTGCTACATGAAAGTCATTAGTCTAT
ARS-BFGL-NGS-46591	[T/A]	BOT	1	22863734	1	23195768	1	23357727	TTCAAGGACTCATACAGAAAAGAGCTCTTGATGCTTCTCTGTGGGCCAGCTATGGTTCTT[A/T]TCCTTCTGCATAGATGGGTTCCTAGTAAGTCCTGTGGTGTCGGAATACGATTTACAACTA
BTB-01562871	[T/C]	BOT	1	22888847	1	23220897	1	23382846	TATCTGTTCTTCTCTTTTTGTCTAATCTCATAGGCACTTAAAAATCTTAATAATATTACC[A/G]ATTATTTCTGGGCTATAGATTATTCATCTATCTTCTTCTTGAGTAAGAAACCTCATTTTA
Hapmap52694-rs29013683	[T/G]	BOT	1	22943646	1	23274820	1	23436633	AAATCACTTACCACATCAGACTAGTTACTAAATTCTTTGTTTATAGAACTAAAACACTTC[A/C]TTAAGAAATTCTCATAAACAAGCCTTCCATCCCTAGCAGGGATTATCCTGATTGTTTCCA
BTB-01153475	[T/C]	BOT	1	23071253	1	23404233	1	23563293	AAAGTCTTAAAGAAAAGAAATAAAATTTTGTGTATTTGATAACAAATATTTTCCAAACAT[A/G]CTTCCCAAAAGGTAATGCTGGCTTACCCTCTTCTGCTATTCTGAATCACACAAAATTATA
BTB-01153166	[T/C]	BOT	1	23127016	1	23459973	1	23618930	TACATAAGGCATTTAAAATTACAACAGTAAATTTTAAAGACCATCCAATAATTTAATTAT[A/G]ATACTAAGAACTCTTTAGAACATATACTGAGGCTTCAAACCACATGTTTATATCCCTTTT
ARS-BFGL-NGS-29682	[A/G]	TOP	1	23170625	1	23503624	1	23661806	ATGAGGCAAGTGTCATCCAGAAATGGGAAACTGAGATGTCAAGATTTTGAACAGATGTAA[A/G]TGGCCAAATCTGAAATTGAACTCAATCTTGAATGACTTCAAAGAATACCATCAACCATCC
BTB-01153392	[A/G]	TOP	1	23217832	1	23551249	1	23709011	ATTATTTTCAGGACAGTGTCTGAGATAATAAACTATTAAGTGCTATGGCAAGATATTGAA[A/G]TGATTCATCATTACAAATTCGATGCATCTTTTTAAAGACAATATTAATCTTAGTGTGCAG
BTB-01153206	[C/G]	TOP	1	23255987	1	23644532	1	23747154	GGCAAGATGCCACGTGAGCAGATGGCATAAAACCAGAACCCTGGAAGAAAATAAATGTAC[C/G]CCTTGATTTATAGTCATATTTACTGTCAAAGAATGTTGAAGTTGCAGTTTCTGTAAACCT
BTB-01153241	[T/C]	BOT	1	23307655	1	23694842	1	23797034	CCTTCTTTGTCCAGGCAGAGTGCAGTTTCTGTTCTTATCAAATGTACCTTCAGTGCCACC[A/G]TCTGGGGGACTCTTGAGATGTTCAAGTATAACAGCATCATTGATGCTGCATATGAGGCTA
Hapmap32844-BTA-151959	[A/G]	TOP	1	23374361	1	23763049	1	23863105	CCTGTATAAAGTATGCTTGATGTCAACTGGAATAAAATCTCAAGTGCTTTGTGGAAAGTT[A/G]ACATAAAAATCTTAAAATTCCTCAAGATGGCACTGTAAATTTCTCATTACTTAAATTAAA
BTB-01885509	[T/C]	BOT	1	23445630	1	23815443	1	23916098	ATTGGGAGTGAGCATCATCCATCTTCTGGTTCCAACCACTTTAGGGTCCATGTTCTTGCC[A/G]TCAACAGCTTTCATCATGGGGGGTCTGCATTTTGTAGAAACAACTTAGGAATGTGTATCA
BTB-01821892	[A/G]	TOP	1	23421942	1	23845698	1	23946108	TCAAAATAATGTCAGCTCTTGAATGGAAAGTGTAGAGAAACAAGAATCCATTGTATTTGT[A/G]GGGTGGGAGAGGGTGAAGATGGATTATGTGGCTACCAAAAGTATTAATTATGTTGAAGGC
ARS-BFGL-BAC-16283	[A/G]	TOP	1	23489264	1	23876731	1	23977117	AATTGTCATTTGTCAGCATTTGTACAAACCATCTTGTACAGTTTTAAGAAAAATATATGT[A/G]CCTAAAGAAATAGTTTATAAAGACCTTCATAAAACTTGCATGTAAGTTAGTTTTAATTAA
BTB-00008466	[A/C]	TOP	1	23510619	1	21355	1	23998494	CTTGGATTTCTCCAGCATTATTCTGCATGCAAACTTCCCCTTCTCTTGTCTGCACACACA[A/C]AAAAAGTAAGAAACACAATTCAATAGCCAGGAGACTAAAAGAATAACATAAATCTTTATT
Hapmap60828-rs29019992	[T/G]	BOT	1	23611389	1	25252727	1	24099198	TGTTTTAAGTTTAAAACAGAATAGTCCAAATAGAGGCCAGAATTAAAGGAAGAGGATTTT[A/C]TTTCATCTCACCAAACTTCCCTCCTTATTTACAGAAGATTCCCGTTCTATTGTCATTAAA
ARS-BFGL-NGS-110541	[T/C]	BOT	1	23649052	1	25215048	1	24136861	ACCTTAAACTCTCTTCATTGTTACTCAACCAAATAACAAAAGGATGATGTTTAAGGGCCT[A/G]GGGTATGCCTTACACTATTCTGTCTTTGTGGTAGATGTTAGTATCATGCTCAAATAACTC
BTA-49255-no-rs	[A/C]	TOP	1	23713018	1	25151074	1	24200820	ACAAGGTGCTCTGTGGAAGTGAGATGTGCCTCTGGTGTCCAGAAAGCAAATTGTTCAGTT[A/C]GTCTCCYAATTTGAAGACTATTTTACAAAAGAAATTGGAAATTGAAATGAAAGTTTGTTT
BTA-49259-no-rs	[A/G]	TOP	1	23734326	1	25129231	1	24222791	AAGTATTGACATCCCATACTTCTCAGTGACCAGAGGACTGTGCTCCAGATATAAGACCAC[A/G]AATTCAGAGACAGGGCTTACTATACATCATTGTGATTAGGACCAGGAATTTTGCTTTTGT
ARS-BFGL-BAC-6735	[T/G]	BOT	1	23756881	1	25106653	1	24245346	TATATATGGTATATAATTATAATAATTAATATTCATCTAATTTTAAAGAACTTTATGTGA[A/C]TAAGCAATAAGATGTGAAATTATCCCCACCCCAAAAAGAGGAAGAGAAGAGAATGCAAGC
BTA-49269-no-rs	[T/C]	BOT	1	23794188	1	25071645	1	24280702	AGAAATTGCCCAAGAAGAAAAAATATTGTATTAACACAAAAGGAAAAGATCCTATCTCCT[A/G]TATTTCTACACATATATTTAGGGCACACACACATCCCTGAAAGCATAAAGTTTATGTTGC
Hapmap39273-BTA-49264	[T/G]	BOT	1	23847228	1	25018716	1	24333745	TTTTCCAGGCAAGAGTACTGGAGTGGGTTGGGTTGCCATTGCCTTCTCCACATTACCCAT[A/C]TCCACCCCGCAAATACGCTTATAACGTAACTGGAGCTAAGTCACCTGCTTTATTTAGGTT
BTB-01976950	[A/G]	TOP	1	23869907	1	24996032	1	24356429	TTCTCACATGCACTGCAGAACGATTTGCCAAGTATACTGAGGGTGTAAGTCTGATAGTAC[A/G]GAACATTTTTATTTGTTTAATAAAATAGTTTTTAAAGGAACTTAATAAACATCTATTTAT
BTB-00007697	[A/G]	TOP	1	23920676	1	25046801	1	24406383	CTTAAGAATTGTCAAAGATTTAGGAAAAGATTCGTCATACCTACCATTCCCAAATTTTTA[A/G]TTATATTGGCTCACTGAGTTGTCTTTTAGACTATTTACTAATGAATTGTTCAAATTCAAA
BTB-00007705	[T/C]	BOT	1	23938895	1	24970510	1	24424599	TGCTTAGTCTTAAATTCTGTTATTGCAAATCATTTAATTAAATGCTCTATCACTTGCATT[A/G]TGTTTGAGTATCATTAAAGGGGAAAATTTAGCCTGGAGAAAAGTTATACTAAGTCATAAA
ARS-BFGL-NGS-103546	[T/C]	BOT	1	23973432	1	24935984	1	24459132	TCCTTGTGAGATAATTAGCAAAAACTAAGAAAAATAAAAAAAGAGTATAGTAGCTTCAAC[A/G]TAGTTAATAGGCCTTCATCAACCTCAGTATTTATATGTCTACTATGTGGAATTTGAACTC
UA-IFASA-5116	[T/C]	BOT	1	24001042	1	24908254	1	24486748	CAGTTTGAACTCCGATGCTCCCTGTGTTTGGAGCAGGAGGAGCTCGCGGGTCCTCACACA[A/G]ATTGAGGCTGACTCTGATGCAGCCTGGGTCAGTGGCAGCCCCTAGAGATGGCAGCTGTAG
BTB-00007842	[A/C]	TOP	1	24032482	1	24876804	1	24518171	TGCAGTTTTGCTCTCACACAACTTTTCAAATTATAAATCTAGAGTATAAACTCCCTCATG[A/C]CCACCCATTCTGTTGTGTTCCTATATTTTCAATTACAAATCATGAGCCAGGAGTCTGCAT
BTB-00007882	[T/C]	BOT	1	24057738	1	24853102	1	24541288	TTCCCATGTTTATATTGATGGCAGTTCAATTGATGGCAATTAAACTGATAGCAGTTGCCA[A/G]TTTAGTTGCACCCCAAATGACAACTGCCTTTGTATTCACTGCCTGGTTGAATTTTAAGTG
Hapmap52764-rs29022780	[A/C]	TOP	1	24143414	1	24769054	1	24625263	TTGACACAGCCATTTAGCTCTCATTCTCCCATCTTCCTTAGAAATATCAACATTTCATAA[A/C]GTTATTAGAGATATGTAAAAACTTAATAAAAAACTATATATTTGGGGAGAACACTAGGAA
BTA-39462-no-rs	[A/G]	TOP	1	24166595	1	24746916	1	24647442	GGAGTGCTATTACAAAGACTGTGGTAATGAACACGTTTAACCCTCACAGTGATTCTATAC[A/G]ATCCCCATTTTACATCTTAAAAAAAGAAACTGAGACCCTGTGCTTAAGAATCCATTTTCT
BTB-00008090	[A/G]	TOP	1	24196197	1	24717281	1	24677050	TCATCTGATTCTTGCCATCTAAACTAGCTCTCACAATTTCTAAAAACAATTTCATGCTCA[A/G]TCAGTTTTGCAGTCTGTATATGATGTTAGTGCAAAAAAGAAAAAGAACAAAATTCATCAC
BTA-49236-no-rs	[T/C]	BOT	1	24255576	1	24657856	1	24736398	ATGATTTGCATTGGTTGTAAAAGAGACCACACTTTGACCTACAAATATTTAAAATATATT[A/G]AGCAATGCAGCCTAAATATATCAAATGCAAGCTAAGACTCAAAGATCATTAACTATTTAA
BTB-00008277	[T/G]	BOT	1	24278057	1	24635352	1	24758865	AACACCTTTCTCTCCTCCCTAATTGAAATGCACCATCTAATAAATGGTTTAAAGCTTCTA[A/C]ACTATTCACATCTTCATGTCCCTGGGTTAACAGAATAGACCACTGCAGGTATTTTAATTG
Hapmap52220-rs29016259	[A/C]	TOP	1	24302207	1	24611232	1	24782983	TATGAGACTCAGAACTCAGAAGAGTGTCTAAAGTGAAGGCAGACTTGGAATCCAGAGGGA[A/C]TGGAACACATCCAGAAAGTACTGGGGAGGAAGGGAAACATGTGTTCACGTATCTGCAAGC
BTA-49243-no-rs	[A/G]	TOP	1	24338769	1	24574638	1	24819532	AAATTCTTTGGAGAAGGGAAGATTCGAATAGATTCTCTGGAGATGAGTAGAAATTGGTAG[A/G]GAGGAAGGCAAATTGATTCAGTCTGGGAAAGGGGTGGGAGAAAAAGATGGGAACCTGTAA
BTA-69170-no-rs	[T/C]	BOT	1	24397247	1	24516512	1	24878345	GTCTCAGGGTTCCAGCTGCAGCAAGCAGTCAAGTCCCTATGTTGCAAGTGCCTTTCTTCC[A/G]GTGAAATGTTGCTTTAGTTCCACTGAACAAATCAAGTCATACTGTCAGTTTCATCTTCAA
Hapmap54584-rs29014870	[A/G]	TOP	1	24430863	1	24483631	1	24912283	AAGAGGACCACAGAAAAAAACTTGTGAGGGGTTGTATCAAGAGACAAAACTCACTGCAGA[A/G]GAGGTAAAAATGAGAGAATAAGATAACAGGAAAATATGGAAACTTGGATGGAGACCAAGG
BTB-00014123	[T/G]	BOT	1	24466535	1	24448113	1	24948036	TAGAAATTGAGTTCTTTGTCTAAGAATTTAATCTGTTCGTTCCCAAGGGAATTCTAGGGA[A/C]CTCCTTAGAGATATTTTTGTTCTAGACTCTCCAGAGCCGCGTAGGTCTTAGGAAGGGACC
BTB-00014074	[A/G]	TOP	1	24503396	1	24411505	1	24984897	ATTTCAGAAACAAATTGTGGATTTTCCTCCTTTTGTCTCCCCATGCAGATTATTAATTCT[A/G]TATAATAGAAATATAAGTGTACACAGAATTTTTTACAACACATTTTACAAGCAGATTTTC
ARS-BFGL-BAC-11218	[A/G]	TOP	1	24549757	1	24368191	1	25027851	CATTTGTTTCACACTCAACAAACCTCATACAATAGCTACCAACTGCAGAAAGATATAGAC[A/G]AGCAATTAGAATGCAATGTGATGAGGATTACAATAGAGAAGCTTATTTAATAATGCAAAA
ARS-BFGL-NGS-19076	[T/C]	BOT	1	24650251	1	24275182	1	25126982	TGACTTAACAAATGGCAGGATAGGAGTGGTGCATGGGGACTGGCAGAGCACCAAGAGGCC[A/G]TGCTTTAGTAATTTATCCACCAGGGGTTGTAAACCTTTCTTTGCTTCCAACTTTATATGA
BTB-00010532	[A/C]	TOP	1	24692046	1	24232500	1	25169655	TACTTGGGCAGGATGCTGCTGTTTCTGCTATAGGCACTGTCACTAGGAGACAAGAGAGGA[A/C]TCCTTGGCTTCCACAGTGTAAGAAGAGGTATCCTGTTGCATCGACACCGCATGTGGTGGG
ARS-BFGL-BAC-14984	[A/G]	TOP	1	24735033	1	24189628	1	25212515	TAGAAAGATGGTCAAATGATGTATTTCCTTTATCCTCGTTTAAGCAATGCATGGATCTGT[A/G]TCTTTGAAAGAAAGGGTTGGAGTGAAGTAGATTGACTACCTTTGATTTCTGTTGGACTGT
BTB-00010474	[A/G]	TOP	1	24757983	1	24167338	1	25234832	ATTTAGGACTCCCTGTTACTGCTTCAGATCCTTACTCTATGTACTTTTTAACCTTCATTC[A/G]GGAMCTATCTAGATGTTGCCCATAGACAGTAATATAAAATAGGGTCCTGGCAAGAAGGAA
ARS-BFGL-NGS-85045	[T/C]	BOT	1	24779790	1	24145528	1	25256639	TAACCATAAGCATAATTAACTCATCCAACAATAATCCAGGCCAACCCCAACAAAGACAAT[A/G]AGGAGCTTTGTCAATATGAACTGACAAAAAGAAGAGAGTGGAATGACTGCTTTCTGGCCA
Hapmap39274-BTA-49324	[A/C]	TOP	1	24802375	1	24118521	1	25283617	AAGGATTCCAATCTAGGAGTCTCATTTCAAAGCCCAGGCTCTCACGGAGCACACACACTA[A/C]GTGTATGTGAAGCTGCCATCCAGTGTTTCCATCTTCCCGGACTTGCTTGGCTGCTGTTGT
ARS-BFGL-NGS-115371	[A/G]	TOP	1	24835526	1	24085367	1	25316771	TTCTTGGAACTTCTAAAAGGTAAAAACAAAAGTTCTAGGAAAGTTTTACGATGCTGTAAC[A/G]TTTGTTTCTACAAGGCCTTAGACCTTTGTGAAGATTAATAAGATTTTTAAATATAAAATA
BTB-00010021	[A/G]	TOP	1	24880710	1	24039670	1	25360826	GCTCATTCTGGAGAACAGATTTTATATCAGTGGGCTCAGGACCTCCTAATAGTGATTCTC[A/G]TTTCAGAGAATTCATCTGTTATGTCAAAATTATTTCTGGAGTCCTGTTTGGGGGAGGGGG
BTA-49319-no-rs	[A/C]	TOP	1	24920136	1	24000230	1	25400262	AGAATTTAATTGCAAGAATATGAATCACCAAAAACTTAGTTTAATTATCTCAGATGGCTA[A/C]AAAGTGTTATCCTAAATCAGTGAAAATAGATGTATTTTCTGAACCCCTATAAGTACTATG
BTA-49313-no-rs	[T/C]	BOT	1	24950186	1	23970354	1	25430304	GGGGAAAAGAGTTTAGAAATTCTGTATTACTCAAAGGGCTTCCTGGGTGGTGCAGTGGTA[A/G]AGAATTTGCCTTCCAGTGTCAAAGATACAGGAGACATGGATTTGATCCCTGGGTGGGGAA
Hapmap53715-rs29017639	[T/C]	BOT	1	24982221	1	23939832	1	25482611	GGTAATGTATGTATAATAAAAATATGCATAGGAATCCTTATGTTTCCAGGCATTTACTAG[A/G]GGTGCTGGAACATACCCTCTGTGGATAAGGGGGGACTATTATAATCATATTTTTACCTGG
BTB-00009762	[A/C]	TOP	1	25010799	1	25366413	1	25511500	TAATCCCAAAACACTGTATAGTGTTGGTGCCAAAGAATTAGATGTTTCCTCAATGAGAAA[A/C]AAAGGAACAACTAGTTAAAGTATAGGCATGAAAAGTGGAAACTTGGCTTTTGATAGTCCC
ARS-BFGL-NGS-82685	[T/C]	BOT	1	25049866	1	25408458	1	25550567	CGCAAAGAGTTGGACACGACTGAGTGACTGAACTGAACTGAAGGTTATACAGCAAGAAGC[A/G]GCAAAACTGAAACCTCAACCAGGGCCTTCTGGCCCAAGAATTCACGTTCTCACCTAATAC
BTA-49297-no-rs	[A/G]	TOP	1	25122738	1	25478446	1	25619590	GATATATATCACTGTATTATGTATGATCCAGTCTTCCTTTTTGTTTCTTTATACTCCAGG[A/G]TGCTTAATGAAGACTTATATACTCATTAGGGTCATAACATTCTCATTTCAAGATATCAAA
BTA-49289-no-rs	[T/C]	BOT	1	25154731	1	25510439	1	25651580	GGGCATAAATTATAATTCTTCCATTCAAATCAGGGCATGTGGTCACTCGATTTTATGGAA[A/G]CTTCCCCAACGTCTTCCTCTCCTGGCTCTCTCACTCTACCATCACCTGGAGCAAGTATGT
BTA-49287-no-rs	[A/G]	TOP	1	25220003	1	25575711	1	25717459	TTGGGTCTGGTTCTTGTGTGTCAACTACCAATTGGCACTTGTCATAGGGCTTCCCTGATC[A/G]CTCAGTTGGTAAAGAATCAGCCTGCAATGCAGGAGACCCCTGTTCAGTTCCTGGGTTGGG
ARS-BFGL-NGS-103498	[A/G]	TOP	1	25244741	1	25603108	1	25742197	GAATGGGATTAGTGTTCTTGAGACCATTTCACCATGTTGGGACATTATCACAAGTCTTCA[A/G]ACTGGAAGGGGGCCTGCCCTTGACCAAACTAGCACTCCGATAACAAACTTCCAGTCTCCA
Hapmap50707-BTA-49285	[T/C]	BOT	1	25271869	1	25630995	1	25769325	TGGTCATCATAAAAAATGAGAGAAAAAGACATGGCTGTTAACAGAATGATTTGATCTGTC[A/G]TATTGATGGGCAGAGATAAAAGTGCTGAGAACCATACCTCAAGTTGGCACAGCTCACTGA
ARS-BFGL-BAC-13086	[C/G]	TOP	1	25289457	1	25652144	1	25786913	AGTGACTATAGATTGCTACTGGTTTCCGTTCCCTGGAGTTTGTCTCACATGGAAGAAGAT[C/G]GTGTTGTTCCTCCAGGGCTAGTTCCCTTACTGATATGTTCATTTCTTAGATCCATGACTT
ARS-BFGL-NGS-34568	[A/G]	TOP	1	25321721	1	25684794	1	25819185	AGACCTTTAGTAATGTAGTAGCAAAATGTGAGGGAAGGGAAAGTGTTCTAGAGTCCTATG[A/G]TTAGGCCTCTGTCCTTCAGTCAGCTTGTGATTCTTCTTTTCCCCTCTCTTTGGTGGAACA
BTA-49283-no-rs	[A/G]	TOP	1	25426409	1	25789604	1	25923897	ATTCAAAAGCCAGTTCTTTACCACTAGCGCTACCTGAGAAACCCAAAAAAGACGGTGTGT[A/G]TGTGTGTGTGTGTGTGTGTGTATGTATGTATGTGTATTTTTTTTCAGTCAGTTATGTTCA
ARS-BFGL-BAC-16299	[T/C]	BOT	1	25471181	1	25834379	1	25968670	CTTACAAATAAATTTTAAAAGGTGCTCTATGTACATTTTAGTCAATTAATTAATCACAAA[A/G]TTTTACCTTTGTTTCTCATTAATTTCAATCTCTTTCTCTTGGTCATACACACATACACAC
ARS-BFGL-NGS-16145	[T/C]	BOT	1	25502991	1	25865179	1	26001083	TAAATCTTCAGGTGTTAATAAAACCATTGCCCCAATTACTCTTAGACAGTGGGGCCACCC[A/G]CGTGAAACTATGTCTAATTTTCTGCTTAGATAAGAAATAGGTTGCTAGTGAGACCCTTGG
BTB-00009327	[A/C]	TOP	1	25542671	1	25905408	1	26041502	TAAGCTTTGACCTTGCTCGTAGCATCTTTTCTGTTGCTTTGTTAGCTCTGAGTGTGGTGT[A/C]TTGTTTCAGTTGAGCAAGGTCTTTGAAGCTCCACTTTTTGCCACCCCTCCCTCCCTAATG
BTB-00009271	[T/C]	BOT	1	25576064	1	25938801	1	26075055	GCCATATATTGATGCTTCTCAAACATCTCTACAGTACAGCACACATAATATGTAAGTGGT[A/G]AAGTTGTATAAATGAGTATGTTTGCTAATGGCTGGAAATAATGGGCAAGTGGCTCAAGTC
BTB-00009232	[T/C]	BOT	1	25607948	1	26009922	1	26105452	TTCTGCCAAGGTCTAGAAATGCAGCAACTTTATCAAGACGTTCCAGTTTAAAAATTAGAA[A/G]ATAAGGTCAGAACAGCAGAGGACCTGAATGGAAGCCCACCTGCTAATACCAGGGACTGCC
BTB-00009156	[T/C]	BOT	1	25685179	1	26086727	1	26182731	ACAGATTACAAAAGATAGTGATTTGTTTCTCATATTCTACTTCATATAGACTAGAAAACT[A/G]TGAGATGAAGCCAGATAGAATTGTTTTGCCTCTTGTCACATTAATGTTCATGATTTTCTA
Hapmap26753-BTA-158146	[T/C]	BOT	1	25789986	1	26191444	1	26287535	CAAATGAACTAACATTTTAAGATTAGTCCTCTCTTTCAAATATAATCAAACTGCTAGATG[A/G]GACCCAGTTCCAAATGGAAGATTCATTTGCCTTCTCTGAAAGACTTGGGTAGGTAACAGC
ARS-BFGL-NGS-20230	[A/G]	TOP	1	25964080	1	26399730	1	26459814	GGCCATTTCAAATTCCAATTATCCCCTTCAAATACTGTTAAAATTTTGACAGGACCTTCA[A/G]TTGCAATGGCCATATCAATTGATTTAGTCTATCTCAAAATTCTCCAAAGGAAAGTTCAGG
ARS-BFGL-NGS-36242	[T/C]	BOT	1	26038159	1	26492571	1	26533913	AACAGAGAAATGACTCACTGCACAGTACAGTCCTGAGTAGAGTCAGCAGAAGGACAGAAG[A/G]AACCATAAGGGCCCAAGATGGCATCAGTTATACTAATATTGGTACAGCTTGAAAGCGTAT
ARS-BFGL-NGS-50954	[G/C]	BOT	1	26063684	1	26518093	1	26559426	TCTGTTGCCTCCCTACTATGGGATTCTGTGAGCCTATAATTTCTTCATTTGATTACCACA[C/G]GAAGGGCCTGCCCTTAAACATCTTTCTTCATAATGTTTTTGCTACACTTGTTGCCAGAAA
ARS-BFGL-NGS-62746	[T/G]	BOT	1	26127654	1	26582267	1	26623625	ACTGAGCGAAGGAAGGGTTGGGGGAGAGCACCTGGGCCTTACTTAAATAATGAGTGTAGG[A/C]ACTTTGGTAGGTAGTTTCCAGAATTACCTCCAAAGATCAACACATTGCAGTATTCACACC
BTB-01484696	[A/G]	TOP	1	26150433	1	26604938	1	26646311	TTTAAGCATAAAATATTTTTCTCCCTATTTGGGCCTCCTCCCTCCCTGCCAGTGTGCATC[A/G]YGAATCTGCACTAAGCATTAACCAGACCTCCCCAATGGCAGAAATACCTGCTCAACCATA
ARS-BFGL-BAC-13724	[T/C]	BOT	1	26223335	1	26674646	1	26719210	AGCCGCCACGGCTCTCTCTGGTCCTCAATTGGACATAGCTAATCCCCGTGGCCTTTGGGG[A/G]AGCTGAAGGCCTAAAATGACCCCAATCATCAAAAGCACCATTAGAATGAAGAGCACAAAA
Hapmap52417-rs29016891	[A/C]	TOP	1	26259422	1	26710108	1	26755277	ATAAACTACTCGTTCACTCAACAAATATTTATTCCCTACTGATCTAGTCACTCAGGGTGC[A/C]TTAGTGAATACATTTTTTTTCCTGAGGTCTCCATTTTTATCTTTTTAAAAGTAATATCTG
Hapmap50927-BTA-28806	[T/C]	BOT	1	26307924	1	26758614	1	26803778	CTATGTGCACTTGCAAGTTACCCTTCCAAACAAAATGATGACATTCAGTTTCTTTCTTTT[A/G]AATTCTGTTACCTATCACAGACAACATATAGCACAGATGTGATGACATAATGCAGTTCTG
Hapmap59621-rs29013246	[A/G]	TOP	1	26393362	1	26844052	1	26889213	AATCTATATAATATGGAAACAAGTACAAATGAGTATGTGTAGCTGTATAACTCTGTAACT[A/G]TAAATGCAATTAAGATGTTAAGGAATATAAAAGCAAACCTAAGACTATATCTATCTTTTA
ARS-BFGL-NGS-11151	[A/G]	TOP	1	26425477	1	26876167	1	26921328	GAGTGACTAAGCACACACAGCACAAATTAAATATACAGTGGTCACTGTGTGTCCTTCAGC[A/G]TTGGTTCCATGGCCCGCTTGAATTCCAGAGTCCTAGGATTCTCAGTTCCCACAATAAGCT
Hapmap50928-BTA-28811	[A/G]	TOP	1	26453228	1	26912479	1	26948716	ATCCATTGACAAACTGTATCACCTTGCAATCGCTCGAATTTAAAGCATTCTAGTGCTTTC[A/G]ACATTCTAGATAGTCTTTTAATAGTTAAGACTTTAGAGATCAGCACCTTAGACTTCTGAA
ARS-BFGL-BAC-13744	[A/G]	TOP	1	26644526	1	27070467	1	27106390	AGCTGAAAATGGTTAAAAACAAGAAATAGCAGAACAGAATAGCACTAATGGCCCTGGCTC[A/G]CCCTCCCTGCCTCTTTAAAGTATACCACCATTTTCCATGCTGTGTCTCTACCTCTGAAAA
BTB-01265899	[A/C]	TOP	1	26674804	1	27099563	1	27135483	CTCTGGAGTGTCCAGGAAAGGTTTTGAAGGAGAGTAGGAGTTTACCAAGCAAAGAAAGCA[A/C]TATGTATAAAGGTATTTGTTTATATTTACTTGTGTACATTAAAGAAAATATACCTTTAAT
ARS-BFGL-BAC-5834	[T/G]	BOT	1	26710358	1	27135134	1	27171038	TCAAGTTTCTTTTTAGGCCATCTGGTCTCCCATCCCTCCCCTTCTCACTCCCCCTAGAAG[A/C]CTTCATTCCTTCATTCTCTCTCCCCGAGCACATTCCTTTCTCATTCTCCAAGTGGCTCTG
Hapmap51561-BTA-120459	[T/C]	BOT	1	26782245	1	27204281	1	27239572	GACCACTCAGGTTAACCACATAATAAATTTAGCTAAAAAATGCCATTCTTGATAAATTAT[A/G]GTTTCTTTCCATCCATTAAAATCAAAGTATTTTATGATATACCACAAAAGTGAATCAAAT
BTB-01265720	[A/G]	TOP	1	26821811	1	27248548	1	27279130	ATTCTTCTTCACTGAGGCTGTCTGTTTAAATGCATACTCACACTCTCTATACTCCCAGGA[A/G]AGGAGCCATCTAATTGAACACGATATTTTACAGCCCTAAGACATGTTTGTCATACCCAGG
BTB-01265513	[A/C]	TOP	1	26873390	1	27390504	1	27329823	TCATAAAATAGAGGAACTCTAGCTGTGAGACTAAAAAAATATCATAGAGACTTCCTGAAA[A/C]AAATATGAATCTCTAACAAAATTTATATGGGAGTCTATTTTTTTCTAAATTCTTCCTTTG
BTB-01533869	[T/G]	BOT	1	26920553	1	27314802	1	27377015	AGATATGGATTCTCAAACCTGAATTTTATTAACAACATACACATTCAAAACCCTTTAGGC[A/C]GAGGTTATAATTCCTGTGTCATTTGGATGTGCTAGAAGCGCCATCTATACTGTATTTTTG
Hapmap33501-BTA-152681	[A/G]	TOP	1	26966818	1	27415116	1	27424091	ATGGGTCAAATGTGTAGAGAAAATGACTTTTTATGCTAAAAAGTTTTCAGTTGTTTGAAT[A/G]CTAGATAAGTTACAGCTTTATTATGATTGTAAGATATCTTGAAAGAATAATCAAAGGGAC
BTA-108804-no-rs	[A/G]	TOP	1	27034490	1	27482788	1	27491647	TTACTCCAAATTCCCAGGTAAACACCATGGTTTTATCAGCATCCCTCCCTCTGCTCACAC[A/G]CATTGATCTCTGGAGGCTTCTGGATAAATGGCATAAAATGAAGAAAAATGCATACATTAG
Hapmap29626-BTA-155192	[T/A]	BOT	1	27057982	1	27506280	1	27515138	TCATATGATATTTGTCTTTCAAAATACTCTGTAATGGCATATATGGGTAAAGAATTTTTT[A/T]AAAAGGATGTATTTTCTAAAAAAGTGTTCTAGAGTTTTCTTTCAGCATGTTTACTTTTTG
Hapmap52574-rs29013556	[T/G]	BOT	1	27101326	1	27579797	1	27558480	CAGGATTTTTTATATAGATTAATAGTTAATAGGTAAGTACACATATTCATAAACTCCTAA[A/C]AGTTCTTAAGGGTATATGCATGCATGCTCAGTCATGTTGGACACTTTGCGACCCCATGGA
Hapmap42876-BTA-23541	[A/G]	TOP	1	27145992	1	27623093	1	27602693	AAGATTACCTAATACCTGTGTTTCTCAAAGTATGTCATGTTACATAGAAAGCAATGTTGA[A/G]GACTTCCATGGTGGTACAATGGATAAGAATTCACCTACTAATGCAGGGAGCACAGGTTTG
ARS-BFGL-NGS-115015	[A/G]	TOP	1	27181523	1	27658671	1	27638353	GCAAAGATCCTAGTGAGGCAGCTATAAGCCAAGGAATGCCAATGGCCACAAGAAACTAGA[A/G]GAAGTGAGGAAGGATTCTCCCCTGGAGCCTTTAGAGGGAGTGTGACCCTCTCAACACCTT
BTB-00011225	[G/C]	BOT	1	27249385	1	27818389	1	27706076	TGTGGTACTTCTATATTTTTCAATCATACTATCTCTTATATTGGCTTCATCTTTTTTTGT[C/G]TCTTTTCAGTTTCACATATTCTTACTTTGTCTTCATATGCTTTTGCTAAAATTTTTGCCA
ARS-BFGL-NGS-65351	[A/G]	TOP	1	27284985	1	27853989	1	27741667	GGCCAGGTTGAAAGAGAAGGAATGGGGAGAGAAAAGAGGTCTAAGAGCAGGGGAGAGAAA[A/G]AGAAAAAAGAATGGCCTTACACATGTCTCCTGCCACCTGCAGATACCCAGATGTTACAGG
BTB-00011494	[A/G]	TOP	1	27324745	1	27893558	1	27781845	AATATTGTTGCTTTGGTTCTTTGGGGACTGTTGCTGAAATCATCATTTTCTAAACATTTC[A/G]TAAAATGTTGACACAGGAAATTCTCAAACCTGAGACATTTTTATGAAACTCAAAAGCACC
ARS-BFGL-NGS-46004	[G/C]	BOT	1	27357510	1	27926149	1	27814604	TCAGAAAGGTATATCATACCTGTTCCTGTTTTCAACAACCAGGGACCCGAGGCCAAAGAA[C/G]AGAAATAAATTTCATAAGGTCACAGAGCTAGTCACACAGAGAGCCTGTGTTTGAAGCCAG
BTA-59258-no-rs	[A/G]	TOP	1	27434665	1	28006220	1	27891862	TCAGTATTACATTCAATATCACAAACAATTCTTGTATTTTGGACACTGGCAAGCAAATAC[A/G]TTAATCTAAAATATGTTGTTTTATCATAAAATAATATCTAACACTTATTGAACACAACAT
Hapmap50048-BTA-59263	[A/G]	TOP	1	27465349	1	28036959	1	27922359	TAAATCTTTGATAATAAAAGAACAAACCATCAAAATGACAGGGATGTTTCTGCATTAAAA[A/G]ATGTGATATCCCTTAGTGGTTCAGACAGTAAAGAATCTGCATGCAATGCGGCAGACCCAG
Hapmap51266-BTA-59273	[A/G]	TOP	1	27554075	1	28125685	1	28011081	CTTGAATGCAATCTGCAAGTGGCCTTAAGGAATCTGTTTCTTAATTAACCTAAGATCTAC[A/G]TACTTCATTAAGTGAGGGTCTGATTTAACACATTTACTATTTGATTCACAAATTATTTTT
BTB-01285304	[A/G]	TOP	1	27761036	1	28538948	1	28217099	GCTCCTTTCTCTGGGTCCTGATGCACACAAGGTTTTGTTTGTATGCTCCAAACATCTCTG[A/G]TGGTTATGGGGTTTGATTTTAAAAGTTATTGCATGCCTGCTCCTGTCTTGTTGTGGCTTC
BTB-01285382	[A/G]	TOP	1	27786985	1	28564087	1	28243053	TTTGTATTATATTATCACAATAGCAACAACAGCAAAACTAGAGGCAAATTCTAAAAGTAA[A/G]ATACTGAAACAAATCCTGAGAAAATATGAGAAACTAGGAGGATAGATATAATATATGAAT
BTB-01285492	[T/C]	BOT	1	27816806	1	28593991	1	28272873	CATCTCCTGATTAAATCTATACAAATGGTCTTCAAACACACAGTTCAGCTGCCACCAAGT[A/G]ACATATCAATCAAGAAAGACAATACAAGTGAGTGATAGGGCTGCAGGCAAAACACAATGG
BTB-01285832	[T/C]	BOT	1	27980058	1	28769748	1	28434475	CAATCTTCCAGCAGACATATTTTACTCCTCCTTTCTACATCCAAATCTCAGGAGGGGCCC[A/G]GTGCAGCCAAGCTGCAAGATAATTTGGAAAATGAACTTCTTGCTTTTTACTTCTTTTTTA
ARS-BFGL-NGS-111117	[A/G]	TOP	1	28012133	1	28801516	1	28466805	CAGCATGTAACTGTGTTAAGCCATTCTTACCAAACAACAAATGAGATTCCAGAGGCCAAG[A/G]CTTACTGAGAAAAACACTTTTCCCTCACTTCATCTCAGTGTAGCTCAATAAAACAATCAA
BTB-01285855	[T/C]	BOT	1	28034525	1	28823759	1	28489054	CATACATACTGCTGGTAAATTTTTATATGCTAATAAGAATTACAACCATGTTAAAGTATG[A/G]TTTATTGGCATATATGTGCATGGAAGTGAAACACTCATTTCACAAAACATAATATACAGT
BTB-01285931	[A/C]	TOP	1	28111487	1	28911272	1	28566525	AAGTGATTCAAACAGCAAGAACGAGAGCAGAGATGCATATGTAAGAAATGCAAGTTAAAC[A/C]CAACCAACACATTTGCTAAAATATCTTAAACTAATTGAAAGATATTTGAGGGAAGTAGCC
BTB-01334086	[T/C]	BOT	1	28188573	1	28900241	1	28639153	GAGCTCCATGCCAAAAGCAATTTTTGATAAGCTCCTTTGAAATCCTTTTCTTTTCAAAAC[A/G]TTTTAAGTGCCCTGAACAAATAGCAAGCTGCCGCCTGGTATTTTGAATTTCCCCTTCAAT
BTB-01334105	[T/G]	BOT	1	28216247	1	28949444	1	28666138	AGTTAATCATATGTTAGTGTTTCAGCTGTTTGTATAAATGGTTAAATAATAACTAAAATA[A/C]CTCTGTTCCTGATATTGTTATAGAGAGGAGATTCAACCTCATGAGACCTGACTCACAATT
ARS-BFGL-BAC-15050	[A/G]	TOP	1	28242625	1	28976084	1	28692512	TAATTTTTGTACTAATGCAAAATATCACTTCACCTTGCTTTAACATCCATTTTCCAGAGC[A/G]CAAACAGTTATTTCTTCACTTGATGAATAAAGATTATACTTTGTTTATAAGTCCTACAGT
BTB-01333903	[T/C]	BOT	1	28362687	1	29095948	1	28812468	AGCAGTTCAGTTTATTTTTTTAACTATAATATCACTTCATGTTAGGTTAGGCAGAAAACT[A/G]GCAGAAATTCATCAAAGTTGAGCATGCTAGCTGAGAGCAATTGCTCTGAAAGCACGAGAG
BTB-01333940	[T/C]	BOT	1	28413168	1	29147079	1	28862848	ATAAATAGTGAAAAAGCAAGGTTGATGATGGGGTGAAATAGTTTTTGTCAATAGATTTGT[A/G]TTGATACAGCCAATGAGCATTTCCGCTTTTCTATGGAGCTTGTTATTTTTTTTTTTATCA
BTB-01333973	[A/G]	TOP	1	28462034	1	29195945	1	28911679	ATGCTGGTGTCATTTTTTTTTCTGCTTTCCATTCCCAGGAGTGACAGAGAGGGTTTATAT[A/G]TAGCTTATTTTATCCAGCCTGTTCTCTTATCCCTAGTTTGAAGAAAACATCCTGCCAATG
Hapmap28062-BTA-163502	[T/C]	BOT	1	28485185	1	29219133	1	28934828	TAGATATGAAAAGCTTATATTAATAAATTCATTGTTTTTATGTTTAAAACATACTTTCAA[A/G]TGGTTGTAAAAGTTTCTAAACTCTTTGAACCTCTGTATTTATACCTGCATAGATCAGTAG
BTB-00012150	[A/G]	TOP	1	28572974	1	29303974	1	29021209	GGTTAGAAAATTCCAGTTCTCACTGTGTCACAGGGTGCTGGTTTTGGCAATAAAAGAGAC[A/G]GGAATGTTATGGTTGCTGCCATGATTAATGCTTTATTTTGTCAAGAAGAGGTGGTGAGCA
BTB-00012128	[A/C]	TOP	1	28599381	1	29330361	1	29047612	CTTCAAAAAAAAATGATAATAGATTGATTTATGCCACACATTAATATCAGGAGTGCCACA[A/C]AAATTTGCACAAAGTTCTCATTTATAAAACTGGAGTTCTTTGTACTGCTTTACATTAAAA
BTB-00011988	[A/G]	TOP	1	28648176	1	29378748	1	29096562	CTTCTGTACAACATTTCATGCTAAGAAATGATATTTGTAAATGTTCTCCCCAAATTAGGA[A/G]CTTGCCTACAATCCTTAGGCTTCGCAAAGTGAGACTGAAATTACAAGTGAACCCTAAAAT
BTB-00011831	[A/G]	TOP	1	28769473	1	29500046	1	29217927	TGGTCCTGAGTAACTTCTAGGATTTTCAAAATCAGCAACTTATTCCACTAGATGTTACTA[A/G]TTKTACTAGTATTGTATAGTAACAAGTAAGAGACATTGTTAAGTTTGGCCAAATATTAAA
BTB-00012396	[T/A]	BOT	1	28790870	1	29521443	1	29239316	AAAAAAACTGGTTGTAGCTAGAAGTTTGCCTTAAGAAATGTAAACCTTTGCAGTCATTTG[A/T]GCATAAAGCTAGGAAATTCAGAGAAACTGGGAATAAGTCACAGGGAGGCTTGGTCCTTTT
ARS-BFGL-BAC-15059	[T/G]	BOT	1	28868362	1	29604865	1	29316022	CCTCACATAAAATTCTTAAATGTCAGCCTTCTTCAAATATTCCCAAACACTTCAACTCAC[A/C]GTAAACTATTTCTGTTCATCAGCACTTAGTCACCTCATTTCTGAAGAGTTTTCGAGTTTA
ARS-BFGL-NGS-119690	[A/G]	TOP	1	28906462	1	29642351	1	29353509	CGCTGGCTTTCATAGTTTGAGGTGATGAATGTTCTTTCCATGGTTAGTTGCTGTAGGGCA[A/G]GACTAGGCAAACTATAACCCATAGGCCAAATTTGGCCCTGCCACCTGTTTTTGTAAATAA
ARS-BFGL-BAC-15061	[A/G]	TOP	1	28940539	1	29675490	1	29386594	TATGCTGTTATTTGTTGGTTTACTAAACATAAAGAAGATTTTGCTTGTTTAAGAGTATTA[A/G]GTATAATCTAGTATAATACATTTAAGGATAGGAATATCCAGATTTATTTCTAAAGTTTTC
BTA-59279-no-rs	[T/C]	BOT	1	28965587	1	29700548	1	29411641	TTTCTCACTTGCTAAATATTTAGAAAACTTCAAGTTACATATATAAGAAATATATATGCA[A/G]ACTTGGTTTCTGATTATCGCATTCTGGATTATCACCTAGAGGATATACCCAGAAACCATC
BTB-00012425	[T/C]	BOT	1	28978223	1	29712572	1	29424487	AACTATCTTGTCTCCTTGTGATTGATTTTACTATACTCACAGGGCAAAACCTCAACCTAA[A/G]ATCAATGAATATGCCTTCTCCATTCCTTCATCCAGACTGCTTCTGGGGAATACCAAAAAG
BTB-00012448	[A/C]	TOP	1	29004968	1	29739312	1	29451206	TGAGAATGTTTATGATTGTGTCTTTTCTACTCTCTGTTGCTAGAGTGGAGGATCAAGGTG[A/C]AGGTAAAGAAAATTGAGGGGCATAAAATAGTGTAATCACAAGAATGTACATAATTGTTTT
BTB-01734615	[A/C]	TOP	1	29049389	1	29783741	1	29495622	CCCTTCCCACTCTCTCATTAGAAAGTTCTAATAGTCTTATCAGAAAAGGGGTAAATTCCC[A/C]AATTCAGATACTTATCCCACTGTCCTATCATTTTTTTTCTTTCCCATCATTTTTTCCCTA
BTB-01734642	[A/C]	TOP	1	29073969	1	29808262	1	29520198	CATCAGCTTTCATCTCTGAAACATGAGGCCATTTTAAACATCTGTAACATATTTCAGTGA[A/C]TTGTATTTTTTAATATCTGAGACATATGCCTATAGACACCCACTTAAAGTTTTTCTAGCT
ARS-BFGL-NGS-108911	[A/G]	TOP	1	29095768	1	29830062	1	29541996	TCTATGTAGCAAAATCAAAGATACTCAAAAAAATGGAGGATGGCCAGTGTTGAGAGAGAG[A/G]GCAGGAGGAAAATAAAATAAAAATTAAAAAAAATCACTCTGAGTTAGGAAAAAGGTGATT
ARS-BFGL-NGS-100058	[T/C]	BOT	1	29130628	1	29864864	1	29576850	GGGGTCGCAAAGAGTCGGACATGACTGAGCGACTGAACTCAACTGAACTGAACTGAAGCA[A/G]GGGAAAGGGCCATATTTCAGCCATCATGTTCCCAAAAATGAGCTCAGTGCCTGACACTAG
ARS-BFGL-NGS-74692	[T/G]	BOT	1	29151717	1	29885949	1	29597936	AAGGAAATTTTTTTTAAAGTTCTTATTAGAGTATATGGGTAGGCCACAATAGTTGGCATA[A/C]TTTTAATATTACGTACATGATTAGGGTAGACACACAACACCCTTCCCTTGGCTACCTTCT
BTB-00012560	[A/G]	TOP	1	29195211	1	29929918	1	29641444	AATTCAAGCATTGAAGGCATAAGAGCATGGTCTATAGAAATGGAGAGGAACTTCTCCATC[A/G]GATCTTAATTGTCTGTATAAATTTTTTGATCAGTTCAGTATTTCAGTGACTTGTCAGGGC
Hapmap40010-BTA-59286	[T/G]	BOT	1	29242993	1	29975904	1	29687411	ACCCAGATGGAATTATTCTTCCCTAAGTCTTTCTGCAGTATTGGCTAAACTACCATCATA[A/C]AGTATTACTTCGACCATAACAAGCCTCCCCAGAAAAGGCCTATTTGTTACAGTAAAAATG
BTB-00012627	[A/G]	TOP	1	29273705	1	30006609	1	29718126	CTGGCTGGTAAGTATCAGGGGGCCTCTTGGCAATGGCTCCAAAGGGGCTTAGCTTCAGAG[A/G]TGACCTTGGTTCTGGGCTTTGTATCAGTGGGCTTGGTGCAAGGCCTCCCACCTGTGGCCT
ARS-BFGL-BAC-11193	[T/C]	BOT	1	29303546	1	30036544	1	29747969	AGAAGTGAAATTGCTTCCAAAATTTTTTTTTTTTTTTTGTCTTTAACACTCACCCAACTT[A/G]ATTTGAAAAAATTCAAACTCAAACAAAAGAATAATTTGGAGTTCACTTTCAGGCTAATAG
ARS-BFGL-NGS-119297	[A/G]	TOP	1	29336218	1	30066113	1	29777651	GCTTTTTAAAAAAAGAAACAGTGGTACGGCCTTGGCCAGGTTGCAATTGATTAAAACTGG[A/G]CTCTTAATTGAGTGCATTTGTTAAAGTTTTCTATTTAAAATAATTGAGATATGGCCCTGT
ARS-BFGL-NGS-24142	[T/C]	BOT	1	29420091	1	30155666	1	29859693	GAAGACAGAGCATTGTAGTGATATGTTACAAAAAGTTGGACAAGACTTAGTGACTAAAAC[A/G]ATAATCTCCAAGCCAAATGGCCACCAGACACTAGGACAGAGGCATGGTTACAACAGTTCT
ARS-BFGL-NGS-101348	[A/G]	TOP	1	29454246	1	30188210	1	29891922	TGGGGCCTTGGTGCCATCATTCCCCTCACCCATTCCCACATGTGTTTTGGCCATTGGGCT[A/G]TGGGGCTGGGTACAGGGGTGGTTGTGGCAGGCAAGGTGGAGGCACCATAACTGGAGTTAA
ARS-BFGL-NGS-114084	[T/C]	BOT	1	29507209	1	30242627	1	29944908	TCAGTGAGACACCTCACAATCCACACCTGCTGCCCCTTAGTCCATAGGCCTCCTGGTTTA[A/G]TATCTCCAGAGGATAAAGCTCCTGGATCCTTTTGGAGTAAGGAATGAAGAATAATGTCTT
ARS-USMARC-Parent-DQ451555-rs29010795	[T/C]	BOT	1	29524658	1	30260076	1	29963400	ttttattatgcttcatatttgaatgataagaYacctgtaattttaatttcaggactattt[A/G]ttggataccaagactaaattcttccattgagtgtttctcaattatgaaggcacagactaa
BTB-00013095	[T/C]	BOT	1	29624956	1	30358494	1	30061801	GGCATAGTCAAAGATGTTTCAACCAAATGTATTGAGAGTGAGAAAAAAAATACGTAGAGC[A/G]GGAGGCATAACTTAAATTGCTTTCACAACTCTCCTAATCATTTTCCTAAAAATCTATAGA
ARS-BFGL-NGS-40513	[A/G]	TOP	1	29655324	1	30388862	1	30092167	AAGGTAGCCCACCTCTGCATGAAAATGACTGTCTCGAGAAGAGAGTACCTGTGAGTTGCT[A/G]GTGGCCAGCATTCACAACTACCAAAGGAGAGGTAAACACCCGCTAATGGGATCTGGGTAG
BTB-02049040	[T/C]	BOT	1	29696010	1	30429564	1	30132838	ATTGATTTGGTAATTTATTCAGAGTTTGCTTTTGAAGATTAATGGTATATAATACAAAGT[A/G]GGACACAAATTTTCTGTTTGAACACAGGAGATATTTTTCTGTCATAGTAGAAACAGTGGT
BTB-00013185	[T/G]	BOT	1	29703470	1	30515558	1	30140298	TATTTACCCTGTCATAAATTTCAGGTTCAATATCTGGCTCACTTAGTAACTTCATATTAC[A/C]GCTCCTATGATATGATAGAAAACTCAAAATGGCATACGGTAGAACAGTGATGTTTTCTTG
ARS-BFGL-BAC-7359	[T/C]	BOT	1	29763188	1	30575134	1	30199366	TTGGAGGAGGCGAGATGAAATTATCATGCCCTTACACTTTAGAAAAGCATATTGAGAGCA[A/G]CAGTCACACTGTAGGCAGTCCTAGTAATTCCTGCCTGTGACATAAGGTTCTACCATTTCT
BTA-59299-no-rs	[A/G]	TOP	1	29807709	1	30619465	1	30241742	TGTAGGGCTAAATAAATAAGACCTAGTTCAAAAAGGGTGGTATTTGGATGAGGAAATCAT[A/G]TAMTTTTCTTTCACAGAAAGTTATTATATTTTTTAAGCATAAGTAGAGTTTTTAGGAGAG
BTB-00013370	[T/C]	BOT	1	29849130	1	30660885	1	30283153	CCATTCACCTTACCCTGAGGTGGTGGGGGGGCGGTATCTACCTCCTGCCTCCATAGTATC[A/G]TGAGAAAAGAGTTGGGGACCATGAAGAATGAAGGATACAAGTAGGGACAACAAAAGGTAT
BTA-59305-no-rs	[T/C]	BOT	1	29889334	1	30701093	1	30323359	TTTTATATTACAGAGAGGTGTTTTCATCCATTAACTGGTTAAATTTTATGTAAAATTAAG[A/G]TAGCTCACTTTCATTGCTGAGGTATGAAATATCAGCATAAGTTTGTTTTTTACCAATGTG
ARS-BFGL-NGS-14285	[T/C]	BOT	1	30024945	1	30828461	1	30449967	ATACATGTGTATACATATTACATACTATAGATATATCAGATATGTATAATAGCCTGGCCA[A/G]CTGGGGACCCTGAATCCTTGACTGCAACTCCCTTTGGAGAAGGCAAGGCAAAGTCCATGT
BTA-29609-no-rs	[T/A]	BOT	1	30101706	10	15354738	1	30536308	TATATAATGTTCTAAAGGCATGTCCTATATTGTGGTATCCTTAGTTTCATTTTTTTTTTT[A/T]AAGTTTTCTTCTTTGACTCACATGCAATTTTGAATTGCATTACTTAGTTTCCAAATATAT
BTB-01370718	[T/C]	BOT	1	30156822	10	15410609	1	30591635	TTTGAAGGAGGTCTTGATTATCTACATTACCTCCACCATAGTTTGGCCTCAAGTCAAACA[A/G]CAGAGAGTGAACACCCATCAACAGAAAACTGGATAAAGATTTAATGAGCATAGCCCCACC
BTB-01884758	[T/G]	BOT	1	30185657	10	15439446	1	30620433	ATGCTCAGTAAATCTTTAATTCAATTTTCTGTTGATGGGTGGAGTTGTGTTCCCTCCCTG[A/C]CTTTTAATGGAGCCAAACTATGGTGGAGGTAATGAAGATAATGGTAACATCCCTCAAAAG
BTB-01490065	[A/G]	TOP	1	30224415	10	15478190	1	30659162	AGTTTTCTGATTCCCCTACAATAAGTAAGGAAATCAAAAGGTAAGAATAAGACCAGATTT[A/G]TCAGTAGAAATGATACATTCCAAAGAATAAAAAAAGGAAAATAAAAAAGCAATAACCATT
ARS-BFGL-NGS-73149	[T/C]	BOT	1	30259943	10	15513722	1	30694694	ATAACAAATCTACAGATAACATTTTACTAAGTGAAGAAAAATATAACAGGTTTCCTGTAA[A/G]ATTAGAAACAAGCATGGCCACTCTCATGACTCCTACTCAATATAGTGCTGACAAGTAGTG
BTA-97531-no-rs	[T/C]	BOT	1	30333360	10	15578191	1	30759148	CAGGGTTTATTCTAGCTTTTGATTTACTATTCAGTACTACAGGATTTCATGATGATCCTC[A/G]GCTTTCAGTTTGTATTGAAGATTGAAGCACGTCCAGAAACTTGTGACTGGTTTACTTTGT
BTB-01490270	[A/G]	TOP	1	30414871	10	15659183	1	30840833	AAAGTTCAACTTAAACATTCTTTTCTGTGATTCCCAAACACAGGCTTATTTTTTCTTTCT[A/G]TTCTGTCCTTTTGAATATCATGCATATCTAATTAATTTACTGAATATTGTTTTTAGTTGT
BTB-01739066	[A/G]	TOP	1	30465288	1	15709600	1	30894021	ATGTACTTTACACAGATTTGATGTAACACTGACAGCAGAAGTTCTTATTCCAATACTGAT[A/G]CTAGTATAATTTTTTATAAATAATGTCTTGCCTGCTGTGCCTCAAAATTTTCATTTGACA
BTA-18114-no-rs	[A/G]	TOP	1	30543596	1	30905687	1	30972284	GATAAGGAATTCAAAGGTAGCTGTCTCTTGTAGTTCAAGGTTGATGGAATTGGAAATGCA[A/G]TCATGAAGCTGGACTCATTATGACAATGGAATGGCAGGGTTTTAGAATAAAAGTAGTCAC
ARS-BFGL-NGS-40158	[A/G]	TOP	1	30570926	1	30878714	1	30999614	CAGTCATACCCAGATAAGGGAGCTGAGTCATAGCCCAACTGACTTGTGTGTGTAGCTCCT[A/G]TCCTGTTTGGCCAGATGGGATGGTAGGAATGCCTGGAGATTACATAGCACAGCAAGCTCC
ARS-BFGL-BAC-11830	[A/G]	TOP	1	30606444	1	30843174	1	31035369	AAGGAACATATAATATTTGAATGGATGTGTGCAAACTAACAATACCATGGACTGTATATC[A/G]TCACAGCAAAATATCATTTGATGATATTCTAAATAATAACAAAAAGGGGGTATAAATGGA
BTB-01303393	[T/C]	BOT	1	30655372	1	30970702	1	31082779	GTGAGTCAAACTGTTTCTATAACTGAATATTAGGACTGGAACAAGCAACTTCTTTTATTT[A/G]CATGATCAAGGAAGAAAACACTGGATTTTCATACGAGCAATTACATGTTTCAGATTAAAA
BTB-01303334	[A/C]	TOP	1	30701874	1	31017189	1	31129370	GCCAGTATGCTTATCAGAATTGATAAAGTAAGGAGCAAATATGATTTTCAGAAATCTCCC[A/C]TGAGTAAATGGATTATTGCTTTCTACAGCCAAACTCCTACATTTAAATTTCAACCACAGT
BTA-87372-no-rs	[T/C]	BOT	1	30724028	1	31039669	1	31151496	AAAATTACTTCTTTTAATTCATATATATATATAATTTGATAGATGAGTATTTCCTATTTC[A/G]CCATATTTTTTAAGCACCTTACACAGTAAGATCAACTGCACTTCTTTTTGCTAAAAATTC
BTA-41946-no-rs	[A/G]	TOP	1	30744150	1	31059823	1	31171747	TTTTAATGGGAAAAAAAAACTTAAAGTGGTAATTTTCATTTCTAAAGTGATAGTTGCTCA[A/G]TCATGTCCAACTCTTTGTAACCCCATGGACTATACAGTCCATGGAATTCTCCAGGCCAGA
Hapmap32039-BTA-131798	[A/G]	TOP	1	30813844	1	31128141	1	31250241	TTGGACAACAATACAGATGATTATCACAAGATCTATATGGCAGGTAACACAACATCTCAC[A/G]GTTTTAAGAGTGTGAGCTATTGCCTAGCTCAATTAGAGAGCTAAAAAAAAAAAAAGAAAT
Hapmap50687-BTA-41950	[T/C]	BOT	1	30865885	1	31179908	1	31302244	AATATTATCTTTCTATGTTTTATCTTATAGATTTAAGCACTGGGAAAATTTTATTTTATT[A/G]AAAAGCATATTGCATTCTGAGGAATTTTTGGAGGACACAATACTTTGAATTCTCTAAGAA
BTB-01831270	[T/C]	BOT	1	30959924	1	31273601	1	31396485	AAAGACATCAGGAAAACAGTAAGAAGTTATATTATCCCTCTTCTGGTAAGACATAATAAG[A/G]AAATCTAAATCAGAGGTGACAAAGAGGATGGATAGAATTTACTGATCAGTTTGAAAAATA
BTB-00013894	[T/G]	BOT	1	30987508	1	31301534	1	31424587	ATCAGCTGAAATTGAAAACACCAAGATTTTGCCACCAGATAATATTTTTTGCTGCTCTCA[A/C]ACACCTCACTTATCAGAAGGAAGTCCACCTTAGTGATCTGAGTAGGGGTCAGTATGAAGA
ARS-BFGL-NGS-97949	[A/G]	TOP	1	31013633	1	31327687	1	31450731	AAAAATGTGGCATAATGACTCAAATAAATGTAATGGTATTTTAAGAAGGCAGGCCTATCA[A/G]CTTTCTAACTCTGGATATACATGTCAAGATAGATTTAAAAAATACCATATTTAATGGTTC
BTB-00013847	[T/G]	BOT	1	31038475	1	31352735	1	31475581	TAAATTCAAAGTCATATAAACATTTAAACAATTAAATAGTTTTATCCTTTGGATCATAAG[A/C]ATTTAGGATAAAAGAAAATGTACTGTTCATAAAGTAGATCATGCCTTTGAAACAATTAAA
BTA-110980-no-rs	[T/C]	BOT	1	31173269	1	31514181	1	31606418	ATGGTTTTGCTTCTAAAAAACACACTGAATTAGATTATTGAAATAACACATTTTGTTAAA[A/G]TGGGAGGTAAAATTATTTCATGGTCAAGCAAAATTCTTTGTAAGGATCGGTAAGTCTGTT
BTB-01653833	[T/C]	BOT	1	31206393	1	31547314	1	31639548	GCATACTTGCCAGTTTGATTCTCCTGGTTTATACTTGTATTTATATACTTTTTTCTAACT[A/G]TTCTTTTATTCTCAGCATCACCCGTATTTGGTTAATAAATTGTATGGTCATCTTACTTAA
BTB-01653794	[T/C]	BOT	1	31239593	1	31580519	1	31672750	AAGCAGGAAGAAAGGTTGGTGTTGTAGTTCATTGATGTTGTAAATATTGGGAGGATATCA[A/G]ATGTGGAGTGAAGGAGAGAGAAAGTCATAAACATTGTTTAGGACATATTGAATCCAAAGT
BTB-01335754	[A/G]	TOP	1	31269020	1	31611907	1	31699827	TCAAATAAATGGGGAATTAATTTGACAAAATTGCAGGTGTCAGGTCAAGAGCTCAATGAA[A/G]TCAGAAAAGGTTTAAATAAAATCAATTTGTGTGTGTGTGTGGCGGGGGGTGGGGGGTGGG
BTB-01335860	[A/G]	TOP	1	31325294	1	31800714	1	31755884	TGGGCAAAGCAAGTAAAAAAAGGCTTTTGACAAGAGAATGGAGACAACTAGGGAGAAGAC[A/G]ACTAAAAGAAGCCTGGAAAGTTAGGTTGGGATAAGCTTATGTATGGCATTATTTCTCATG
Hapmap33671-BTA-153460	[A/G]	TOP	1	31407370	1	31879528	1	31839214	ACAAAATCCATGCACTTAACAACACTAAGCCCAAACTGATTGCTTAAGATAAACTTTTTT[A/G]TCATATATCAATATTCCAAATTCAATTATTTATGTCTTAAATCACACATTTCATTCCCTT
ARS-BFGL-NGS-11623	[T/C]	BOT	1	31551425	1	32023796	1	31983188	TCTACTAAAGAAGCATCTGGGTAGAACATCCCTTGACATTGCTCCCCACTTGGCCTCCAA[A/G]GAGCCTTTTCTGTTCTTGTGTGTTTGGGTAGATCTTCTGACTTTGGAAATGAGAAATATG
BTB-01843131	[T/C]	BOT	1	31659179	1	32110861	1	32091115	GGCATTTGCTGTGGTTCTATTGACTTGGTGAATACATTCTTTTCAGTCTCTAAAAGTAAA[A/G]AGCATTAAAATCATATACTCTTGAGGGAAAGTCAGTGTAACAAACAGACCCACTTTGTCA
ARS-BFGL-NGS-80747	[T/C]	BOT	1	31700738	1	32192770	1	32132657	AATCTTGCACTGGAAATTGGTGGCCTTTGGGTGGGGCCTGGTCTTAGTGCTGAGCTGGAG[A/G]CATTTGGGAGAGCTTTCACCGATTAATGTTCCATGGGATCAGGAGTTCTCTGGTGGTCCA
BTB-01955576	[T/C]	BOT	1	31815750	1	32308255	1	32247439	ATTTTAATACCCTGACTATATTTGAATTTGTTTTGATTTTACTTGAAGAATCTAGCATAG[A/G]TGCTCATGGTTTCTTTTAAATGAAGCTTGGTGTTCTTGGCTTTTAATATCATTGGCTCGA
ARS-BFGL-NGS-64530	[A/G]	TOP	1	31840031	1	32334089	1	32272564	ACCAGCCTAGCTTCAGTAGTACTGGACTTTAGAGGCAAGTATACATGGGAATTGGGCCAC[A/G]TCAGGGTCTGAGCTGGACCCACCGTGCCCACAGCAGAAACAGAGACATACCTAGAGGTAT
BTB-01755357	[T/C]	BOT	1	31870106	1	32364122	1	32304105	GGTCCCAACTAGATCCCTTCTCCTCCCCTCCTAGTAGATTCTGCATAGTTTTTTGTTTAT[A/G]GGCTTGGCTGTAGAAGAGCCATTATGCTAGTCTTCTGGTGATTCTTAGCAAGAATTACTC
BTB-02018681	[A/G]	TOP	1	31923335	1	32423822	1	32357222	GTACTTTGGAAGGATGAAGACAAAACAAACATAATTTTACAAAATTGTGTCCTAAATACT[A/G]TGTTAGGAACCAACTGGATGCTTTTTTTTTTTTTTTTTTCAATGAAGTTTCATTTTAAAA
BTB-00014284	[A/G]	TOP	1	31991587	1	32491090	1	32424393	CCACAGTGGTTCTTACAGACTAGAATCTCTAACTCACTTTGGCACAAAGAAGTGCCTTTC[A/G]TTCTGAAGTGCAGAAACTGGTAAAGTGAACACAATGTAGTTGTTGACATTGTGGCTGATA
Hapmap43017-BTA-69173	[T/C]	BOT	1	32036293	1	32539930	1	32469016	CCTTAGATTTATTTCCTGGATTTTTTTTTTTTAATTTGGAGTAACATTTGGATTGCAGAA[A/G]TAGGGACACCAATTAAGACTTCTACAGCCTTACTTCTCAACATGTGGTCCTGTCTCATTA
BTB-00014368	[T/C]	BOT	1	32078797	1	32582468	1	32511532	TCTATGGTTTGATTTATAGAAACAATATTTCACTTATTTTACACTCAAATATATTTTATC[A/G]GTCGATATGCTATTAAAGCTACCTCTCTGAGAATGAACAGGTTGGAAAAATAGCAAGAGT
ARS-BFGL-NGS-1179	[A/C]	TOP	1	32115552	1	32619231	1	32548297	TGCACATGTACATATACATATTCATATATGTATAGCTTTGAACCCTCCTTAGGAGCTTCC[A/C]TGGGTAAAATCTAAACTGGCCCCTGTGCAGGAGGGCAGGGAAAGAACAAAGGAAAAAGGC
BTB-00014413	[A/G]	TOP	1	32138151	1	32641849	1	32570902	TCTCTTGCTCTTTCAGTTGAAAGTAGTACCTCTGTCTTTTTGTTTTACATAACTTTCTTC[A/G]TCTCTGTCAATTTAAGTGAAGTCAGTTATCTATTCTTGTCTTAAAGTAGTGTCCTTATGT
BTB-00014500	[A/C]	TOP	1	32207504	1	32712010	1	32640244	AGTTAGGATGAAACTAGGGGCCTTAGGTTCCCTGTACTATGGAGGAGTTAAAATTATTTC[A/C]TACAGTATTTGATAAATGAAACGAAATAAATGACAAATGAAATTCCTAAATTATATCCTA
BTB-00014527	[T/G]	BOT	1	32251123	1	32755621	1	32683856	GGGAAGGTTACTCCCAAAACAGATATATATTTTAAAACATATTTATTTTGTTATACCTAT[A/C]AATTTCTTACATCCAAATCTCTATAATCTGGGAAATATGGGTTCAGTCATTTTGCAAACA
Hapmap38175-BTA-69177	[A/C]	TOP	1	32309198	1	32813696	1	32741957	TGATGTAGTCCTACTTGTTTACATTTTGTTTCCCTTGCCTGAGGCAACATACCCACCCCC[A/C]AAAAACCCTGATTGATGGCAAAGATCTTAATGCCTGTGTTTCCTTCTAGAATTTTTTATG
Hapmap52004-BTA-69178	[T/C]	BOT	1	32340451	1	32878143	1	32773212	ACACTTGTTTCAAGTCATTCTTATATATCTTATAATAAATAACACTAAGTATTAAATTTC[A/G]ACATAAATTGAATGGATAAGTTCTAGGAATTTTTTAAAAGCTTTAATGGATTATGATGTG
BTB-00014686	[T/C]	BOT	1	32411801	1	32949574	1	32844645	CAGATTATTTCATTTCTTAAATGTCAAAAATACAAAACCCTATATTGTAACTCTGTAATC[A/G]CTTACTGCTTTAGAGGTAAATTGGAAAGAAGAGACTAAAACACATCTCTGGCAATATACT
BTB-00014722	[T/C]	BOT	1	32449976	1	32987752	1	32882818	GGTCAGGGTAAATTTAGTATATTTTCTTGGTAGATGATTCTTTGAATGAGTCTTTGGTCA[A/G]GCAGAGGTTGAGATAATGGGCTACTATGTGAAGTCCCTGAAGCAAGAGAGGACTTTCAAG
ARS-BFGL-NGS-81358	[T/C]	BOT	1	32476659	1	33014523	1	32909807	ATAGGCCATACAGATGAATACATTTATCCATGGATAATTTTCACACAGAGATGGTTATTA[A/G]TATTTATCATTGTTGATAACTGGCCCCCTTCCCCACAACTAATCAAAATCATTCTTGTCT
BTB-00014850	[A/G]	TOP	1	32509969	1	33047885	1	32943411	AGATTTTGAGATATTCTTTAAAGAGGAATATTGGAAGAATACATGTTCTGAAAATGGACC[A/G]TTTACATGATTCTGACATAGACTTTCTCTTTTGTTTATATTTTTACTCAAGAATAACAAA
BTB-00014929	[T/C]	BOT	1	32558213	1	33095595	1	32993823	TGAATTGATGACAAAAAACAAAACAGAAAAAGTTCTATTTAGGCTTGTGATTACTATACC[A/G]TGTTTGCTATTACCCATGAAGCTTGATTATGGTGGCTACGGTGAACACTGAGTTTTCTGT
BTB-00015102	[A/G]	TOP	1	32598751	1	33136013	1	33034361	AGTTGATTTTGGGATTAGACTGCCAAAAGATCTGATTACCTATAAATTAGGTAAAAGAAC[A/G]TGTTAAGACTAATCTAGTACTTCTTCATGAAGGTACAGTAGAAATAACTTCTATTGTTAT
BTA-69182-no-rs	[T/C]	BOT	1	32640760	1	33178037	1	33076473	AACATATTTATATGCAAAAAACAGATATATTCTTTTGATTCTTCTCTTAGTCATTTTATT[A/G]GCATCATCTTGTCCATGAATATCCTACAGAATATTTTGTGGTAAATTGATACCAATTAAA
BTB-00015164	[T/G]	BOT	1	32700496	1	33216182	1	33136647	CCTCTTATATCACTAATTACCCACCAAAAAAATAATGAGATATTGTTACAGAGGCAAAGA[A/C]AGCAAAAGAGGAGGGAAAGGGAAATGTCTGTAGAATTATATCAAGAAATTAAAGAATTTT
Hapmap58994-rs29021251	[T/C]	BOT	1	32738897	1	33254598	1	33175064	CAGGTAGCAAACCATACCCTGATAAAAATCAAGCTATTTATGGATTCAGAAAGCCAGCTT[A/G]CTACTTTCCATTATGAGACTATTTTCTTTCAAACCTTAGGGCATAGAAAACAAGTTACTA
Hapmap40138-BTA-69192	[A/C]	TOP	1	32781614	1	33296051	1	33218070	GAAAGTTAACAAAGATATGATTGCCTGTCTTATGTGATGTTGTAGATGGATATACTTATA[A/C]GGAACCAAAAAATGACTCAAGTACTGAGTAAACATATTATAAAAGATGTTCCTGTTGGTA
ARS-BFGL-NGS-19127	[C/G]	TOP	1	32883377	1	33558635	1	33320063	ACATACATACAGATAAGGTTGAAACTTTACTTCACATGGAATTTTGGCCTCTCAGGAAAA[C/G]TTTGTGTATTCCTTCAGTTCAGTTCAGTTCCGTCGCTCAGTCGTCTCTGACTCTTTGCGA
BTB-00016647	[A/C]	TOP	1	32905173	1	33580542	1	33342088	CAGAGAAGACCTTATGCCCTCCAAAGTAAAGATTTCAGCATGTATCCTTCAGATAATAGA[A/C]AACACACACAAAAAAATCACATACAAGTATGTATACAATAGAGAAAGGTTATGGAACAGG
ARS-BFGL-BAC-11834	[T/C]	BOT	1	32927700	1	14000000	1	33364627	GGCCACTTCACTGCCCCTGAAATTTCACAGACAATCTACTAAGACAAACAAAGAATATAT[A/G]TTTGAAAGAGCAATGTAGTGATGGTATTTGCATATTAGGAATTTTCTAATCAACATATTC
BTA-69212-no-rs	[A/C]	TOP	1	32961952	1	33637324	1	33398878	TCAAAGTAGATAATTGGCTGTGCAAAATTCATGATTTGGGAATATTCATTGATGGTATTA[A/C]ATAGAATGGATCAAAACAGGTCAAGATTGAAAAATAAAAGATTATTGTAAAACCCAGCCC
Hapmap32679-BTA-69218	[A/G]	TOP	1	33004440	1	33679721	1	33441242	ATTAAAAATAATTGTGCTGCATGTGTGCTTTCTTAGCCTTTAATTAACATAAGCTCTTCA[A/G]AATCAAAGTGGCAGCATAATAATGTGTTCATCATTTATAGTATAAATGGTGGCCCAAAGG
BTB-00015939	[T/G]	BOT	1	33036107	1	33711421	1	33472896	TTTTTTCTTTGTAAAATAATCTAACAAATGTATGTGCCAATAGCAAGAACAAAAATATTC[A/C]TAAGTGTCTAAAAATGTGCCAGGTAAAAGAGAATCACTAAGGGAAATGGGACACAGCTTC
BTB-00015961	[A/G]	TOP	1	33068789	1	33744103	1	33505575	TACTCTGAAGCCAGGTCTAGACTCAGAAATTACTGTGCTGCAGATGTTGATCCTGTTTCC[A/G]CTGGCATAAAGTTGAGAATGACTGTATGCATGATCATATTTGTCATTTCTAACCTATTTT
BTB-00016058	[A/G]	TOP	1	33098389	1	33771635	1	33533083	AACTTAAAAAAAGGAAGCAGAATTCCAAGGTTTGAGTCAAGGTCTTTGGTTACATATGGA[A/G]CCACAGATTTGTTCCAAGAATATCTTAACAATATCGTCCCCTAAATTCCTTTAGCAACAT
Hapmap48855-BTA-69221	[A/G]	TOP	1	33125906	1	33799177	1	33560583	GTTTCCATATCTGCCCAGAAGTGAGAGCTACAACCTCATTTGGGAGCTCCCATGTATCCC[A/G]AGTTTTCCTGCCATAATATATGAATTCTTGATTCTAAAAGCTGAATTACTGAGATGAAAT
BTA-69226-no-rs	[T/C]	BOT	1	33176151	1	33849425	1	33610831	GTTCATGGTAGTTTAAGAAGCTGCTATGCTTGATTACATATCCACAATATGTATGTGGAT[A/G]TACTACCTACACTTAGGTTATTTGGCAACAATTTTGAACTTGAACAATTTCTATTGAAAA
BTB-00901823	[T/C]	BOT	1	33284142	1	33956040	1	33713837	TTATGACAGTCTTGCTGTCATCTTGGCTTCTTTTATTGAATATGCAGAGAATTATAATTG[A/G]GCTAACAAGCCTGGTAGCCTGGCCTCTTTCCAATTATATTAACCAGCCTAGTCTAGTATT
BTB-00901868	[A/G]	TOP	1	33305018	1	33983401	1	33734709	TTATCAGAATACCTGGGTTTTAGTATCTCCTCTTCTACTTATCTCATACCAGTAAAATAG[A/G]GATAAAAATATCAGTATTACCTATGTTATAGAGTTACAACAATCAAAAGAGTATATAAAA
BTB-00901957	[T/G]	BOT	1	33343019	1	34021281	1	33772647	AAATATTTAAAAAGTAATAAATTAAGAGAAAGTATATTAAAACCAATTTTCATGGCATAT[A/C]TTATTATTTTCTGTTTTTTCTGCATTTCCTTTGAAGGCATTTAGTAGTGATTACATTCAT
BTB-00902072	[A/G]	TOP	1	33376191	1	34054462	1	33805826	TTAAAATTGAAATCCCTGGGGAAATCTTCAATCTGATACTAAAAAAGGGAGAAATAATGC[A/G]TCTATTTTGTTGTATTCAATAGGTTTTAGAAGATTGATATATTTTTAAAAAACAAAACAA
BTB-00902144	[T/C]	BOT	1	33407744	1	34085799	1	33837168	AGTAGTAGGCATTTAATTCAAAAGAACTATTAAATCACATTATACCATATACTCTATTTT[A/G]AACACATCTAAAGTTGCAAAAAAGTCTATCTGAACTTAAAAACGTGGACGGTCTTACAGA
ARS-BFGL-NGS-26646	[T/G]	BOT	1	33435066	1	34144326	1	33865600	GTTCAGTTCAGTTCAGTCGCCCAGTCACGTCTGACTCTTTGCGACCCCATGGACTGCAGC[A/C]CTCCAAGCCTCTCTGTCCACCAGGCCTTTGGCCCCTTAACCATGTGAATATACCTTAGTA
ARS-BFGL-NGS-45064	[A/C]	TOP	1	33487311	1	34194843	1	33916347	GCCAGGGTATTTCCATATTAGATTATAGAGCTGTGGTCCTCAAACTTTAGCAGGTACCAT[A/C]ATTACCTCCAGGGCCTGTTAAATCTCAGGTTACAGGGGTCTGACCCCAGTTTTTCTGATT
ARS-BFGL-NGS-21650	[A/G]	TOP	1	33509735	1	34217265	1	33938765	TGACTCTGGTGAGCCTGGGCAGTACTGAAATGCTTTGCTGGCCTTATCTTAACGTGTATT[A/G]TCTTACGTTAGGGCATCAGCATAACAGCCTGATGAACAGTCACTACTCTCTTTACTCAGT
Hapmap43403-BTA-91448	[A/G]	TOP	1	33535419	1	34242601	1	33964232	GAAATGATAGTTACTTTGAAAATGCAGAAGGGTGGATTTTAACATAATTAGGACACAAGA[A/G]AAGTAGTGGTCTAAAGGCAAAAAGGAGTTAGAGAATTTGGCTATATCTTTAATGTCAATG
BTB-01419032	[T/C]	BOT	1	33561227	1	34268030	1	33988612	TATAATTTAATTCTTTTCTCCTTAACAAAAGAGAGATATATTAAGGAACTAATTAGTGGA[A/G]TCATTAGAGTAGTCACCAATAGACTACAGGTCCTGGGACCAGATTCTGTGGCTAAATCGT
BTA-91456-no-rs	[T/C]	BOT	1	33593708	1	34300518	1	34021093	AACTATTATCAAATTATCTACAATCAGAAAAGTATGACCAATATCAAAAAATTTAGAGAC[A/G]AGTTACTGTTTTGGTCCCAGCCTATCAATAGTGATACTTTTGGCTATGACTGCTTGAGAC
BTB-01419286	[T/C]	BOT	1	33673851	1	34379954	1	34100802	TGTGAAAACGATGTAAAGCAAAACCACTATTTTCCCCTATGAATATACTGTATATTTCAA[A/G]AGAAGAAACTTAAAAGATATTTGAAGATTGCAGGGGCAAAAGAAAAACGTACCAGGGCTC
ARS-BFGL-NGS-115451	[A/G]	TOP	0	0	1	34407163	1	34127950	ACAGAAAGCCATAAAGAAACATTGACTTTCTAGGACATGTTTGGCCAGACAGACTTAACA[A/G]ACATACAGAACATTCATCTAAAAGCAACAGAATACACAGTTTTCAAGCATGCATGGGACA
BTA-60805-no-rs	[T/A]	BOT	1	33752708	1	34458789	1	34179569	TCTTTTAAACAAGTAAATGTTTGACCGTATAGTCCATAATTACATCTCTGAAGTGGTAAC[A/T]GTCCATCACAAAAGCATGGCTTGGTTCACAGATCATTGATACAGTTAGTTTTAGCAGATG
BTB-00929993	[A/G]	TOP	1	33806073	1	34512155	1	34231964	CAGTTCCCAGCAGTTTTCATTTTCAAGCAACCACTACAAAGTTCTTTTTCTAGTTACTAA[A/G]ATGAATATAAAAAAAGATTTAATGCTCCAGGGCATTTCTGTGTTAAAAAAAAGATCCTAG
ARS-BFGL-BAC-11852	[A/T]	TOP	1	33883601	1	34589544	1	34309921	TCACATCCATTAGGCCAGCATCTAGTGAAGGCTCTGTACACAGTGATTGTTCAGTAGATA[A/T]TAGTCAAATGAATTATTAAATGAATGAAAGATGAATCATTATAGTGGCAGCTGAAAGTGT
Hapmap55373-rs29027574	[T/C]	BOT	1	33933829	1	34639390	1	34360152	GTATTTGGCATAGCTCATTACTCTTCTTCTAGTAATGTTATTATCTCTTTTGTCATGACA[A/G]TACATATTTAAGGTGTTTCCTTTACTATATTGTCTGCTGCCTCTTAGTCTCTTTTGCTCC
BTB-00930215	[A/G]	TOP	1	33995685	1	34747728	1	34424718	TTATTCTAAAATACTACAATAAAAATGAAACTATAGAATTGTCTTCCAGATCTTTCCTCT[A/G]CAAAAGGACACCACCACTTTTGATAGCATAACTGCTGCTTCTAATTAAAAACCTTGATCA
Hapmap49364-BTA-89353	[T/C]	BOT	1	34076119	1	34825271	1	34500276	GAGACTAAATTGGGGCCCAGAAACTTGGATTCTAAACATGGTCCTATATTTTGTCTCAGG[A/G]GCTTTAGATTGCCCAACTTAAACTTGCATAGCTTAGCACTCCTATGGTCTATCCCTTACT
ARS-BFGL-NGS-96394	[T/C]	BOT	0	0	1	34846248	1	34520771	AGGCCCACTTGACTTCACATTCCAGGATGTCTGGCTCTAGGTGAGTGATCACACCATTGT[A/G]ATTATCTGCACAGTGCAATAGTGGCCAAAAGGAGCTACTCCAAGTCCAAGGTCAGGAGCG
BTB-01965833	[T/C]	BOT	1	34179096	1	34927492	1	34602877	ATGACTATCACAAATACTTTTGGAACCAATAACAAAGGACAATAAGATGTTTGAGGCATA[A/G]TGGAATGGCTTTCAAAGAGGGCTCTGGGCAGTTTTAGTAAGATTTATTTTTATACTAATA
BTB-01965810	[T/C]	BOT	1	34202504	1	34948668	1	34624045	AGTGACTGAAATGCAGTGGAGCTACACAGACAAAAATAGATGTATATCTTGGCTAATCTG[A/G]AATTATATGGGAGGAGGTTTCTGATAGCTGAAATGCTTTGGGGAGAGCGAGAAAGTGACT
Hapmap43629-BTA-60810	[A/G]	TOP	1	34240957	1	34987549	1	34663026	TGTCTTAATATGCCTACATAGAATCAGAAGAATTTTCTTTTGATGGTTTTACAGTGTGGG[A/G]CAAAATATGAAAGTGTTTTGGTTTTCTGTAATTTAAAAGTTTGTCTTGATAATTTGATAA
BTB-00930398	[T/C]	BOT	1	34274411	1	35020482	1	34695958	AAACCTCATTTTAATGGCTGTTCTGCTATAAGAAATGATCTTTTAAAAGCAGTTTATTAG[A/G]CATAAAAATATGCAACTAATGAAGACACCCATTCCCTGCTTTCTAAAGCACTGTAATAAT
BTB-01211075	[T/C]	BOT	1	34304788	1	35047498	1	34723604	GTTATTCAGCAGTCTTAATACATAACAAAATTCCTAATTTCTTGTTTCTTCATGTTCCAT[A/G]ACAGTACTATGTACAGTACAATCCTTTTGGAAAACAGTATATCTGAAGCAAAACAGTTGC
Hapmap43823-BTA-27227	[A/G]	TOP	1	34362750	1	35107691	1	34779787	TTTTCTTAAATCCTATCTTGCTAGTTGAGAGTGGTTTTCCCAACTTTCAATGCTTGACTC[A/G]CTAATCTTCTTCAATTATATTCATCCCGGTAGTGTGTACACTCAAGTGGATTTTATTACC
BTB-01890914	[A/G]	TOP	1	34386012	1	35130954	1	34803049	AACTAGTGATTGAATCACTCAATGACCTGTATATGTGTCTCAGGAGGTTTAATCTTAACT[A/G]TATTTAGTTGTACATTTCTTGTTTGCACATTCACTCCTGGTTTTGAAAATGAATTGTCCA
UA-IFASA-4161	[T/C]	BOT	1	34407892	1	35152843	1	34824930	AAAGTATTTTTAACATTAAATGTGGAACTAGCCCTAGAGCGTACCATGATTGATAAATTT[A/G]CCACTGTAATTCAATAAATATCCCTTGGAAAAAGAAATACTTTGCTTAGAGGGAACATTT
BTB-01210899	[A/G]	TOP	1	34450639	1	35197090	1	34866883	TCTAAATATGTTATGACTGTCAAGATTTCAACAGGAAAATGAGAAGACAAAAAGTATAAA[A/G]CTTCTAGTTTCAATAGAAAGCAGTTTTCCATAAGAATCCATCAATTAAGTAAAATGTGGA
ARS-BFGL-BAC-12481	[T/G]	BOT	1	34492226	1	35238664	1	34908448	TTCTATTGACTCCTACTCCTTTTCTCTAAAATTGTATTTGAAAATTCATCAGATGACTTR[A/C]TCTCAGAGTCCCTCACTTGTAAAAGCACAATTTATTTGTCAGATCTCATGTGAAAGGGAA
BTB-00017000	[T/C]	BOT	1	34515637	1	35262096	1	34931862	TCTGCATCGGAAGGGTAGAAATTCTAGCTCTTCTATGAAAGACAATAGTCAGTGTGGGAT[A/G]GAATGGAGAAACTTCAAGGCAGTAAACAGATGTAAAAAATCTCCTTGTCCTGTTTCCCAA
Hapmap43052-BTA-79184	[A/G]	TOP	1	34538985	1	35285631	1	34954810	TTAAGGGGCCAGCTTCTATGTGTGCAGAAGAAGAACCTAAGATCTTTAGTTAAAAGCTTA[A/G]TCTCCACTGCAGTTTGTTTTCAAATAGGAATTCCCATTCCTATTTTCAAATAGGAAAATA
BTA-79188-no-rs	[A/G]	TOP	1	34562999	1	35309774	1	34978818	TCTTGAGATAGGAGACAGCAAGAGAGACATGAATGGTTTATTGGATAGGGAATCCCATCT[A/G]TCTGAAGCAAAAGGTCCTAGAGCAACACCCCATCATGTATGGCAGACGGCCGGTAGGCAG
BTB-01210835	[A/G]	TOP	1	34613754	1	35360432	1	35029448	ATATCCTGGGACAAAGGTTGTATTGAGGAAGCTGGATGGTCTTGGAGGCAACATAAATGC[A/G]TATTAAAATATAAAATCCTGTAAAAAGTACACTGCTGCTGCTTCTGCTAAGTCACATATC
BTB-01210806	[T/C]	BOT	1	34635120	1	35381801	1	35050813	ACATTTGCTAGCCATTTAATTCCTTGTGTTCAAATTTCATGTAATTATCTATAGTCTTTC[A/G]CCATTTCATCAGGAAGAACAATTATCACCATAACCTAAAAACTACCACCTACTCACACTG
BTB-01210766	[A/C]	TOP	1	34679130	1	35425846	1	35094823	AGGCTCTAAATTGTGTGACAAGGAAGATGTCTATGGGACTCTTCTTTGAAGAGAATATTT[A/C]GGTAGGATGGGATCTACCAGAATCTAAATTTAAATGAAGCTTCTAGGAAGCTCAATTGTA
BTA-111133-no-rs	[T/C]	BOT	1	34734151	1	35480868	1	35149839	ATAAATACCATATGATATCACTTATATGCAAAATTTTAAAATGATACAAATGAACTTCTT[A/G]TTTACAAAATAGAAAGACTCAGAAATATAGAAAGCAAACTTATAGTTACCAAAATAAATA
ARS-BFGL-NGS-100434	[A/G]	TOP	1	34864497	1	35610743	1	35277715	GATTTTTCTCTCTCCAGGAAATTATAACAATTCAGACCAGACTAGAAGACACAGGGTCAT[A/G]TCTCATCATTTATGGCCCATGGCCTGGGAATGGGGACTAGGTGGTCAAGCTCAACTGTGT
BTB-00016718	[A/G]	TOP	1	34903570	1	35649818	1	35316778	TTCTTAGAGGGGACTTCAGTGCTATAATCAAAGTGATAAACTGAATGGTAGGATTTTAAG[A/G]ATAAGGGTAGAATGGTAGAAAGATATTTTTATTGAAGAAACTTTTTACTTGCATTACCAT
BTB-00016701	[A/G]	TOP	1	34934516	1	35676936	1	35345339	TCTTGCTTTCACAATACTCAGAGCTGATTTTGTCATCCTTAAAGATCTAGAGGGATGCTA[A/G]ATATATAGATGAAGTCTGGAAATGTTTGTCAAATATCTGACATATAGCCTAACAAATGCC
ARS-BFGL-NGS-28489	[A/G]	TOP	1	34970709	1	35713130	1	35381546	GGTCCCTGACCATGGCGTCCCTCTTCAAGAAGAAAACCGTGGATGGTGAGTTCCGTGCCT[A/G]GCTGAAAAGGCCTAGCTCTGCGTTTCCCAGGCTTATTTGGGGGACTTCCGGCCTTGACTC
DPI-55	[A/G]	TOP	1	35014129	1	35756433	1	35424977	TATTTAAATTATTTGCAAGTCCCTGGTTCTTTCCTTTGGCTTTGCATTATCTTTGTTTCC[A/G]CTGCTCCCAGGAAGGTGGAAAAAAAAGATCCTATTTATACTAAGCTACACTGACTTCTAC
Hapmap32018-BTA-123851	[T/C]	BOT	1	35157504	1	35881277	1	35567873	ATCTTGTTAATTTTTCTATAAAGATTTTTTCTAACGGTAGGAATGTTACTGTTTAGCTGT[A/G]CACACTGCTTGTTCATGTATAATAATTATTAAAAGGCAACTTGAATCAGGAATCTATGCA
BTB-00016898	[T/C]	BOT	1	35314693	1	36085240	1	35722253	GACTGGGACATAAATCAAAAGAAATGGCAAATGATTTAGAAGCACTTTTAAAGAAAATCG[A/G]TAATAATGCTTCTTGGAGTTTTGCTAAGTTGTAAAGATCATCTGCTGTGCTAATAATAAT
BTB-00016906	[T/C]	BOT	1	35367693	1	36139750	1	35774336	GTGTAGAATGTGAACAATTATTTTGTGATTAAATCAGTTTAACTAGAACATTTGGTGTGC[A/G]TAAGTGAACAGGGAAACAAGCTGGTAAAGATATGGGGGCTAGCATGAGACATTTTGAGTG
ARS-BFGL-NGS-60721	[T/C]	BOT	1	35406392	1	36174881	1	35809354	TTCAAATACTGTCCCATAAATTGACAGTGGACTCTATGATACTATTAAAATTTGCTTCAC[A/G]TCAAGGCCAAATACTCTTTCTCTTAGACTGGTCACACTTCAACTAAATAGGAAGTATATG
Hapmap24792-BTA-123860	[T/C]	BOT	1	35561495	1	36334981	1	35964827	AAACCCAGAGATGAGCTCACTAGATCTTATTTGTCCTTAAAATGAAGCCTACAGAGAGGA[A/G]AACAATGAGCCACTGGTTGTGTATCATACTCCACTGTGACACTACAACACTCTCATCTTT
DPI-2	[T/G]	BOT	1	35604177	1	36377351	1	36007508	TTCTAAAAATTTAAATGCTTTATTTAACCTTCATTTAGTTACTTCTCCTCAATAGAATCC[A/C]AACCTTTTCATAATAAACTTCTTTGAACTAACATCGACATCGCACAAGTTTTTGGAATGC
BTA-79199-no-rs	[T/C]	BOT	1	35631308	1	36404483	1	36034631	TGAATTATTCCTATCTGAATTGTTCAGTTTCAGTGTTTTGTAAAGTAGCAACAGACTGAA[A/G]ATGGAAAATGTTAACTCTAAATAAATCAGAAACCACTCACAGATTTCTTAAAGCCAAAAA
Hapmap44571-BTA-79197	[T/C]	BOT	1	35716396	1	36531418	1	36119710	AACGAAGACTGTAATAAGATATGGCTGTATGTAACCATGAATTGAAAATTAATTTTTAAA[A/G]ATTATTTACTTCACTGGTTTGGTTTTTCTTAGAGCTAGTCTGCTGTTGATAGCCTTCACT
BTB-00017157	[T/C]	BOT	1	35812530	1	36632291	1	36215840	TTTAATGGGATAAAGTCAACCTTAACATTAAAAAAAAAAAAATTCAAGTTTTCCCCCTAA[A/G]GAATTATCTCCTGCCAGCTCAATCAGTAGTCACCTCTAAAACATGATAGGAATCATACAT
BTB-00017182	[A/G]	TOP	1	35841202	1	36660959	1	36244591	ACAGTATGTGACACAGTACCTTATGTTTCAGAAAACTAGCATCTTTCCTGCATGTTATCT[A/G]TATGATTTCTATTTCTAAGGATAAATGAATGATTTATTTAAATGTCATTTTTAATTCATT
ARS-BFGL-NGS-116830	[A/G]	TOP	1	35923613	1	36761876	1	36325004	CTCCAGAGGAATTGCTGTTCTGTCAGCACTTTGATTTTAGGCCCTGGCTTCCAGAACTAC[A/G]GGAGAATACATTTTCTTGTTCTAAGCCAACCAGTTTGTGATGGTTTGTCATGGCAGCTCA
Hapmap41641-BTA-79222	[T/C]	BOT	1	35952652	1	36790107	1	36352663	CGGCTATGTAGCAAGAACTCACCAACACACTCTGCCTGCTGAAACTTGCTTCTCATCACT[A/G]TAGTTGGGGTGACTCCTGAGTCTTCATTTAATTTTCACCAGTGAGGAAATAAATGTCCAA
BTB-00017988	[T/C]	BOT	1	35993477	1	36831899	1	36393512	TATTTTCAATAATCAGGGTTTCTAGAAGTTAAGCCCCATCTATTAGCAGCTTCTGCCCTG[A/G]CTAGTAAGGCTATAAAGTCATCTTTCTGAATCTCTCAATCGCAATTTCATGAGGACCAAG
ARS-BFGL-NGS-110234	[A/C]	TOP	1	36036600	1	36875022	1	36436645	TTTTGAAATTTTATAGAATATGACAGTCAAAGGAAAAAGATCCTCTCAAACTGTTGGCCA[A/C]AGTGTAACATCTTGAGGAAACTATTTGTAAATTTATGTTGAGTAACATATCCTAAGAGAA
ARS-BFGL-BAC-4996	[A/G]	TOP	1	36059447	1	36897970	1	36459510	TGAGAAGTTAAGTAATTATCATTCATTTATTCTACATACATGCTTGTGGGAAATTTGCTA[A/G]TTGTTGCAAAAGAACAAAGAATACATGTACTAAAGTTTTGTAATAAACACTCAAAATATT
Hapmap57330-rs29009759	[T/C]	BOT	1	36086641	1	36925178	1	36486706	CAGGGATCAAACTCATATATCCTGTGTTGGCAGGCGGATTCTTGACTGCTGAGCCACCAG[A/G]AAGCCCTATTATTCATGCAGGCAGAAGCAAAATGAAGAAGTTCTTTGGGTTAGGAGTGAC
BTA-79216-no-rs	[A/G]	TOP	1	36119886	1	36958447	1	36519957	TCCCTTTATGTGTACGAGTGATATTACATCATTACAGAAGCCTCTAGGAATTCTGTTGAA[A/G]CAGCTGTTGATGGAAGGTTAATAGAACCAGTGATAAAGAACAGTGATTTTCTTTCCTCCC
Hapmap48471-BTA-79215	[T/C]	BOT	1	36161750	1	37000318	1	36561823	CTTTCAGCTTCTGCATCTGAGCTGGGAATGTTGATGAAGTGGTAGGCTATTTGGTTGCCC[A/G]GGACTCTGGATTAGGAAACCAAAAGATCAGGCTAAGGAGTTGGGTTTATTATGGTGGCAG
BTB-00017697	[T/C]	BOT	1	36181744	1	37028005	1	36582476	AAACTCAAGTATTCAGAAATTTCATAAGAAATAAGGTTGTTTCTTATTCGTAAGATGATC[A/G]GTTTTATGATACAACTGCGGAACCCAGAAGGATCACCTTCTTTCTCTTCATAATATGGAC
ARS-BFGL-BAC-11284	[A/T]	TOP	1	36209316	1	37055584	1	36610036	TATTTTTGTCATCTTTTATATGCCAGTAACATGAAACTATGCTCTAGACACCCCTATATG[A/T]GCTGGAAGAGCCACAGACATATTAATAAATGGTTTTAATAAACCCTGGTATTGTTAAAAA
ARS-BFGL-NGS-116207	[T/G]	BOT	1	36239709	1	37086737	1	36639642	GCACTACAAAAGATTATATAAGTACCAATATTCTATCCTCTATTTTATCACTTAACTCCC[A/C]AAATGATTTATTTTTTGGCCCTTTATGAAAGAATGCCAACCACTGAATGAAGCATAGGTG
Hapmap50474-BTA-79209	[T/C]	BOT	1	36267086	1	37113944	1	36666981	TACTAATGGTAGTAAGATAAATCTGTAGACAGAAGATTCATTTTTAGTCAGTTTTGTTGC[A/G]AATGCACTTGTATGTCTAACACATGCTGTATACAGCGGTCCTCTGTATCCATGGGTTCCA
BTB-00017422	[T/C]	BOT	1	36293997	1	37140938	1	36693898	ATTAGTCTCAATCACAAATATGTATTACCTAACAGCTAATAGATACATAAAGGACTAGTA[A/G]TAATGCAAAAACACCTGCCCTCCACTACCCCCGGAGTCTCTGAAGGGAAATAAGGAGTAT
ARS-BFGL-BAC-11294	[A/G]	TOP	1	36319993	1	37166943	1	36719895	TAACTGCTGATTGTGCCAAGTTGTATCTTTATCACCTGTCAAAGAGCTCAGTGCTCTGTC[A/G]TGTGGTGCCTAAGGTAAATATGCATTTATTCTCGCCTTTACTTTTCTTATTGAGCTCTAT
BTA-79205-no-rs	[A/C]	TOP	1	36374201	1	37217906	1	36771022	TTTGACCAGAGCTGCATGTATCCAACAGGGGCAGAGTCTGCAGCTGCCATCAACCCACAG[A/C]GGTGGGTGCAAAGGCCCGGCAGTGCCACCCACCTACTTTGGGAAGGCAGATAAAAGGGAC
Hapmap43356-BTA-79201	[A/G]	TOP	1	36399349	1	37243055	1	36796167	CAAAGTTTAGTAATTAAAAAAATTGAACAGTCATTCCCTAATGACCTACATAAGAACAGA[A/G]TCTTAAAAAGAGCAGATACATGTATATGTACAATTGATTCACTTTGCTGTACAGCAGAAA
Hapmap50634-BTA-26738	[A/G]	TOP	1	36595968	1	37438184	1	36991506	CATCCACTGAAAGTGAAGGTGAGTAAGAAGTATTGGAGGGTTAGGAAATAAGAGGAGTAT[A/G]AAGTCTTTAAGGTGATAGAAGAATGGGAGGATTGGAAAGTATAGTTTTATTAGTTTAAAG
ARS-BFGL-NGS-44057	[A/G]	TOP	1	36636902	1	37479118	1	37032440	TGATTTTTGACTTGCATTTCCCTAAATGTGATACCTAGTGATGCTGAGCACCTTTCATAG[A/G]CTTGTTGGCCATTTGTACGTCTTCCTTGGAGAACTCTTTATTCCAGGTCTTTGTCCGCTT
ARS-BFGL-NGS-38419	[T/G]	BOT	1	36664556	1	37506772	1	37060094	AAGTGTTTGGCATTTTTTTTCCCCAGCAGAATAGCTTTGTTAAATAAATAGTCAAAGGCC[A/C]TGTGCTACAGGGTGGAGGTGGTATTGGGAAAACATGACATCTTTCCTAGGAGAAGCTAAC
Hapmap49369-BTA-89952	[T/C]	BOT	1	36824286	1	37667471	1	37219767	TGTCCAAACCATACACTGAGTTCCTTCTTGTCTGACAATAAAATCCAAAGTCTCTCACAT[A/G]GCCAACATGGACCTACTTGATTTTGTAGTCAACTTCCTCTCAGGTCTAAGGTTTCACCAC
Hapmap52575-rs29013932	[A/C]	TOP	1	36874545	1	37718259	1	37270269	TATTGTGGGAGATTGAAAAAATCCTATACTAGGTCCATTAAAAATTGGACAGTTACCTAA[A/C]AGGGAAAACACCCTTTATTGTATGTATTGTAAAATACAACTTTTATATTCCATAGGGCAT
BTA-115758-no-rs	[A/G]	TOP	1	36903496	1	37747212	1	37299219	TATGTTGTGTACACAAAAATTACAAATATATAAAGGGGAAGGCAATATGTTTTCCTGCTT[A/G]GTTTTTAAAAAGCATTATTGTTACAACTTGGGAAATATTCTGGGGAAGAAAGATTTTTTT
BTA-111758-no-rs	[A/G]	TOP	1	36944051	1	37788381	1	37339631	ATGAACTTTTCAAGGTGCTTGAGATTTATCAGTAAACCTAACAAAGAACCCTGTCCTCTT[A/G]GAATTACACTGTAGTGTGCAGTAAGCAGAGAGGAAGGAAAAGAGAGAGAGGAAAAGAAAA
DPI-27	[T/C]	BOT	1	36985868	1	37830244	1	37381473	TAGATATCACATTTCTCGGTGCAGACGGAGGTCCTGCAAAGTAGTTCAACAAAGATTAAT[A/G]AGCCTCACATTGGTTTTCTACTACAAGGGAAATAGATAATTTACAATGGAACTGAAAGAG
BTA-111760-no-rs	[T/C]	BOT	1	37017145	1	37861522	1	37412751	ATAACATAATAATTACATTAAATGCCTCTAAATAATCTTAGAGTTACGTTCTTGAACCCA[A/G]GATGAATAAAACCAAATAATGACACCTTCTCCATCCTATACTTCTCAAAACCTAACAGAA
DPI-28	[A/G]	TOP	1	37046480	1	37890857	1	37442086	CATATGAGCTGTGTTAAATCTAAAAGAACTGGTTTAGAGGGGTTCAGCTTTTTACCATCT[A/G]ACATGACTAGGAAGATTCGGTTTTAACATGATTTTTCTTACCTCAAAGCAGGAACAAGAA
ARS-BFGL-BAC-11938	[T/C]	BOT	1	37088650	1	37933311	1	37484468	GCAGAATCACAGAGAAAAAATATGGAATAAATTATTACGTAAAATAAGATTCCTTAACAT[A/G]TAATGCCTGAGATAAGTTTTCATTTGGTTTTATCTTCTAAAAATCAAATAGGTGTTAATT
Hapmap46343-BTA-111768	[A/T]	TOP	1	37117597	1	37962257	1	37513415	AACTAATTAATATTTATCAATTGTGCATTTCTCTCTTTTGAAACCGATCATAAGCCTTTT[A/T]AAGGAAAATTATGTCTTAAACTTGCTTATAACTTTATTTTCTAGCATCAGATCACTTAAG
BTA-111771-no-rs	[T/C]	BOT	1	37174447	1	38022100	1	37570425	ATGACTGCTGTCTGTAAATTGTTATAACTGAAACATTTCTCCTGGAGGTGACATTGAGAA[A/G]GTTCATGTGGGCACTCACAAAACAGGCTGCAACCGCTTTGTCTTTATACAGTTTATTATG
ARS-BFGL-NGS-84905	[T/C]	BOT	1	37209389	1	38083011	1	37606303	GGATACCAACCAAACTGGCAGATGAAAAATAACTCAGCCGGGGCCATTTCACCCACCAGT[A/G]ATCTCTGTGTGTGAGATAATTCCTCCCTGAGGTTTCTTTCTCTCCTCCACTGTGTTTTTA
BTA-120277-no-rs	[A/C]	TOP	1	37245658	1	38119281	1	37642573	TGCCTTTGAATATTTTGTTTCTGGATTGCTAAACCTTGATTCCACCAGTTGAAATTATAT[A/C]ATTTTAACATCTTATATTATTATAAAACAAATACTCTCAAAGTAACTTGAAAGAATATCC
BTA-89302-no-rs	[T/C]	BOT	1	37289127	1	38277857	1	37686035	GTGATGTGAAGGAGCAAGGGAGTAGAGAGGAGGAAAGGAATGCAAACCAGGAATGAATGC[A/G]TGTCCCATTTTCCTCTTTTAATATGCATGCATCTGTGGAGGAAGATGTCAACATGAATGC
ARS-BFGL-NGS-12168	[A/G]	TOP	1	37321005	1	38245979	1	37717913	CAGAGGCCTAGCCTCTACCCTGGGTCCTGATTCAAATTGAAGATCAGCTCTCTTCATCAT[A/G]TAGATGGACACACTGAGGCCCCCAAAATAGAAAGACTAGATACTTATCAGTCAAGGATAT
ARS-BFGL-BAC-14429	[T/C]	BOT	1	37355979	1	38298216	1	37753840	AATGAATGAATTTAAATGGAATTTATAATACATAGATTTGGTCCTTAATGGTATATAGGA[A/G]ATGAAAGAATCCAAAGAGCTAAGAGGTTCCCAGGTTCAGACAATCAGGAAGACATTCACT
Hapmap39875-BTA-97144	[A/C]	TOP	1	37385708	1	38327651	1	37783673	TTATCATGTCCGTGTCTCAACTAGCTACATGTAAGGCCTTTCTTTCTGGACTGATATCTA[A/C]ATGCACTTTTATTGCCTTTGGCTTTTCACTTTATTTAGACTCTTCTTGTCCCAATTGTTG
Hapmap42111-BTA-122184	[A/G]	TOP	1	37500892	1	38444434	1	37900339	TAGGAGTCACAGAGGAATTTCATACCTTAGCGTAAGCTCTATCCTTAGAGTAGGGTTTGG[A/G]TGACTTTGTGAGATATGCAACTTAGATTTCCTTCAGGAGAACTTGCTGCAGGTAGCATGA
ARS-BFGL-NGS-23720	[A/C]	TOP	1	37542495	1	38486178	1	37942216	CTGACCCATATTTACATTTCACTGCTAGTGTCCTAAACACAACGAGGATGGGCCCGGTGG[A/C]TGGTCTTGGCACACAGCACGATGTTTGTGTCTTTCTTCCCTGGGTGCCCCAGACGTTAGC
Hapmap25605-BTA-155012	[T/C]	BOT	1	37633970	1	38577650	1	38033693	AGCAAAGTAGACTAAAACACTCACTTAGAGTGACAACTACTTCCTTCATGTCATTAGTTG[A/G]TGCCATCTTTCCCTCTGTCAGTAGTAGCTTTCACTAAGCTCATCTCAGTTCTGAAAATGA
ARS-BFGL-NGS-53463	[T/C]	BOT	1	37677212	1	38620892	1	38076935	TTCTGTTGATGGGCAGGGCTGCGTCCCTCCCTATTGTTTGACCTGAGGCCAAGATATGGC[A/G]GAGTTAATGAGGAAAATGGTTCTTCAAAAGGTCCCATGCATGCATTACTGCACTGAGTGC
ARS-BFGL-NGS-64136	[A/C]	TOP	1	37833148	1	38776938	1	38233359	AAGTCAAGCAATATCCGGAGTAACAGGCAAGTATGGCCTTGAACACAAAATGAATCAGGG[A/C]AAAAGTTAACAGAGGTTTACCAAGAGAACTCACTGGTAATAGCAAACACCCTTTGCCAAC
ARS-BFGL-NGS-100005	[T/C]	BOT	1	37862758	1	38806544	1	38262971	CTAATGCACATGCAGTGCAGTGAAGTTTTGCAAAGGAGACCAGAGCCTTGAAGATGAGGA[A/G]CACAATGGATGGCCATTGGATGTTGACAATAACCAGTTGCAAGCCATCACTGAAGCTGTT
ARS-BFGL-NGS-114608	[T/C]	BOT	1	37909243	1	38952266	1	38309499	ATCACCTGTGTCAGCATCAGACCGGGCTATATTTTTTAGAGTGGGGCCAAGGATGCTTCT[A/G]TTTTTTCCACAAGTTCTCCAGGTCTCTCTGACGCACCACAGAAATTGGGATCTACTGGTA
ARS-BFGL-NGS-103535	[T/G]	BOT	1	38054226	1	39186973	1	38452919	AAAATTATTTTTGGCTGCACTGGATCTTGGTTGCTTTGCATGACCTTTCTCTAGTTGCAT[A/C]CAGCGGGGCCTTCCTTGTGGTATGCAGGCTTCTCGCTGTGGTGGCTTCTCTTGTTGCAGA
BTA-115317-no-rs	[A/G]	TOP	1	38098101	1	39230848	1	38496791	CAAAAATATGATAAGAAACAGGATATTTCCATAGTTACAAAATGTCTCCTCACAAGATAC[A/G]TATTAATTACACATGAAAATATAACCTTATAATGGAGAAACCTGGCAGACACCACCTTAG
ARS-BFGL-NGS-85768	[T/C]	BOT	1	38307976	1	39384791	1	38707374	AATATGAATTTTTGCAATTATAACTTAATGGCCATGGGGAGAAAAAAAATCTCTTAAAAA[A/G]ATCTATTTATACTAACTATGGCCTTTTTGTTTCCAGATGAAGAAGTTTGGATCAAAACTC
BTA-16749-no-rs	[A/C]	TOP	1	38352766	1	39429581	1	38752163	GCTCCTCTGTCATCTTCAAATATTTAATAGCGTTCTACGCTAAACAAAAATTTATGATAC[A/C]GAAAGGAATAATACATAGTTGCTATTGACACATATTTTAAAAATACTTAATTTTCTATTT
Hapmap51081-BTA-89053	[T/C]	BOT	1	38378215	1	39454543	1	38776974	TAAAGTAAAATAACCTGAATGTAGGTACTTCACACTAAGAAATTTACTGATGTCTCTGAT[A/G]ATTTCATTGGGGAATATATCTCAGCAGAGAATAGGCTTTGAACTGTATTGTTACTTGGGG
Hapmap23652-BTA-16748	[A/C]	TOP	1	38488896	1	39568801	1	38886509	TCCCACGTGCTGAAGAGAAATTAAGCCTGTGCACAGCAACAGAAGATTCCTCATGATGCA[A/C]CTAAGACCTGGCACAGCCAAATAAATAAATAAATTTAAAAAGACCAGTATTGTAGCCACA
ARS-BFGL-NGS-97815	[T/C]	BOT	1	38624975	1	39692199	1	39014333	GGGAGGCCTGGCATGCTGCAATTCATGGGGTCACAAAGAGTAGGACACAACTGAGCGGCC[A/G]AACTGAACAGAACTGAAGATAGCCTGCTGCAACTATTTGACCATATGTGCTGAACAAGTC
BTA-07775-no-rs	[A/G]	TOP	1	38649369	1	39716031	1	39038727	TGGTTTTCAGTCTGTCTGCCCTCTGATGAAGAAGGATAAAAGGCTATGGAGCATCCTGAT[A/G]GGAGAGACTGACTGAGGGGGAAACTGGGTCTTGTTCTGATAGATGGGGCCATGCTCTGAT
ARS-BFGL-NGS-8480	[A/G]	TOP	1	38700827	1	39767489	1	39089477	AATGTCTGAATCACGGCAAGGACCAGGGTAGTTCTGTCCTCTATCAGGCCAAACCAGCAC[A/G]CCCTCAGTGAGCGGTGGAAACTGAGACTGCCACCTTGTATCAGGGCAATGGCACTTACCA
Hapmap33732-BTA-160835	[A/G]	TOP	1	38748703	1	39820990	1	39136787	TTTAGGCTTACATATCCTCTCCAGTCCATTTAGCTTCTAAAATAAATTTCCACTTTTTCT[A/G]CTTTTTGTTATGGTTGAAAATAATACTGGAAATTTTACTGTGTGTAGTCAGGGAAAATGT
BTA-109574-no-rs	[T/C]	BOT	1	38811666	1	39882375	1	39198219	AACTATTTTACATGTCCTCATATTTTGAAAAAAGGTTATTTTGTTTTCCAATAAATTACA[A/G]TATTTAAGAGGGAGCAAGAGATACCTGGACTAACAGGAAAGTTTGGCCTTGGAGTACAAA
Hapmap39970-BTA-117984	[A/C]	TOP	1	38863022	1	39933730	1	39249574	ACACATTATCTATAAAAAAAGATGACAGCACAATGCTCATCAGAAACAATGAATGTGAGA[A/C]GACACTTAAGCAAATTCTTTCAAATACTTAAAGAAAAAAAAATCTTCCAAATACAAAGGT
ARS-BFGL-NGS-26011	[A/G]	TOP	1	38908284	1	39976415	1	39292042	GGACTTATGCGAGGATGCTGGGCATCTCAGGACTATTGTAGTCAATGTCCTTGACCATGT[A/G]GTAGGCCACTGTGGACCCACACCTCCACCAGCAGCTCCCAAGCACACACAGACAAGTCTG
BTA-96881-no-rs	[T/C]	BOT	1	38982951	1	40050486	1	39365760	GGGGCTGCTATTTGAGATCAGTCATGATTAACAAATTGGTAAACACTTTTTAAGTTTTCC[A/G]ATGATATTTATTACAATGTATGTCCCTAGTGGCAAATGGAAACTTGGAAAACCCAATTTG
ARS-BFGL-BAC-7483	[A/T]	TOP	1	39053558	1	40120709	1	39436125	TCAAAAGTCAAATGGGAAGATGCATATCATTAGCTTGGGACTATATGCACAATAAGTTCA[A/T]ACCCATTATGTTGGTCAATAAACATTTGTCAATTTAATGGTAAAATGTTAGTTGAATTTT
ARS-BFGL-NGS-84347	[T/C]	BOT	1	39083240	1	40150877	1	39467448	GAGGTCAGAGGGAGGGATGAGTGAGTCTGAGGTTTGTTATTTCCTTGGCTCCCTCCTTGG[A/G]GAACCACTCCTGTATGGTGGCCTCAAAGTTTGTCTCCATCAAGCTTTCTGACAGTATTCT
ARS-BFGL-BAC-11946	[A/G]	TOP	1	39232695	1	40300539	1	39617264	TATTCAAAATTATGTTTTCTTTTCTTCATATTAGTGTCGGTTACTATTGTTACATCAGAT[A/G]TCTTGGAGATATCTTAAGGAAAAATATTTTCATATAACTTTTCAAAAATATATTTTTGTT
Hapmap47738-BTA-79246	[T/C]	BOT	1	39259346	1	40327196	1	39643915	TTGTTGTTTACTAGCTAAGTTATCTCCAATTCCTTGCAACCCCATGAACTGCAGCATGCC[A/G]GTCTTCCCTGATCTTCAGTATCTCCAGAGTTTTTTCAAACTCACGCCCATTGGGTCAGTG
ARS-BFGL-BAC-12579	[T/C]	BOT	1	39339779	1	40407178	1	39724349	TGGAGTACATACAAGTTTGATTTTCAGATTTAAAGTATTTAAGAATTTCTTGTGAAGAGA[A/G]GGAATCTAGATTGCAGAATAGGAGGATATGCAGCTCACCTCCCTGCACAAACACGTCAAA
Hapmap27571-BTA-123885	[T/C]	BOT	1	39500943	1	40566714	1	39883372	TATCAATTTCACATAAATATTGAGATTTTTATTAAGGTTATTGGTTTGTCATATAACATT[A/G]CAACATTGCCAAATTACATAGTTAAATCTATCCTTCTACAACATGGAACAGCTTTTTAGC
BTB-01810584	[A/G]	TOP	1	39538704	1	40604384	1	39921269	GATACAAAGGGGAGAGTAGAGAGTCACTGAGAAAAACATTTTGGATATGGCAGGGTTACA[A/G]TTTTTCCAAAAAAAAAAAAAAGAACTACTTTCAATGCAGTACATTAAGCCAGTCTACCTT
ARS-BFGL-NGS-107020	[T/C]	BOT	1	39572166	1	40638043	1	39954780	TTGGCAGGTGAACACACCTCAAAAACAGAGTCAAGGGCCTAGACATCCCAGCAAGCTGGG[A/G]GTGAGAGGGTTTCTGCAGAGCAAGGAACTACCAGTGTGGACACTCCCTACTTCTTAGATC
Hapmap51428-BTA-26864	[T/C]	BOT	1	39595785	1	40661662	1	39978358	GCAAGCCACATTCTTATTTTTGAGAAACTTAAAGGCATTGAACTTTATAAAACTATCTCT[A/G]CCTTTTAACTATACTTTCCCTATCCCATTTTGTTCCCATGACAGTCTAATGTCTTCAGCA
ARS-BFGL-NGS-55025	[A/C]	TOP	1	39625351	1	40691262	1	40007956	CCGAGAGAGCCAGACTTCGAAGTCTCAGGAGCGCCAAGAGGAGCTAGCCCACATCCGAAG[A/C]CAGGGGCAGTGGCCGGGAGGAGCTACCCCACCTCCAAGGAGTGGTGGCTGTGCAGGCACA
BTB-00018760	[A/G]	TOP	1	39653311	1	40719346	1	40036006	TTTCCATTTCTCTGTGCCAGGTTATTATAGAAAATAACCCAGATGTAGTTGGATTGTAAG[A/G]CAAATAGTCAATTTTGTTTCCTTAAAAAGGAGGCCAAAAAATATTTGTTCTTGTTTATAA
Hapmap38790-BTA-87413	[T/G]	BOT	1	39692931	1	40758982	1	40075624	CCCTATGTTATCTCCCAAGAATAAATTCTTTATTTTCCTGGATATCCCTTTAAAACACTT[A/C]ACTGACACTTTTATGAGTCAGAGACCTGAATCTGCAGCTTCATATATTATATATGCAATG
ARS-BFGL-BAC-13195	[T/C]	BOT	1	39754319	1	40878675	1	40136994	AGTACATAAAGGAAGTGTAGGTGATTGGTGAGAGAATTATCATGGGGGTATTGAGTACAT[A/G]AAGGAAGTGTAGGTGGTGTAGTTGTTGTTTTAGTCACTAAGACATGTCTGACCCTTCTGT
BTB-01806368	[T/C]	BOT	1	39779727	1	40904125	1	40162427	TTCTATGGGCTGGCAGGGGGTTGGTTTTGGTTTCAACTGCCATTCATGTTCTGCTGTGTG[A/G]CCCAATTAATAACAGACCATGGACTGGTACTCATCCCTGGCTTAGAGTTTGGGGATCCCT
ARS-BFGL-NGS-34353	[T/C]	BOT	1	39813886	1	40931076	1	40189561	ACATTTGAAGAAACATACTATCTGTATTCACAATGGCCCTATGAGGTAGAAACTATTACT[A/G]TCCCCATAGTACAGATGAATATGGGGGTAAAAGCAAAAACAGGGTTTTCTGTAACTCTTC
BTB-00018513	[A/G]	TOP	1	39840805	1	40958013	1	40216456	ATATCAGAATAATGCATTAATTCAAATATAGCACCTTCCCTCCAAAAAATGTTACATGCC[A/G]GAAACTTTGTCATGTTAGAGTTTGCCTGTAACAGAGTTATATGTAGATTTAAACAGGATG
ARS-BFGL-NGS-20360	[T/G]	BOT	1	39877948	1	40995637	1	40253747	CCCAACATAGTAAAGGGTCTACTAAATAATAATAATAACCTGAGTTCTGAATCATTCAGT[A/C]GGCCGCATGTCCTCTAACCCATGAGGCTCATCTGCCCATGGAATTTTCCAGGCAAAAAAT
BTB-00018431	[A/G]	TOP	1	39902902	1	41020597	1	40278698	AAAATAAAAAATTCCAGGGAAGGAAGATCAAAGGAAAAGGATTAACCACTGAGCAAAGAA[A/G]TGGAAGTAAAGTTAAACAGCCTTTCACTAGAATAGTAATAAAATTATTAGTGTAACATTG
BTB-00018408	[A/G]	TOP	1	39922217	1	41042734	1	40296142	TGAGGTTAGAGGCAGAATTTGTATTCCAGTCATAGAAATTTATACGTATATTCCATCTTT[A/G]TAATTTTAAAAGAAGATTGACATTAACTTCCGTATATAGTTCACATCCTACACAGCTGAG
BTB-00018345	[T/G]	BOT	1	39973939	1	41095556	1	40348228	AAAATATCATGCCAAGTCCTTAGAATATTTTAATAATAGTTATAACAATTATAGTTATCT[A/C]AAAGATAGAAATATCTGGCATATCATGGACAGTAAAATGAAATACTACCACATTGACAAA
BTB-01249999	[A/G]	TOP	1	40046179	1	41168632	1	40420207	AAATTGACATTCTACATGTGACAAATTCTACCTGTACATATCATGAGAAATTAAGCTTTG[A/G]GGATCATTTTTCTTTAAGTATTATAATTAGTATGTCTAAGTACAATCAGTCAAATTCTCC
BTA-117821-no-rs	[T/C]	BOT	1	40078462	1	41201221	1	40452500	TGTATTTGATTTAGGTAATCTATAAGATGAAATTTGGACCTTTTGAGCTATTGAGATTTA[A/G]ATGAGCTTTGGGACTTTTAGTTGATATTGTAATGGATAGAGGCTTTTGGAAACATTGAGA
BTA-122545-no-rs	[A/G]	TOP	1	40110845	1	41248663	1	40483966	AAAGTACATGAATGGCTCAGAGAATTATAAGTATTCTACTTCATAAGTTTCTATTAAGGA[A/G]CTTATTATATACAGAAAGTTCAAATAATGAAAACCTCCAGTACTGTAAACTTGTTGAAAC
Hapmap51160-BTA-117818	[T/C]	BOT	1	40169491	1	41306129	1	40540189	TAACTTAGCAGCAGCAGCATATATAAAGGAGTGTATGTGTGTGTATGTGAATGTGTGTGT[A/G]TGCATGTATATATTTTACTAAAAACCTACAGGTTAATATACTGAAGAAAAATTTTAAAGT
ARS-BFGL-NGS-86662	[A/C]	TOP	1	40206017	1	41342673	1	40576723	GCCTCATAAGAAAGTTTGCTGTTTTCTTGGTCACATTTGTCATCCATGGTGAGAGGTCAG[A/C]ACATCCATCTGGGCCAGAAGAATGAGCTAATAATCTGCTGGCTCTTTCTTATTCTGTCTC
ARS-BFGL-BAC-13216	[T/C]	BOT	1	40258896	1	41395716	1	40629765	AGCTCAGATTTCTCACATGGGAGAGTACAGCTTATTTTAGATCTATGGCAATAATGAAAA[A/G]GATAAACTAGGAAAGCTCTGAAAGCAGCATTTTGAAAATGCCAGATCCTTGATGAAGGGT
ARS-BFGL-NGS-110537	[T/C]	BOT	1	40300907	1	41437043	1	40669335	CCCTGGCTCCAATCATTAGTGGGATAGCACTAGCCCTAGGACCACCTGAACTCTGGGCCT[A/G]CTCACCAGCCTGTCAATACCAGTACTAGAACATCTCAGGTCAAACAGCTAGCTGGATGGT
ARS-BFGL-NGS-23908	[T/C]	BOT	1	40323085	1	41459256	1	40691521	CTTTGTTTTCCCTAGATACTCCAAGGACAAAGCTAATGGTAGGAGCTGAGCTCTGCTGGA[A/G]TAGAGATAAGAGGGCCACTCCCAAGGTCAAGGAAACCTCTCTGACTATGTATGCATAGGA
BTB-01250420	[A/G]	TOP	1	40353369	1	41489564	1	40721810	AACTCATCATAGAGTCTGTTTCAGTTGAACCCTCCACTTTCCTTTGCAAGATGCAAATAT[A/G]TTCTTCAGTTCTTATACCTGGGAGCTCTTAACTGTGTAAACACACTACTGCCTCCCCATC
Hapmap45471-BTA-117823	[G/C]	BOT	1	40379850	1	41516047	1	40748287	TTTTGGGTTACTCTCTTTGTTTTGCTTTCCTTTATAACAGTTGCATTTTTTTCTTTCTTT[C/G]TCTTTCCTTATGTGGATTTTGTATCTTTGTACATTCTATTCATGTTATTTTATTGTATAT
BTB-01250478	[A/G]	TOP	1	40395870	1	41532522	1	40763708	CAGTCCTCTTTTCTCTTGGTGTCTGTATATATTTATGAAACCTGACAAATACTACTTGTC[A/G]TATATAGCTTTCTAGGAAGTGTGCATTTCCTTTCACTCTACTGATTTTCTTGAGAGAATA
ARS-BFGL-NGS-111921	[T/G]	BOT	1	40427450	1	41564115	1	40795725	GCAGAAATTAATAAAATCAAATAACCAAAAAAAAAAAAAATGTGGTTTAAGATATTCCAG[A/C]AAAGTGGCCAGAAGCAATTTCAAAAGAAGAAAAACAATAATGTCCCTATACAAAAAAGAG
BTB-01952363	[T/C]	BOT	1	40465985	1	41602650	1	40834252	ACAGTCTTTCTGCACTTTAATGATTTAATAAGCCATCTGAAAAAAAAAAAAAAAAAGAAC[A/G]TATAAAGTATTATGGCAGCAAAAAAGGGGGGATGGGATTTAATCTGCCTGTTTGAAAATG
BTA-111731-no-rs	[T/G]	BOT	1	40495849	1	41630233	1	40864128	TAGACTCTAATACAGAGAAAAGCAAAAGAACAGCAACCACCCCAACCAGTGGAGCAATCC[A/C]AGATTCAGGAAACACCTATGTTGAAAGAATATGCACCCACTGGGCTTATTTATATAGCTG
ARS-BFGL-NGS-32825	[T/C]	BOT	1	40540792	1	41675180	1	40909078	CTCATACCTCAAAAGCCAGATACATCCAATTATTCCACAAGCTACACAAAGGAAAAATTA[A/G]ACAAAGCCAAAAAACGGGCCATCAACAGAAATCTAGAAGGCCATAGATGGCTAGTTAATG
BTB-01462455	[A/G]	TOP	1	40589118	1	41722739	1	40956637	GACGAATAGACTCGTTCACCCTTACAACTTAAAATATGCCTACATCAATAATCCTGAAGA[A/G]AGATACATGTTATTCTGCATTTTAAAGATTTTATTTGAATTGGGGGCTATGTTTATTTAT
Hapmap34927-BES7_Contig453_1164	[G/C]	BOT	1	40621580	1	41793195	1	40987746	AATGATATATAACATAACTACATTTACTTAAGAATGTATTGCAATATCAAGCAGCAGATT[C/G]AACAATGCAGAACTGCATCAACCTAACACTAGCAATTTAGTAAAGATAAAGGGAAATAAT
Hapmap38709-BTA-88324	[A/C]	TOP	1	40656841	1	41828458	1	41023006	GAACTGAACTGAAGGCTTATAGGTAAAATAATAACAACAGTTTGCCCAAGAACATTCTGT[A/C]TAACTTCTCCACACTATATTTTCACTAATGAAAATATGAGATCAGTTGACAATCATGAGT
ARS-BFGL-NGS-100232	[A/G]	TOP	0	0	1	41888632	1	41088436	CATTGTCAATGTCAAGCTCCCTCTAAAGTTTCTAGGAAAGAGTCTTTCTTTGCATCTCCC[A/G]AACTTGTGGTGTTGGCCATTAATCCTTGGCATCCCTTGGCTTGTAGTTGTGTCACTCCAT
BTB-01555269	[A/G]	TOP	1	40794773	1	42047524	1	41160880	AGTAGTGATAATCCCCTGGCATTCTAAAGTATCTCAATTACTAACATTCTTACCTGTGCT[A/G]AACCAGGATTTTATAAGTGTTGCATTCCTGTAGGTAATTATAAGGACAACGGTTACTGTT
BTB-01555328	[A/G]	TOP	1	40830066	1	42082816	1	41196178	GCACCAGGACACAGAGACGCCAACAGACACTGAGATAGACTCCATAGAGACTGAGACATA[A/G]TAAGACCTATAATGAGAATTAAATAAATTACTGGTGTCCTCGATCATGTATGTGGCCTTT
ARS-BFGL-NGS-104431	[T/G]	BOT	1	40854754	1	42106878	1	41220819	GCCTTGTGGGCTAAAGTCTATGGGTTTGCAAAGAGTCAGACACAACCGAGTAACTAAAAA[A/C]CTACAATTGGCCCATGACTGCCTAAGGTCACTTGAGGACACAGCTATGCATCAAGTCTCT
ARS-BFGL-NGS-45335	[A/G]	TOP	1	40879690	1	42131683	1	41245618	CAGGTTGTTCACTGTGACTAATGGATAGAATATAAGATACATGAAATCATGAATGGCCTT[A/G]TAACCAAACTATTACTTTTGGAATATATCATCTGCTATATTTGATTATATATATGTCCAT
BTB-01828412	[A/G]	TOP	1	40912633	1	42164626	1	41278558	TATATATGTTGTTAGGATATTGGCCATGCACCGGTTTTTAAAATTGCATTTAGAAAACCT[A/G]TATTTAGTTTCAGTGCAAATAATTGTTTGCTTTTAACATTAGTGTAAAATTCTGTTATTT
Hapmap32424-BTA-95573	[A/G]	TOP	1	40967217	1	42219210	1	41333142	ATAAGTGCTCGATATCATCTTCTTTAAATCATCATGCACGATTTCAATGCCTTTAAAACA[A/G]AGAAATTAATCTGGCCCAATCTTTATAAAGTTATAAAGGGACTTATTGCTAAAAAGGAAT
BTB-01135685	[A/C]	TOP	1	41000663	1	42301091	1	41366993	CGTTTCTCAATTCTGCATTGCATTGCACAATGCTCAATGTGTTTCCTTCTTAATGTTCTG[A/C]TTTGATATGTATTAACTGTACAGACTTCTTGTTCTATAACCACTCCTTAATTTTAATCTG
BTB-01135743	[T/C]	BOT	1	41067306	1	42367797	1	41433644	TAGATTTTATTTATATAAACTTTACTAAGCATAAGTAAATGCATCCTTGAAAGCTTATAA[A/G]GAGACTTTCAAGATCCTCTTATTTGTCATCAAGAGTCTGCATAAACCATATTGGTCATGG
Hapmap23514-BTA-150593	[T/G]	BOT	1	41089334	1	42389698	1	41455680	AATTTATAAATTATGTTATTTTCATATTTTTATTATGTAAATTCTTTGGAATTATATAGA[A/C]ATGTTTTAAAATATTAAAAGACCATGCACATAGAATGTTCATATTACTCAATGCAATTAC
Hapmap47786-BTA-95575	[T/C]	BOT	1	41191350	1	42488245	1	41562654	GAATCTAGAAAAATAGTACTGACAAACCTACTTGTAGGGCAGTAATAGAGGCACAGACAC[A/G]GAGAACAGCTGGGGAAGGAGAGGTTGTGATGGATTGAGAGGAGCTTGAAAAATACATTTT
Hapmap33740-BTA-95578	[A/G]	TOP	1	41288098	1	42584715	1	41658870	ACCACCCCCCCCCCCATCTTCTTGGAATAGATTTAACAAATTACAATAAAATACAGAATC[A/G]GTAGTAACAAATAAGAACATATGGATATTCTATGAGGATCTTTTTGAAAGATAGGTGAAG
BTA-95584-no-rs	[A/G]	TOP	1	41315418	1	42612041	1	41686185	ATTAATTGAAATAAAAAGATTCCTGGAAGGTTAGGAAAACATGCAGCCCTTGCAGTTTCA[A/G]TTTTGTCAATGAAAGAAGTTATATGCTATAAACATATAATCTATACTTTTGTTCAAACAA
Hapmap38486-BTA-30602	[T/G]	BOT	1	41379300	1	42676543	1	41750066	AAAATTCCATGGACAGAAGAGCCTGGAAAGGGGTTGCAAGGAGTTGGAGATGACTACATG[A/C]ACTTTAATATACCTTGCCAGCAATAAACTTTACTGGCCTGCAAAGTTTCTGCTGCTAAGT
Hapmap38103-BTA-28646	[A/C]	TOP	1	41417336	1	42714935	1	41788052	TCAGTTTTGCTAATTGCTATGCACACTTCAGTTCTAATCAACCACTTAACCTCTCCAGAG[A/C]AACTCCTTCTGCCTGGAATGTTCCTCTCTCTCAGAGGCCAATACTTTCTGTTTTTAGGTT
Hapmap33759-BTA-160998	[A/G]	TOP	1	41441063	1	42738901	1	41811776	AAATACAGAAAGTTTAAGGTCATAGTTTGTTATCTTTTACATAAATTCTTAATGATATCT[A/G]ATTTCTAACATAAAGTTATTTCAGAGAGATTGCTGTTATATCAAATTAAAATGGGATTTG
BTB-01848824	[A/C]	TOP	1	41465449	1	42763138	1	41835927	CTGGAAATTACATATGACCAAAAAGATGTCTCTTTAACTAGAAGTGCCTTATTGACAATG[A/C]AAGTTAGTTACTACCAAAGATGTTTAATTTAGACTGTGGTTTCCAAAGTAAGATACTAAC
BTA-122159-no-rs	[A/G]	TOP	1	41490266	1	42787964	1	41860729	TGATCATCTAGAAGATAGAGACAGTAACTACTATTATATCAGAGTTGTTTCAAGGATTAA[A/G]TGAGATAATACTTCTAATGAGCTTATAACTGTGATTGGTGTGTAGTATTTAGGGAATGTT
BTB-01136210	[T/C]	BOT	1	41516238	1	42813943	1	41886688	TTTTTCATATAGATGGAAAATATTGATAAAGATTTTTTTGGTACAATGTTATCAAAAGAA[A/G]TTCAGAGCAAAAAGAATTGTAAAGACAGAGCTCCCTGATGTTGGTCAGCTTACTTGGAGG
BTA-95587-no-rs	[A/G]	TOP	1	41547005	1	42844728	1	41917421	CTCATGGAATATAAAAACTGCATCTCATTAAGTTGTTGGTAACAATAACCCTACATAGGA[A/G]ACAGAAAAGAGACACAGATGTATAGAACAGTCTTTTGGACTCTGTGGGATAAGGTGAGGG
ARS-BFGL-NGS-106725	[A/G]	TOP	1	41577955	1	42875763	1	41948372	TTAAAAGAAAAGTAGGAGTTTGATGAGTAAGACAAATAGGCCAGGGCCTCCTTTCAGAGC[A/G]AACAGTGAATTACACAGCACTGAGGATTGAACAGCATAATGTGTTCAGGAAATTGCAAGT
ARS-BFGL-NGS-23369	[T/C]	BOT	1	41639553	1	42937351	1	42009799	ATCCATTGGGGTCGCAAAGAGTCGGAAACGACTGAGAATCTTTCACTTTCATTTTAGCAA[A/G]CGGATTCATCTTTGTTGGCCATGAATATGAGATTATTTCCCCCCTCCAACTACCTGGTGT
ARS-BFGL-NGS-31352	[A/C]	TOP	1	41703455	1	43001253	1	42074017	TAGAAGACCCGTCCCCTATTTCCATCTTCCTGGCTAAGTTCTCTACCTGTGGAAAACCAT[A/C]AGTGAAGGCCCAGATAAAACCACCTCCCCCATGAAGCCCTCCTGGCTCTCCCCTATCACT
ARS-BFGL-NGS-118356	[T/C]	BOT	1	41732937	1	43030541	1	42104562	ATGGTAGTCAAATTTAAACATACTGGATGTTTTCATAGTTAGGAGAAATTTAATTACTGA[A/G]GTAATTTTTGGAATAAATTATGGCCTTAATATGTGCTTGCTACCTTTATTCTCAGCAATG
ARS-BFGL-NGS-63816	[A/G]	TOP	1	41756440	1	43053682	1	42127597	AGGAAGAGAGCACATGCCCAACTTTTGGACCTCGAGAGTGATTTCTGTAAAAAGGCTGTT[A/G]CATTGATTGGGGAGGCCTTTAATTCTGTCAGGGAAGAGCTAAAATCCAAACACTCAGTCG
Hapmap52536-rs29011297	[T/G]	BOT	1	41785203	1	43082466	1	42156367	GTATGTTAATGGTTTGAAGGATTGGGTAATACTCTGGAGCCTAATATTTGTTTATTATCC[A/C]TTGAGAGCTAGAAATTGTGTTTACTTACTGCTTCCAATAACTCTGTGAGGTCAGGATTTA
Hapmap48210-BTA-120730	[A/G]	TOP	1	41834501	1	43137144	1	42205645	CCATCCCCACTGTCTGTTTCTGAAACATTGTCATCACCCCGAACAGAAACTCTGCATCAC[A/G]GAAACCTCTGGGTCTCTTTTAAGGTTTCCAGTTTTTACAGTTCATTAAAGTCGGAAAGGA
BTB-00019290	[A/G]	TOP	1	41870746	1	43173390	1	42241888	AAAAGTCTAGTTTTGCTTCTGGTGTGTGATTAAAACTCACCATCATAAATGGAAAACATC[A/G]TCTTAGACATCCATTTTTAATATGGATTTAAGGAGCGAGTATTATACAAATATTTGAGCA
ARS-BFGL-NGS-106432	[A/G]	TOP	1	41893320	1	43195972	1	42264448	AACATAACAACTGGGAATTTATAGCAAAGGAACAAGGAGGCCAGGATGGGGGGTGTGCAA[A/G]TCAGTGGATGGAAAATTACTAAGAGGAAACATAAGGGGTCGGGGGAACCTGGCTAAATGG
ARS-BFGL-NGS-43530	[A/G]	TOP	1	41955764	1	43259208	1	42327035	GACATCATTTGACTCTTGTCTAAGATGTTGACAAGCATTTTGGGAATCACAGAAGATGAT[A/G]AGCAAGCATCTGCAAAGGCCAAGCTGCCCAGGAATGAGTACATGGGGGTGTGAAGATGGG
Hapmap50812-BTA-89669	[A/G]	TOP	1	41976576	1	43280022	1	42347846	TGTTTCTGATGCTCTGACTGAAGTAGTGTCTCTTTTTTTTAAAACACACTTCAGAGTACT[A/G]TGAATTGGACATAACTGAACTACATGATGCGATAAATATTATAAATAATTTTCAGAAGCA
BTB-00019496	[T/G]	BOT	1	41999570	1	43303023	1	42370839	GCATAATATAGCATGATATTCAATAACTTATAAGTTTAGGAATATTTGAGTGTAACAAAA[A/C]GCAATCTCAGAGATCAGCCTTGGTTGCATTACTATTCCTATCAGTTTTTAGTAGAAGGAA
Hapmap39522-BTA-89675	[A/C]	TOP	1	42074611	1	43391347	1	42445351	ATACACAAGAAAACTAGACAGTGTCTTTCAAGGTATCATGGACAATGAGAGGCAGCTCCC[A/C]TCTTCTCATTATTTATGGACACCCACTGGGCTAAAAACATCCTCTTATAATTTGTTCTGA
BTB-01708786	[A/G]	TOP	1	42142033	1	43461070	1	42513439	TGATCACTCACACTGGCCTCCTTTGTCTACTTTGTCTCCACTTTGCCTCTCTCTTTGCAC[A/G]CATGCTCCATTTGCCATTTTTCTTTGTTTCTGTATTGTTTCTGTAATGATCCAACTCTCT
ARS-BFGL-NGS-56548	[A/G]	TOP	1	42190693	1	43483580	1	42536987	TTGGTAAGACATTTGCAAAAGACATAGAAAACAAATCTCACAAAACTCTGGGGGCCTTCT[A/G]CTTTAGTGGAATGTCTAGTTGTCCAGTGATATAGCACATGTTGAGATAATTGTTCTAAGT
BTB-01955018	[T/C]	BOT	1	42265516	1	43522083	1	42574052	TGATTTAATCATAGTTCTGTCTATGAAGTATAACCTGGCAACTATGTTTAGGACTTTTGA[A/G]TACCAACATGATAAAAGGAAAGTTTTGCAAAAGACAGAGGCAGATAGCTTGTAGGATAAG
BTB-02094179	[A/G]	TOP	1	42227217	26	467953	1	42615734	AAACTTCCTGAACACCTTTTATTCTCTCAAGTACATGCTTTTGCTAATGAAAGTCTCTCC[A/G]CAGAGAATCTCCCCACTATCAACAACTAACCCCATCTTTATTTACAACTGAAATGGTGGT
BTA-104608-no-rs	[T/A]	BOT	1	42295681	1	43622399	1	42672277	GCAAATTGAAAAGAAAGGAGAATCATCACAGTAATTCATTTGTTGGATTACGTAATGATA[A/T]CAGAGTCTCCAATGAGATTTTTGTAAAACAGCAGAACAAATCCAACTCACAGAATGAAAC
ARS-BFGL-NGS-81807	[A/G]	TOP	1	42313742	1	43642685	1	42690917	ACTCAACCTTGTACTTTTTTATCTGATAAATTCTAGCTCATATTCTGGCCTCTTGGTCAC[A/G]TTATGTCCCAAAGTAAAAAGCTCTTAGGGTAGTTTTTTTTTTTTTTTTAATAGTTTATAA
ARS-BFGL-NGS-75560	[A/C]	TOP	1	42345465	1	43674721	1	42722646	ACTGACAGATAGTTAACCTAAAGAGAAACCCTACATGAATCATAGTATGAATGTTTCCAG[A/C]TATGTAGGCCCCTGTGGTCATCTGAATGTAGAGTTTCTTTGATATCATAGTGTGGTGCTG
BTB-01567958	[A/G]	TOP	1	42370661	1	43699925	1	42747848	ATAATTGAGTCACAGTCAAATATACAGTGTGGCGAATATAGTCAATAAATATGTGACATC[A/G]TTGGATGCTGATATATTGTAACTAGAATTATCATGATCTTCAGTTTACATTTACACTGTA
BTA-27636-no-rs	[T/C]	BOT	1	42434198	1	43760389	1	42806236	AAATCTGGAGATGATTATAATAAATCTTTAATAAATTAATACAATAAATTATTATAATAA[A/G]TCCATAACAAGTAGACTAAAAGAGTTGCTTGAGGTTATCACAGTTAGGGACGACAGGACA
BTB-00019569	[A/G]	TOP	1	42464966	1	43790687	1	42835962	TAAGTTGCTCATGATCAGCTCTGGAGGTCAGACACCAAAAAACTTACCATGTGAGATGAG[A/G]TAATAAGTAGTTTACAAGTAGCATTGTGAAAGGTCTTAGAACATACAAAGGCGTAGGCAA
BTB-00019582	[A/G]	TOP	1	42493010	1	43817827	1	42863111	GAGAGGTGGCAACTATCACTGGAGAGCAAAGGGTGACTTGGTGACTGATCTCTTTACCAA[A/G]CTGAGGGAAGCAATCACACGCGAGGTTCAGAAGCTCCCCACTCCCTGAGAAACCCAGCAG
ARS-BFGL-NGS-10059	[A/G]	TOP	1	42542346	1	43866604	1	42912279	TGCAGAGTGAACCAGTGTACTGGAGACCGAAGTGAAAGCTGATGGTGCAATTCAAGATGT[A/G]ACTAAATATCTTGACACAATGGCCCAACCAAGTTGACACATAACATTAAGCATGACAGGA
BTA-89689-no-rs	[A/G]	TOP	1	42570535	1	43894798	1	42940469	CCTATTCTATAGACTTCTCTGAAGTGTTCTTTGGTTAATGGTGAACACTCTATTGCAGTG[A/G]TAACATTTCTCACCAAACTTCTTAGTTTCTCTGGAAGTTGAAGAAAATAATCGGGTAGAA
Hapmap53820-rs29010070	[T/C]	BOT	1	42620205	1	43944468	1	42990139	TTTGTTGTACATGAATGGTGAAATGAGTCATAATATCTGTCTAGATTCAAAGGGTGGAAA[A/G]ATAGACATCTCCTGGTGGAAGAAGCTACGATGTATTATAGCCACTTTTACAATCTAGCAG
BTB-00019683	[T/C]	BOT	1	42690743	1	44033800	1	43060186	GCCTCAGATGGGCTCAGGGATGTGTCTGCATCTGAGCCTGGAGGGCACTGGGTGTACAGA[A/G]GCCAGACAGGCTGGGTCCATCCACATGGGGAAGCATGATTCTTCCCTGAAGTCATATAAT
BTB-00019705	[A/G]	TOP	1	42721268	1	44064308	1	43090697	AGTATTGCTTCTTTGTGATGTAATTCCCTTAAAATATCTTCAATTACTGACATTTATGGG[A/G]AAAAAAATATATATATAGCCACCCTGCACACGCTGTGCTTTGAAGAATAATGAGGAACTT
ARS-BFGL-NGS-106220	[T/C]	BOT	1	42749580	1	44092637	1	43119017	GTAACTGTTACCCAGGGGAGGAGTCCTGATTCCTTTGGTCTCTCTGTCTGTTCCTGTGCT[A/G]TACATGGCCCATCAAACTTCTGATCTAAAGTAATGTTCTCAGTTTACCATGCTAAGACAC
BTB-00019769	[T/C]	BOT	1	42771916	1	44114982	1	43141355	ATTCATGTTTTCCTCCTAGGAGCGCTTTTGAGCCCCCAGGGCATTTGGGAGCAAGGTCAC[A/G]TGAGTTACATTCATTCGAGCATAATCTGGACTTTCAGCACTGCGTGGACTTTTACTATAA
BTB-00019788	[T/C]	BOT	1	42799445	1	44142531	1	43168883	AAATTAGTGTAGCGGTACCTGTTTTCACAGACAAAAAGGATGTGTTTAATGATAGAGTTA[A/G]GACTGGCTCTCCAGATCTGTTCCTTTGATAGGCAGATTGTGTTGGAATGAGAAAAACTTT
ARS-BFGL-NGS-12781	[T/C]	BOT	1	42843006	1	44192992	1	43211702	ATCCTAGGCCGTCTTTGCCTGTGTCCTTGAGTTCCTAGACAACCTGGAAAACTGACATGC[A/G]TATACCCACAGTCTTTGCTGGGCCTTTAATGGGGATATTTTCTCTGTTACCATTTTTTCC
Hapmap60973-rs29018366	[T/G]	BOT	1	42890259	1	44240247	1	43258942	CTTTCCATGAAATCTTAGTATAGTTTAGCAGAAGCACAAGATATAAGTGGTATTTGGGAA[A/C]CCCCTGTATTCTATAATGTGGTTAATGTTGTCATACTGTCTTATCTAGGAATTTTTCTGT
Hapmap23873-BTA-139450	[A/C]	TOP	1	42926817	1	44276808	1	43295499	TTTTGTACTGTGGTGCTTTTCAAAAAGAAAAGATTGTCCCTGAGGAACACAGACCTTAGA[A/C]GATGAGAAAATGACCCTCAAGAGGTGATCTTTTATTTAAACAAGCAGTTTGCTGATTGGC
ARS-BFGL-BAC-15804	[T/C]	BOT	1	42960837	1	44310183	1	43328848	CTGGTGTAGGCTCAGTCTTTCCCTTCATCCCACTCCTGCCATTGCCCTGAATCACTTCAA[A/G]ATCTTGTCATTTTCCTGCTACAAAGCGGGGTTTCTCCCTGCTCGTAGTTCTAAGCACAAG
BTA-89691-no-rs	[A/G]	TOP	1	43022615	1	44419259	1	43390633	AACTGACTTAGCATCTTGCCTAAAATTCTAGAAGCCAGATCCTATCTAGAATGGAGTTTA[A/G]GTCTCAGCAGGATTCTCTTTCCTGAGGGGGAAAAAAAAAATTTCTTGTCATTCCGGTTTC
BTB-00019912	[T/C]	BOT	1	43067020	1	44460522	1	43428471	AATGTTCAGAAAGATTTAAGCTGAAATGATTACTTAGGATACTAATCTAGTGACTAATAC[A/G]AGGCCAAAATATCAGAGAATGCTTTGTAGCTGGTACAAGCTTGAAAACTTTTTAATAACT
Hapmap46502-BTA-89692	[A/T]	TOP	1	43092980	1	44486455	1	43454408	GAAATCCTTCTAGATACTATCAGTCTCTCCTCCTTTCCTATAACTTCCTTAGAGAAAAAT[A/T]GGAAATCCATAAAATTACACTGTCACATTTCTCTAGATATCTCACATCTATAAAGGTGTA
ARS-BFGL-NGS-89857	[T/C]	BOT	1	43145332	1	44538808	1	43506759	GCTGTCATCTCACAGGGAGAGTTTAGTGGAGATACATGAGTCCCCAGAGGGGCCCCCATT[A/G]AAACACATGGCTCTCTTACAAGTAAACAGTCTGAATCATCTATATCATTTTAATGAAACT
BTA-89698-no-rs	[T/C]	BOT	1	43181180	1	44574678	1	43542488	ACCAATTTGACTCTGTAATCTTTGAACACTTTCACTGTGGTTACCATGACAGATATTACA[A/G]CCTTGTGGACCCACTGCTCATCTAACTGGAAGGTCACTTGAGGCTGATTTCTATTTCACC
BTA-89702-no-rs	[T/C]	BOT	1	43205575	1	44599101	1	43566884	CCTAAACTTCTTTTTTCACCCATTATAGTATTTTTTCTTTTTCTTAGCATTATTATTATA[A/G]TTGCTTTACAGTACCCATCTAATAATTCTACCTTGGGGGCTATCTCTTTTGATCTTCTTT
Hapmap59911-rs29013984	[A/G]	TOP	1	43246545	1	44640564	1	43610191	ACTGAATGAGTCAGATGTCCTTTTCTCATATCTAATGCATTCTTCTTTTTGTCAGTGACT[A/G]TTGCCATGAAATATAATTATCATTTCTTTTTCCTTTATTCTTGTTGCACACTCATACATT
BTA-20952-no-rs	[T/C]	BOT	1	43271718	1	44667571	1	43637189	CTAGAGAGTATTCAAATTTTCCACATTTGCAATGCTTTTTTTTTTCAATTTGTTTAAACC[A/G]TAATCCAAATTAGGTCTATATGTCACAATTTAAATTCCTTTAGATCTATAAATTTTCCAA
BTA-89708-no-rs	[A/G]	TOP	1	43293171	1	44689271	1	43658641	AGTGACCACACCAGATGCAGCCAAAAATACAGAGAAATTGGATGACTTATTATTGCTAGT[A/G]GGAATATAAAATGGTACAGCCATTATGACAAACAACTTGGCACTTTCTTCTAAAATTAAA
Hapmap47773-BTA-89713	[A/G]	TOP	1	43344918	1	44739866	1	43709324	AGCAACTACATATTTCTGAAGGGAAAGACTTCATGGGTGAAGACTTGCCAGTAGCATGGT[A/G]TTATGCTGTGCTCTGTTTTGTGATGATACCACGATGTATTAGCCCATTCTACTCTTGCAG
BTA-89717-no-rs	[A/C]	TOP	1	43383595	1	44776052	1	43745642	TGTTGTCCACAGAGCTAAACCCAGAGAGTATGGTGTCATTACTTAACCCAGATTCCCTGG[A/C]ATCCTGTTTTCTGTTCATGTCTGTGAGCTTCCCTCTTCTGTGTGTTGGGTTTCTTCTAAC
BTB-00020638	[T/C]	BOT	1	43424668	1	44817746	1	43787631	CCATGGTGTCTTTAATAACAAGAAAGCACGCTGAACTATAGAGCCATATGTTTTATCACA[A/G]CACATTAATGACCACATGCTAGAGAAGAAATTGGAAAAAAACCATCAGCTATGGCAATGA
BTB-00020648	[A/C]	TOP	1	43449434	1	44840250	1	43810175	AATGTGCCAATGGTGGGTCCAGTTTCGGATACATGAGCTTAAAGTTAAATGCAAATTTTA[A/C]TTTCCTTTATAAAGGAGCTGATGAAAATCCATTGTGAAAAGGTTATGAGAAAAATCTTAT
BTA-89719-no-rs	[T/C]	BOT	1	43471154	1	44861514	1	43831502	TTTTTCCTCATTACTTTAAAATATAGAGCCCCTATTTTGGTTCTAGAACTAAGATTAATT[A/G]TGAATCTTTCTGGTTCGTCGTTCAGATACCCCAACCATCAGCAGATGCTCGAGGAGTAAG
ARS-BFGL-NGS-101368	[A/G]	TOP	0	0	1	44894258	1	43864691	AAAAAAATAAATAAAATAGAGATACCTACTCCATAGGCAGAATGTATGACATTTCAGAAG[A/G]TAAGAGCTGGCCCAGAAATATAGAGTGATTAGTTTTCTTATTGTTCAGTTGCTAAGTCCT
ARS-BFGL-NGS-19097	[A/G]	TOP	1	43541278	1	44931183	1	43901606	CACTACCGGCAGCACCGGGAGAACTTGCTGGTCACAAAGCACAGTGGGGAGTGATGAGTG[A/G]AGGGCCGGCTTTCACCCGCGGGGGGTGGGAGACAGGACGCAGGAGGGCGGCCGCATCGCA
ARS-BFGL-NGS-106743	[A/G]	TOP	1	43569660	1	44961872	1	43925940	TCTGCATTTTCAACCAGCACCCCAAGGGATACTTATGTACATTAAGGTCCTGGGCCAGAA[A/G]TACAGATAATCACAATAGCTGGTTGAGTAGGGAGAACAAGAGTGGGAAGCAAATACCCTT
BTB-00161977	[A/C]	TOP	1	43598618	1	44990830	1	43954893	AGGCTGCATCCTCAAAACAATAGTCATGGGTTATATTTTTGATTGAAGACCTGCACTCAA[A/C]TTTTAATAGAATTTACCACAATATTAAAAAATATTAGTGGGATGCTTTATTCAATTTAGT
ARS-BFGL-NGS-64154	[A/C]	TOP	1	43631154	1	45023387	1	43987442	GTACTGGCCAAGCCAATGGCAAAAGTCATTTCAGTTTATCCTGAATCCACTCCATGGTCC[A/C]CCTCCCAGCCTGCTGGACATTGGGCCCATGATTTCTAAGCCTTGAATTGAAAAGCAGCTG
ARS-BFGL-NGS-118112	[A/G]	TOP	1	43670143	1	45063752	1	44026431	GCTCAAGAGTAGCTGTGTTCAGTCTCTGGAGCCATAAATATCATGGGATTATGTTTCACA[A/G]TTAACATCCTCTAATCCCTAGGCCTAATTTTGTTTTGTTGATCTTGAGTTGGCTGAGGAT
ARS-BFGL-NGS-96886	[T/C]	BOT	1	43694788	1	45088247	1	44050867	TGGGCCCCCACCTGCTGGTCACGTGAGCACTAGTTCAAATTCTGGGTCTCTTCCTGCTTC[A/G]TATCCCACACAGTACTGGCCACTCTGCAGCCTATTGACTAAGAAGGGCTTTGGCTATGAA
Hapmap49368-BTA-89726	[A/G]	TOP	1	43735256	1	45128702	1	44091302	CTCTAGACTGACTGAACAGGAAGGGCTTCCTATTTAGTATGTCTGAACCTAGGTCTTAAT[A/G]TCAAGAAAAGGCCAACCATTCAAAATTCAGGACAGCCCAGAAAGGAAGCTACTGCAAATG
Hapmap28225-BTA-123915	[G/C]	BOT	1	43800144	1	45193604	1	44156188	AGTCCGAGTGGATGAGGTGTGCAGTGGTGACTGTGGACTAGGGGTGGCAAGGTCTCGTTT[C/G]GATGAATGCAGCAGGCTCTGTGTCTGTCCCTTCAAGGTGTTCTGTAAGGGAATCTGGGAC
BTB-00020882	[A/G]	TOP	1	43831317	1	45224789	1	44187364	GTTTCTGAAAGAAAGTTGGAATTAACCTACATCTGAATTTATTGAGAGTCAATTGACCGT[A/G]CAATGTTTGGTAGCAAATAAAAGAAAAAAGAATGCTATCTAAAGCCTGGTCAAATGAATT
ARS-BFGL-NGS-116079	[A/G]	TOP	1	43861492	1	45254961	1	44217537	CCTTTGGATTACCTTGATCACTTCAGGGAGATCATTACTCTGGCCTATAGGAATAATGGA[A/G]GGTTGTTAATATAGAGTAGATACATTTAAAACACTTAAATATTATGTACCACTTTGTTTA
ARS-BFGL-NGS-118317	[A/G]	TOP	1	43932562	1	45326138	1	44288613	ATAAATATCTCAAGAAGTTCATAACTTAGCAACAGGGCCAGATGATAAACAAAAAAATCC[A/G]TAAATACATAAGTTATTTTCAGATTACGGTAAATGTCCTAAGCCACAGGGTAAGGGAGGA
BTB-00021048	[T/C]	BOT	1	43954931	1	45348523	1	44310982	CTGTTGAACTTGCAATTACATAACTTAATCAAGTATTATGTAATTTGATGAAACATGACA[A/G]TGAAAGGCAGAGTTGTTTTCCACACAAACTACACGGAGCAACTGAGAAGACCTGATAAAG
Hapmap57419-rs29025772	[A/G]	TOP	1	43989116	1	45382465	1	44345217	TTCACCCAACTGACCATCTGAATTTTCCTGTACTGTGAGAGACCCTGATGAAAACAGCAT[A/G]TTTGGGGTGGCCAGCTCCCTGCAGGGTGCTGCGATAAGTCGTCTGCATGCGCTCTCTCAC
Hapmap43396-BTA-89742	[A/G]	TOP	1	44019050	1	45412402	1	44375152	CTGTAAATTAATGAGAGTATTTCATAGCAAGACAAATGATGTCCTGAGTTCTCTTTAAGA[A/G]TTCATTTCTTACTATGTTTTCCTCCCTTAGGGGAAAATGAGTTTTATGATATAGCAGAGT
BTB-00021157	[A/G]	TOP	1	44045405	1	45438773	1	44401510	AAGCAAAGTCATCGGCCCAAACCATTTTAAAATTTTTGACCATCTGTCTTGCTCTAAAGA[A/G]GATAGCAATTTAAAATTTTATTTTGGTCTCCTTTCATATCTCCTGTCAGGATAGTTCCTC
BTB-00021173	[A/G]	TOP	1	44071844	1	45465212	1	44427950	TGGTAGTACCAGATTTTTACTTTTCTGTATTTTCTGAACTCTCTGTGATTAGTATGTATG[A/G]CTTTATATCAAGGAAAAAGGTTAAAAAAATTTTTTAATGATGACCCCATCAAAATTATAG
ARS-BFGL-NGS-57355	[A/G]	TOP	1	44118691	1	45512564	1	44475537	TGAGAGGTGCTCGTAGTCCATCTAGGAGACATGGAGTCAGGAGAGATTGGCTGGGCAGCC[A/G]GAGGGCCCAGGGATGCGCCGTCGTTCTCCACCTCTTAGCCAAAGGCTCACCTCTCCCTTA
BTB-00021247	[A/G]	TOP	1	44143107	1	45536995	1	44499948	AGTCAGAGCCGTGGAGAGGGAAGAGAAGGGAGCAGAGTGAAGGGTAAGGCTAGTTATCCC[A/G]GAGCTGGGATCCTTCTTTTCTGCAATGGCCGGAACTTGCCCCCAACAGCGAGGGCAGCCT
BTA-89748-no-rs	[A/G]	TOP	1	44176118	1	45570006	1	44532954	TAGTACAGGTCATAGCTCAACCCTCAAGAGTCACCGTATAGGGACTTCCCTGGTTGACCA[A/G]TGGTTAAGAATCCGCCTGCCAATGCAGCGGACATGGGTTTCAATCCCTCGTCCGCAGGAA
BTB-00021257	[T/G]	BOT	0	0	1	45647137	1	44571298	CAAAGGCACTTCTCACAACTAAATAATTAAAAGTAATGTTATCTTCTGAACAAGGAGTTC[A/C]AAGGCTCAGTTATCAGAACTTCAACATTACAAATGTACTTATAAATGTAGTAAAAAAGCT
BTB-00021385	[T/G]	BOT	1	44250030	1	45681974	1	44606098	ACATTCATGTACGCACACACACACACACAAAGATAGCCACTGCTATTTGCAATAGTAAAA[A/C]GAACTGGAAAACTACCAGGGTCAACTGGGAGAAGACTGATTTAATTATGGTGCATTTGTA
ARS-BFGL-NGS-81540	[A/C]	TOP	1	44272642	1	45704586	1	44628782	CCAGCTGCTGTGAAGCTCTGTCCTTTGATTCCTTGGCTGGTGTGTTGGTGGGTACTTGTG[A/C]CCACCACTCGCAGCCACAGCTGGGCCTTGCTTCCAAATGAAAGTTGTAAACAAGTGGGAA
BTB-00021354	[T/C]	BOT	1	44323355	1	45755665	1	44679561	AAAGTCATTACTCTGACCCAAGAAAGTTCTTTTTTAATCCTCAAATCTTTAGTAAAAATA[A/G]TAGTCAAACATACTTCTCACAGGCATTTAATATAGCAGCTTACTTTCTATGTCAGCAGTC
BTB-01788892	[A/G]	TOP	1	44446453	1	45898621	1	44802416	AGTGACAAATGCCACAGTCTACTGCTCAGAACTGGAAATGTGATTCTGATCAAATGGTGA[A/G]GTGGCTGGGAAAAGTGTGGAAGAGTACACAGATATTTGATAAGTACTAATGATCTTTTCC
BTA-21519-no-rs	[T/C]	BOT	1	45214460	1	161077105	1	44881506	AGTAGGTACATATTGACTTCAGAAAAGTTAAATATGTTAAAATTATGATATTTGAAATGG[A/G]GTGATATGGCACATCACCAATTGAAAGGATCTGAGAAAGCCATATTATCCACTGCCCTGT
BTA-21524-no-rs	[T/C]	BOT	1	45237337	1	161099982	1	44904379	TCACAATGATAGTCTCCTATATTTTCTTCTGAATAGTTTTAGTGTTTGTGTTTAGAGTTA[A/G]GTCTTCAGTGCACCTAGAATTTATGGTTATGTTTGGTAAAAGATGGGGATCTAATTTTTG
ARS-BFGL-NGS-75951	[A/G]	TOP	1	45375265	1	46151960	1	45042284	AGACTTTCTAGCTCCTCTGTGCTCACTGTTTGGAAATGACAATAAGGAAACTCAAACCAT[A/G]TAGTCAATTCTCAGTTTAAGGGGCCCAGCCATTTCAACCAGGGTGTCAGAACTGCTTCTC
ARS-BFGL-NGS-31349	[T/C]	BOT	1	45423220	1	46199934	1	45090218	CAAGCTCTTCTCACACCACACTGTGAACAGCCTCCCCTCACAGTCAGGGGAGCCGGAGCA[A/G]CATGGTTGGCCCCAGAGTGGATGACGAGAAAGGGAGGCACAGTCCCAGACGCGGGGCAGG
BTA-95285-no-rs	[T/C]	BOT	1	45452593	1	46229322	1	45119592	CTGGTCAGCTTTTCCTAAGAGAGCCTGCAGGAGCATGGCTGCAACAGGGGGTTCTGCAGC[A/G]GGGCTGCTGGCCATGGCAATGGTCAAACAGAACCACCTTTGAAATGCCTCCTGACACTTC
BTB-01462206	[T/C]	BOT	1	45515052	1	46291679	1	45182041	TTAAACACTATCTCAACAAAGTATTTCTCTTATTTTAAACACACTTCCTTCAAGTCCAAA[A/G]TGGAACTCTCATTCTCTGTCACAGTATTCTGAAAATTAAGAAGTCTGTGTTCAGTTGTAA
BTB-01462237	[A/G]	TOP	1	45546359	1	46323001	1	45213341	AGATCTGGGTTGCTCTCTAATACTGAAGTGTTGCTAAGAGTATCTTGCACCCCCTCCCTA[A/G]ATACTATGGAATTTGAAGTACAAAGTAATAAAAATAATACAGTGATGTGAAAAGAAGAAT
ARS-BFGL-NGS-68706	[T/C]	BOT	1	45569587	1	46346237	1	45236542	TGGTGGAGAAGTTTCCATGATGTACTAGGGGACAGTGGCCTCTGGGTTGTTTTCCCATCA[A/G]CTAAAGGAGGAATCAGCCTATCATCCATGCTGGTGGTACCTGCTTGAATCAAGGTCTGGG
ARS-BFGL-NGS-113748	[A/G]	TOP	1	45592209	1	46368855	1	45259100	CCCAGGAACCAACATGCCACCTTGTTACTTTCTGCTCTTGTTTCCAGGGCCTGACACAGT[A/G]AGAACCATTAATGATGACTTGTCAGTCAGTCAGTTCAGTCGCTCAGTTGTGTCCGACTCT
Hapmap38803-BTA-104250	[T/G]	BOT	1	45614604	1	46391245	1	45281490	TAATAGATCCCACAACTGTATCAAAACAAAGGAGAACAATTTTAAAAACTGTAAGATGTT[A/C]AGCTGCAGTCAAGTATCTCTTTCTTGAATATCAACCTCATTCTCTTGGGAATCTGCATCA
ARS-BFGL-NGS-119382	[T/C]	BOT	1	45657940	1	46434314	1	45324731	GTCTGCCTGTGAGGTGTTGATGAGCGTAAATCTGGCCCACCCAACTGGATTAAACCCTAG[A/G]GAAGAGAAAACATAGGAATAAGTGGAGGTGTTGATGCTTTGTGATCAGGAAAATAAAATT
BTB-00478374	[T/C]	BOT	0	0	1	46488918	1	45379246	ACAGAGGAAAGGACTTAGTAAGGACACTGGGCCGAAAGATTCCCCCCATTGGTTGTGGAC[A/G]CCCTGTGTATATTTAGTAGAGGACATACACGTGTCTTTTATGTAATTAGAACAGGTCATG
BTB-00478347	[A/C]	TOP	1	45772634	1	46536857	1	45426382	TAAAGTTCTAGATAAAGTGTCACACAAACCCATTAGATACAGAAGCACACCCAGAAACAC[A/C]TATCAGCAGCTCTCACTGTTATCAGAAATGGCACATTTCCACCAAGCCTCAGGCAAAAGC
ARS-BFGL-NGS-10512	[T/G]	BOT	1	45804182	1	46565190	1	45458660	GCCTAATCTGAAGATATAATTACATCAAGAATGCTACAGCATAAACTTCAGCATGAAATC[A/C]AAGGTAAGGAAATGAGAGCCTGGCCTGATCCAGGTTTGTCCCAGGAGGCCCATTTGCTCC
BTB-01781942	[A/G]	TOP	1	45830593	1	46591593	1	45485067	TATCTCACACAGCTAGACTGAATCTCTGCCCATATCTCATTCCAGGCTGTGCTGTGTAGT[A/G]AGCAGGGCAGGTCTGTTTGTCCCTTTGGATTGGAAAGTATGGTAAGGCCATAGATGCCAG
BTA-90373-no-rs	[T/C]	BOT	1	45864540	1	46627510	1	45519346	TTGGAATTCAATGCCAGCCAAAAAGAGGAATAAAAGAGCCAAAGGATACTTCTTGTTATT[A/G]AAAAGCCTCATTAGATCATTTGCTTCAAAGTAAAGTTCAGTTTTGCACAGTAAGTTGGTT
ARS-BFGL-NGS-34687	[A/G]	TOP	1	45900804	1	46663776	1	45555607	AGAAGTTGCTCTCTCTATGGGGTTTCTCAGACCTTGGTTAATGGGCCTTCAGTAGTTACT[A/G]CCCTGGGTGGTGATACTACTAACCAGAGTTCTCAGACTTTTTAATCAATAGAAGTTGATA
BTB-01462011	[A/G]	TOP	1	45926861	1	46689839	1	45581665	TCTTTCACAACTCTTAGGTTTTAGCTCTGTGTTCTCCAAGCCAGCACACTTCTACTGCAT[A/G]GCATTTGATCAGCACATTAAGATTATGAATACATTATGGAAAAGAACTTTAGTAATGATG
ARS-BFGL-NGS-69116	[T/C]	BOT	1	46011015	1	46774007	1	45665821	AGCTGTACTGTATTTCATTTAGCAATTGCTAAGAGGCCAAGAAGTAGGAATTCCTCTAGG[A/G]CAATCCCTGGAAACAGCTATGGAAGTAAAGGAGTATAGTTATATTTGCCCAGATTTAGTA
ARS-BFGL-NGS-31674	[C/G]	TOP	1	46038017	1	46801012	1	45692827	TGGCGCCCACTGGGTTCAGAAGGCCAAATACAGGAACTCAAACAAAGGCCCACAATTACT[C/G]TCACAGGAGCTCAGGACGCTGAGAGTACTTTTCAGTTGTACCCCTTGGCTTTTTCTGCAG
BTA-10863-rs29016414	[A/G]	TOP	1	46118784	1	46881367	1	45773590	CTGGTGTCAGAGTCAGGCAGATCTGTGTTTGAATCTTGACTTTACCCCTTTATATATTGT[A/G]ATATTTTAGGCAAGTCTTCTTTAAAGCTTAGTTTCTTAACAATAATCTGAAGATAAT
BTA-95262-no-rs	[T/C]	BOT	1	46138869	1	46901458	1	45793675	ACTGTGTCCAAATTAGATGGTACAAAAAATATTGGCATTTGATAAATATTTGAATAAAAA[A/G]TGATACTGTAGTTCTGAACTTGATGCTGAATGTTATGGTGTAGGTCTGGAAACTTTTACA
BTA-95266-no-rs	[T/C]	BOT	1	46159469	1	46922053	1	45814616	TCCTTGAAAGGAAAGCTATTGCAAACCTGAAGTGAAGTGAAGTGAAAGTCACTCAGTCGT[A/G]TACAACTATTTGCGATCCCATGGACTATACAGTCCATGTGATTCTCTAGGCCAGAATACT
BTB-01786029	[A/C]	TOP	1	46201490	1	46955850	1	45848413	TTAGTCAGTTGACATCCTTGGCTGCCTATCATAAGAGTTCTTGCCCTGATTTCATAATGA[A/C]CTATGACAGAACTAATCAGTGGCAAAGTTAAATAAAATACAGAAGTCTTTCAAGATTTTC
BTA-89822-no-rs	[T/C]	BOT	1	46223040	1	47045229	1	45869465	CTGGGAAAGATTGAAGGCAGGAGGAGAAGGGGACAACAGAGGATGAGATGACTGGAGGGC[A/G]TCACTGATTCGATTTATTCGAGTTTGAGCAAGGTTCAGGAGTTGGTGATGGACAGGGCAG
BTA-14361-rs29023125	[T/C]	BOT	1	46251987	1	47016798	1	45897874	TAATACTAGATCTTTTAACTTTCATTTACCGTGAAACTCTATTTTATTTTCCGCTTTCTA[A/G]CACTACAATAAATAGTTGTGATCTGAGTGAATAATTGTTGATCCAATCTTAATTGCC
ARS-BFGL-NGS-114234	[A/G]	TOP	1	46283541	1	46985245	1	45929427	GCCCATGCGCCACAATCACTAAGCTCATGTGCAGCAGCTACTGAAGGCCACTCACCTAAA[A/G]CCCAAGCTCCACAAGAGGATCCACCACAATGAAAAGCCCATGTACTGCAGCTAGAGAGTG
BTA-89820-no-rs	[A/G]	TOP	1	46321775	1	47065260	1	45967602	ACCCACCAGAGAAAGCCACATAGGCACCCCTAACCAGTGACACAGGATGGCTCCCTTTTA[A/G]TTAGCTTGTAGACAGCTTCCTCATGCCGATATGGTCCAATCAGGACATGCCAGCAGCCTT
Hapmap60140-ss46526251	[A/G]	TOP	1	46370195	1	47121526	1	46016435	CAATCAGTCTGAAGCTGCCTCCAAATCTAACATTGTAGTCTTCAAGGAAATCATTATACC[A/G]TATGTTTTTTCTATGTGTGTCTATGCTTTAAAAGATGTGTTTAACTGTCACATTAAAAAA
UA-IFASA-4106	[T/C]	BOT	1	46402519	1	47153850	1	46048751	TCATCATGTCCGTTCATATTCCACTGACCAAGGCATGGTCAGGGCTCATGTTCATAGAGT[A/G]GGGTGTCATTAGTATGAGCCACAGTATTACTGTTTATAAAGGGCTGCAGCTGCTAAGTCG
BTB-00468553	[A/C]	TOP	1	46436110	1	47187442	1	46082337	TGATGAAATTCCCTTCATGCCTAATCCGTCAACATTAGCAACTTTAGTTGTGTAGCATCA[A/C]TAGTGCATAATGTGTTGGTGGGGTTAAGAATAATCATTCCTGTTTGACACTGAAGATTGC
BTB-00468532	[A/G]	TOP	1	46518842	1	47270173	1	46165058	CTTCTCTTTCACCTGCACTACAAAAAGATAAACTTTTTTACATAGGTGGCCCCATGGAGA[A/G]ATGGCTTCTATATGTACTGAAAATTTAGAAAGGAGCTGGACTTTATATAATCATTGTAAG
BTB-00468519	[A/G]	TOP	1	46556034	1	47307921	1	46202802	AACAAATAGAGCTGGAAGGTTTGGTCTTTGATACTTCAGGGAATTCCTTAGTGAAACACC[A/G]AACTACAGTATTAGAATTAGTTCTTTGCATAGGACTGCCTGATTTTTTTTTGAGTGCCAG
ARS-BFGL-NGS-110320	[T/A]	BOT	1	46595049	1	47347123	1	46242001	ACGGGTTGGGGAGAGGTTCACCGCTGCCTGAAGGCCCAGGCCAAAGCCAGTGGGTGGCCA[A/T]GGAAGGGGTTCTGGAGTCCTGCAGGACAGAGCCCCAAGCCTATTCCCTGAGTCCCCCAGT
ARS-BFGL-NGS-67684	[A/G]	TOP	1	46620571	1	47372646	1	46267521	GTCTGGGTTCATGTCATGGTTTTACTACTTAATCCCTTTTTGGCCTTGAGCAAATTACTT[A/G]AGCTCTTAGAATCTTGGTATCCTTATTTATAAAATGGGGAAAATAACATCGCCTCCATGG
BTB-00468485	[T/C]	BOT	1	46648008	1	47400088	1	46294957	ATGGTTTTGTTTCATTGATGAAAAGAAAATATTTGCATACATGTGTCCTAAATTTTCCAG[A/G]GCACTTGCAATTTTAAGTTATTTTGTACTAAGACAAGAGACCTTGGTTTTTGATTTAGAA
BTB-00468476	[T/G]	BOT	1	46675519	1	47427313	1	46322462	AAGTTTATTTAAAGATGGTATGTGTGTGTTTAGTCTCCTTCTTTAAATTATAAGCTCATT[A/C]ATGGCAGATGCCACGTGTGTATTTCCATGGATGTCCATCTCATCCAGCCCAGTAACAGCA
BTB-01608930	[A/G]	TOP	1	46778649	1	47536759	1	46425212	CATTAGATCTGGGGAATTCTGAAAGCTGTGCCTCACTTCCCATACACCAATAGAGCAGAT[A/G]CACTTASTGCAGATTTCGATACATTTTCCCCATCATCAACATAGTCTGGCAACAGCAGAG
ARS-BFGL-NGS-69858	[A/G]	TOP	1	46808068	1	47565936	1	46454651	GGGGCCAGGGATAGTGAGACAGAGAAGGTGGAAATACCAAAATTAGAGTGGAAAGTGGTC[A/G]CCCCTGAGGGTCATAAGGCCTTGATTCTGCCACCTGAATAACTTACAGGATCATCCACTG
BTA-109011-no-rs	[T/G]	BOT	1	46926971	1	47694705	1	46575158	TTCTCCCATTCCACAAGTTGCTTTTTCACTCTGTTGATTGTTTCCTTTGCTGTGCAGAAG[A/C]TTTTTAGTTTGATGTTTCCCTTGTCTATTTTTACTTTTGTTACCTGGGCTTTTAGTGTCA
BTB-01625181	[T/G]	BOT	1	46962353	1	47729243	1	46610075	TTTTCTTCCAGAAAGTACCTTATCTTTTTCTTAATTGAGAGGGAAATATCTAAAAAAAAA[A/C]CATAGTCATTCAGTTGAATTGTAATTTCCATCTCAAAATGTTCCTTTATGTCCAATCTTT
Hapmap39710-BTA-108633	[A/C]	TOP	1	47011181	1	47778313	1	46659142	ATATCCCTCCAGTTTGTCCCTTTGCTTGTATCCCAGGTTCTAATTGCTTTGGGCAGATTT[A/C]TCAAATGCAATGTGTTCCTTTATTTGTCGTGCATTTTCATCTTGTTCTTTCTGCTTTACT
Hapmap54262-rs29018839	[A/G]	TOP	1	47102513	1	47904414	1	46735327	TTCCTAAGGAAGAAAGAATTACCTAAGAGGAAAGCTCAACTCTTTCCTTTTTGAGGCTCA[A/G]TCTTATAAACACCACTCTGACAGACCAGATCTTTGAAAAGTCCAGTGACATAAAGGTCTC
ARS-BFGL-NGS-41577	[T/C]	BOT	1	47123160	1	47924987	1	46756027	AGAGTTTTAATTATAAATAAATGTTGGATTTTGTCAAAAGCTTTTTCTGCATGTATCAAG[A/G]TAATAATATGGGGCCCACTCTTGGTAAAAACTTCTGCTATTGCGCTCTTAAAATTCTCCA
BTB-01546768	[T/C]	BOT	1	47177862	1	47979689	1	46810734	GTTATATCTCTTACTTGTTCACTCACACACACACACACTCCTAGACTCTAAAAGATGCAT[A/G]AGCAAAGACAAAGTTCAGCAGAAGCAAAACAGTCACACAGTTGGTTGTGAGTCCCTCTTG
BTB-01686544	[A/G]	TOP	1	47222075	1	48023952	1	46855267	AAATACAAACCACAGTTTCAGTGCTTTTATTGGCAAATAGGGCAATATTGGTGAACTGAT[A/G]CAGTAATTGTACTTTTATAGCCATCAGCACTGCAATTTACAATTATTTTAAATTTAATGC
ARS-BFGL-NGS-23106	[T/G]	BOT	1	47251774	1	48053652	1	46884964	GTGTTTCTTAACCATTTTTGGTAAACATATATGTGTCCAGTTTAGCCTGTAATAATAATT[A/C]TCAATTCTTCCACAATGAGGCCCTCCTCTCTGATTTTAAAAAATAATTTTCTTCCTCACA
Hapmap40153-BTA-99041	[T/G]	BOT	1	47296021	1	48097918	1	46929228	TACAGCCCATGGGATTGCAGAGTCGAACATGACTGAGTGACTAACAGATATGTAGTACAG[A/C]TCCACATCTTTTATAGTTTTTATCTTTTAATACCAGGGATTCCCTGGCCATCTGGTCAAT
BTA-99040-no-rs	[A/G]	TOP	1	47320175	1	48122472	1	46953687	CCAACAGGAAATTAATAAAGCACAAAAATAAGGGATCGAATGGAATTTTAGAGAAATTAC[A/G]ATTTGTCAAAGTGAATGTCAGTCTCTCAACTTCTTGTTCAGTATTCTTTCTGGTATATCA
ARS-BFGL-NGS-56683	[T/C]	BOT	1	47355075	1	48157392	1	46988586	TTTAAACCACACACATTAGGCATGAATCATATTACTAGAGCTCTTCAGAAAGAGGCCTCT[A/G]CTGTCTTTGTACTTCTTTACTATGAATCTATTATAGGATGATACTGTTCAGTTCAGTTCA
ARS-BFGL-BAC-24524	[T/C]	BOT	1	47389301	1	48191477	1	47022790	TCTTATGTATAAGTAAGCGTTTACTTACTTTCTTTATTGACTTAATTATTTCTTTTCCCT[A/G]GGTGTCCATTTGGCAAATTAACACACCAGGACACTAATCGGTACCAAGGTGATCTGAAAG
Hapmap55429-rs29012753	[T/C]	BOT	1	47417243	1	48219436	1	47050760	CAAGGGTTTTTTTAGGTTTTGCCTGAAACTCTGAAATTAATATTTCCAGTAACTAAAATA[A/G]GGCATAATAGCAACACATTTTTTTAAATTCAATTGTTCCTATCCCTCTATATAACCCATC
BTB-02090792	[A/G]	TOP	1	47445935	1	48248143	1	47079462	CTCCCAAATCATTTCTCTTGTTTTGTAGCTTCCATCCTCCCTTCTTTCAGGGAAGTGGCT[A/G]TCCCTGCCTGTTGCAATGATTTGGTTCCATGGAGCCAAACTAGAGCATGGGTTTCTATTT
BTB-01572184	[T/C]	BOT	1	47524118	1	48327004	1	47157644	AGGGTTGCAGCATAAACTTGTATTGGCTCCTGCTGTGATTAGGCAATCTTCAGAGTATAC[A/G]GAGGATGTGCTCACAATAACCAATGCCACCAGCCAACATTTCCAAGAATGTAAGTTCATC
Hapmap43751-BTA-104783	[A/G]	TOP	1	47552065	1	48354951	1	47185588	CCAGCAAGGAGTGTTACATGCTATTATGCTGCAAGGTCAACAAATGGCCTGTTATTTTAA[A/G]TATTTAAATTATCTTCCTAGGGAGATAATGTTCAGCAGACTCTCCATCTTCCCAAAGAAG
BTA-10188-no-rs	[T/C]	BOT	1	47592394	1	48395284	1	47225927	TTATGATATGAAATAAAATTCCTTTTCCTCTGGGAAGTTTTCCCTGGTAATCAAGAGGAA[A/G]TTATGTCTTCCACTTCTGACTTTCCAGTGTATCTCCTAAAGTACTTAGAACCTTGTATGG
Hapmap27626-BTA-155536	[A/G]	TOP	1	47637704	1	48440268	1	47270875	TCGTATGAGTTCAAGCTTAAAATCGGTAGCAGTTTATACATTGAATTTCTGAAGATAACA[A/G]TCCCAAACCTATCCTTTTTAAACTCTAAGAGTGGGAGAATAAAATAATATTTTAGTATTT
Hapmap42068-BTA-111564	[A/G]	TOP	1	47745480	1	48547741	1	47378821	AACTGTGGGTCAGGATTCATAACTAAAATTCTCAGTTGTGTAATAGCAAAGTTGAGTGTG[A/G]TTTTCTCCAAGTCCTCAAGGGGAAAAAAAAAAATTGGCTTAAAAACATGAACCATATTTT
Hapmap32121-BTA-156159	[A/G]	TOP	1	47771799	1	48573364	1	47404455	AGTATTCTTGCCTTGCCTGTCTCTGTGTGTCATAAATTGGCCAAAATCTCAGGAACTACA[A/G]AACTATGCAAGATCTAAACAGAAATTAAGGAAAGACAGTTATCCTTTCTCTTAAAGCTGG
BTB-01202368	[T/C]	BOT	1	47788706	1	49875244	1	47421211	CAACTCTACTCATTGGTTATCTAGTTTGCTTCCTTGGCTTCTTATAATTCATTTATAAGA[A/G]TTATCCTTATAAAACACAGATGACACATTTTTCATTCATCAGCTAAGCTGCCTTCATTGT
BTB-01202377	[T/G]	BOT	1	47807494	1	48640549	1	47439819	TAGAGCAAGCATGAGGACAGTCTTTGTAACAGATATTCTGGGTATCTTCATTTTCCAACT[A/C]ACTCTCATAGGGATACAGCCTACAGAAGACTTTGGAAAATAGAGATACCCTGATTCTTAA
BTA-122400-no-rs	[T/C]	BOT	1	47831916	1	48665090	1	47465147	ATCAGGGTCCTTAAGATCAAAGTGTCATCTGTCTATGTAGACAAACAGACAAATAGGTCA[A/G]ATTAGAGTAACTTCAGAAATACATAGGGAATAAATCACATTGGTGCCCAGGTTATAGTGA
Hapmap60003-rs29024905	[T/C]	BOT	1	47856002	1	48689182	1	47489244	CTGAAACTTGCTAAGAAAAATTACTCATCAGCTCTCCCCCAAAAGATAAATATATGAGTA[A/G]GTAGATAGGAGGAATCTTTTCACATTATTCCCTTCTATCAAAATCACCAAGATGCATACT
BTB-01202460	[A/G]	TOP	1	47945210	1	48771336	1	47578457	TCTGACCATTTACCAGCAGATTTATTAGAGCTGTGGAGACAGTTTAGCCTGGCAAATTCT[A/G]GGCTTGCTATAAGTACCACATGTTTCTTGGAAGTTTTCGTGAATTGATACTGTGACTGAA
Hapmap27230-BTA-162491	[A/G]	TOP	1	47973478	1	48799606	1	47606699	AGCACGGTGTGAACCATGAAAAGTAAACTAGCTCTTGAAAGATCAAGATAAACTCACACA[A/G]CTTCTGTCTCAAAGAAACATAATTATACATTGAAGGATGACAGTCACCTTATGGGTAAAA
ARS-BFGL-NGS-105365	[A/G]	TOP	1	48026603	1	48853131	1	47660239	ACTTTATGCTGTTTTATTAAGGGCTTATCACTAGTAATGGCCAACAGACTGAACAGAAGT[A/G]ACATATGCCACTTTAAGCCCAAGGTAGATTAAAGATTGATATGTCTCTTCTATGACTATT
ARS-BFGL-NGS-1695	[T/C]	BOT	0	0	1	48889677	1	47697023	CATGGGGTCGCAAAGAGTCGGACACAACTGAGCGACTGATCTGATCTGATTATATGGCAC[A/G]GGATAGGCCAAAGCTACCATTTCTGTTTAACCTACTCTTGGTAAGTAAGTATGTATTCTG
ARS-BFGL-NGS-73983	[T/C]	BOT	1	48105788	1	48933290	1	47740633	GTAAAATTGTGATTTAACCTGGAGAAATAAGCTCCTTATGACTTTTCATGCCCTCAAATC[A/G]TCACTTACAAAATATGGCCATATACCCTCTTTCCAAACCCATCTTTTAGAGCTTCCCACT
ARS-BFGL-BAC-16973	[T/C]	BOT	1	48130491	1	48958004	1	47765383	ACTATGTATCAAGATCTTTTAGTTCAAATTCCAGTCTTTCTTTTGATAAACTTTTCAACC[A/G]AGGGCAAATTCACATTTTCATGTTTAAATTTTCATCTAGGTAATGCCAGAGATTTGGTGT
Hapmap49948-BTA-29490	[A/G]	TOP	1	48181287	1	49022708	1	47815773	ATTAGTACTTTCTTTCCCCTTACTCTTTTTATTCTACAGACTTTCTGGCAAGGCAAAAAT[A/G]ATGTTGCATATAAAAACATGGACATTGCTGTCGTACTGCACAGCTTCTGATTCTGGTTAA
BTB-00021951	[A/G]	TOP	1	48222988	1	49064491	1	47857631	CTTAACAACAATGGAGTAATTTTCTGCCAGCCTTGGTTAATATCTCAAGTTGCTAGAAAC[A/G]CTTTATAGGACTAGCAGTATTGCTAACTAAAGCTCTTTTGAAATACAAAATCATGATAAT
BTB-00021917	[T/G]	BOT	1	48257875	1	49099129	1	47892803	AGTTTTAAAAATGGTTTTTAGCCTTAATTAATTAACCGTCATGGTAAGGAAAATAACAAA[A/C]CTATTTAAAGTATGAACATCTTGAGGTGCATGGACTGTAAATCACTGACTTATCAAAGTT
BTB-00021776	[T/C]	BOT	1	48394374	1	49267473	1	48029523	TGTGTACATCAGTATCTGTATATCTACTGATTGCACATGCACAAATGCTAAATGATGTTC[A/G]TTTTGCATCCTACATTGAAGTAACAAAGAAGCCCCCGAAGGAATAAGAAGCACACCGAGA
Hapmap59092-rs29024583	[A/G]	TOP	1	48425887	1	49302476	1	48061029	CCCTCAACCAAAAATAACTGCCTGTTTTCAATAAGGTTGACATGGGGGTAAACTGTAACT[A/G]TTCTTTAGATCAACTGGAGACTGTTTGAAGACCATGTGACTTGTTAACTCCCCATGGGAT
ARS-BFGL-NGS-41264	[A/G]	TOP	1	48523202	1	49403483	1	48157004	TGGTAGATGGGGCCAGATCCTGAAGCTAGTGCAGGCTCACAGGTGATTGTGTCCAGGGCT[A/G]GTGCCCTTTGCCTGATGGCTGAGGCCTGGATCCAGGGCTAGTGATGGCCCACTGATGGGT
ARS-BFGL-NGS-15578	[A/G]	TOP	1	48601511	1	49481802	1	48235312	AAAACTTAACTTTCAACTCTCATACTGTGCATCTTTTTTAGTCCAAAAATCCCACTGAAA[A/G]AGCTGTCTGGCGGCCTATAGTTCAGGGGGCCTCAAAAGAGTTGGACATGACTTAGCAACT
Hapmap38806-BTA-110152	[T/G]	BOT	1	48629895	1	49517485	1	48263748	ATTTCTTAACTTCCCTATTTTCTCTCTAAAATAAGAATGTAGAAAGTTAAGATCTTTCTG[A/C]AGCCAATTTTCTTAACAAACTCTAGATCACAGAAGGTATTTTTCACAACCTTATTCTTAG
BTB-01645206	[A/C]	TOP	1	48658685	1	49546277	1	48292510	GTGTTAAAAGGCAACATAGAGAGGGTAAAATTGCCTTCCCCAAAACTCAACAAAAGCATA[A/C]TTGTGTTTATCATCCCCTAAACTATTTTCAAAGCATTTTATGAAACATATGATGTGTTCA
BTB-01645280	[A/G]	TOP	1	48701612	1	49589646	1	48335452	ATTGAAATCAATACTGTCCAATTATAGGTCTTAGGCATGGTCATAGTTAAATCACTGTAT[A/G]TATAAAATGGTGTTGCTAACAATAATCCTCTTCACAGATAACAGTAACATTTCTATTTGT
BTB-01146938	[T/C]	BOT	1	48726549	1	49614528	1	48360337	ATATCTGTAAAGCACTAAAGTTGGCACATCAAAGAATTTTTTTTATTTTTTGCCTTTTTG[A/G]TCCTCATTATTAATTAATAATGAAACGAAGAAGCAAGGCCAGTATTTCATAAATCATTAA
Hapmap26719-BTA-151471	[A/G]	TOP	1	48772543	1	49660350	1	48406317	ATGTAAATATACATAAGTAAATTTTCCTATTTTGTGAGATAAGAAGGATCACAATGGCTG[A/G]TTGAAAACCTTAAGTCTAATATCTCTGTCATCTCTGTTTGCAGCATTTGATTGACTTTCT
BTB-01146838	[T/C]	BOT	1	48802718	1	49690524	1	48436492	GTGAGAATAGTATCTTGAAACTAAGCCATGCAGTGAAGAAAAAATGTGAATATATATACC[A/G]TGAGAAGAACTTGATAAGCTTGGACAGATGCTTGAATGGCAATCATTTGGGAAAGATATT
BTB-01847183	[T/C]	BOT	1	48843080	1	49730922	1	48476830	TCTTTTATTCTGATTACAAAGTCATGAATTTAGAATTAAGAGTACAAAGTAAAGYATTAT[A/G]ACTCAGGGATATCTCCTGTGGTCCCAGAGCTTAACCCCACTTAAAATATAAACACATACA
Hapmap50572-BTA-113037	[T/C]	BOT	1	48866528	1	49754203	1	48500613	ATAAGCAGTACCTTAAAGAGTCAAGAGCTTAAAAGTAATCTCTTTAGTGGTTTTGTACAC[A/G]TTCCAATGTTTTTTTTACCCACATATTGTGATCTTCCTTTGTCCCAGGGAAGTGTTTGTG
ARS-BFGL-NGS-83459	[T/C]	BOT	1	48904842	1	49792517	1	48538897	TGGCAAGGCAAATTATGGACCAGCGTTTCCTCCTTCTTTTTGGCCCTCCTGAATTCTCCC[A/G]GCTAGTTTTGTTGACAGCCCCATATTTCTTATCAAGCCTCTCCTGTTGTGACACAACTCA
ARS-BFGL-NGS-49634	[A/T]	TOP	1	48971016	1	49858606	1	48605155	GCTGACCCTTGTTTACTATACAGTACGGCTTTTTGAGCATGGCCAATACATCTGTGTCTC[A/T]GCCATCCTCTATCCAGTCCATGGCTGATGATGTTAATCTCATAACTTACTAAAGTGCATA
BTA-113021-no-rs	[A/G]	TOP	1	49230292	1	49925040	1	48823158	CCCTCCATAAATTATAGGTCCTCTTGGTTCTGATCTTTCACATGTTTTATCAATGAAGGT[A/G]TGAAAGTAAATACGCTCAAACCATTCTGGAACTAGCTTATATGATTTCTTACTATAATTT
BTB-01077379	[A/G]	TOP	1	49279500	1	49971485	1	48869448	CATTCCCTTTTATGTACCAACCAACATCATATATCTGGCTTTCTATCTTTCAGCTTATTT[A/G]TAGTTAAGATCAAGAGGCATATGTAGTATTGAGTTTTGCTTGCCTGTTTCCAATCAATTT
BTB-01077277	[T/C]	BOT	1	49318678	1	50008817	1	48906977	TCCAAAGTTTTAAGCAAATATATCAAAGTAATTTTAGTAGCAGTAAAGTATTTTGGATAG[A/G]TATGTTTGTCCTGTGTTTCAAACAGTATACTAATCCCTACAAAAAGGTTCCATGATATAA
BTB-01077261	[A/C]	TOP	1	49341658	1	50031807	1	48929964	AACAATAATGTGTAACCTAAGGTTAAAAGTAATAATTAAAGGTAGAGCTACAATAAGTGA[A/C]AATAATGTAGTGTGAAACGAAAATAATTAGATTATTTATGAGAATAAGAATTAATAATGA
Hapmap57446-rs29023998	[A/G]	TOP	1	49393074	1	50085072	1	48981871	CAGGTTGATTCATTCTGAGAGCTGAGAGAGAATGTGTCCCATGCCTCTTCACTAGCTTCT[A/G]AGGTTTGCTGGCAATCTTTGGCATACCTTGACTTATACCTGCATCACCATTACCTCTGCC
Hapmap50571-BTA-112994	[A/G]	TOP	1	49436561	1	50128667	1	49025335	TTATATCTTCTCCCATCCCAGATGACTCTCTCAACTAAATGAATCATAGGATAATCTCTG[A/G]ATTCTGGATTTCTAGAGAGACCAGTTTGGTTCTTATAAAAACATTTAAATCATTATTGAC
BTA-103555-no-rs	[A/G]	TOP	1	49480638	1	50169472	1	49067075	ACTATATTAAAACTAATATTGAGGCATACGTAATGTCTTTAATAATGATAGGAAATATGC[A/G]TAGCATATATATATGTATGTGTGTATTTATGCAATGTAACAGCTTAGAAAAAATATAGAT
BTB-01077007	[A/C]	TOP	1	49532893	1	50222675	1	49119332	TTAACACTGAAGCTTATGATAAGCACCACACTATAATTATCTTATTATTCATCTGCATAT[A/C]TCAGTTGAGTATAAGTTTCTCAAAGACTCAGATTATATCTTCTCTATATACCATTTTTCC
Hapmap50221-BTA-112986	[A/G]	TOP	1	49578738	1	50261397	1	49158619	ATCAAGGTATAAAACACACACAGTTTTAGGGCCATATATACCCATCTTAGCTTGTCTTAT[A/G]TAAGCAGGAACTTTTAAAAGTATGTCTTATTTCAAATGCACATATTTATGTAAAAATAAA
Hapmap32123-BTA-156557	[T/C]	BOT	1	49618441	1	50301100	1	49198319	AATAAATGCTCTGAAGAAAGGTGAAATTAAAAAAAAAAGGAAGGAAGGAAGGAATGCTAC[A/G]TAATATGTGATGAGGAATCTCTACTGAGATGATGGCAGGGATGATCTGAGCAATATACAA
BTB-01615915	[A/G]	TOP	1	49734575	1	50417234	1	49314301	AATTATTTAATGACATCTAAAGCCTTTCTCCATTGAGATATTATCTTTCTTTTATATGCT[A/G]TAAAGAAGAAAATTTAAACTAACTTCAGGAGAAGAGTGAGTATAAGAAAAAATAAAACCA
Hapmap33052-BTA-154887	[T/C]	BOT	1	49765653	1	50448312	1	49345358	ATTTAATCTACCCATCACATTTGGTAATATAATAAACAGCTATTTCATTTTAGCAGAATC[A/G]TTTCAATTTTATGGGCTTTAAGACACACTACCACAAAATCTGACATCTTGGCATATTGAG
BTB-01076801	[A/C]	TOP	1	49906537	1	50589196	1	49483138	AACCACATTGTATTCATTGTCAGTTACTATTCCATTCACCTCTCTCTTCCCTCTCTTGTA[A/C]GATCAGCACTTTTTTCAAAAAAGCCTACAGCTTATGGCTGTTGTTCTCTGTTTGCTCTGT
ARS-BFGL-NGS-98459	[A/G]	TOP	1	50077376	1	50760035	1	49654031	ACATATGAAAAGGATTTCCTCCCTTCGGCAAGCTCTACCTTTCAGGAAACTATTGTCTCA[A/G]GTGGCCTGTGTCTGCTGCTGCTTTTTAAATTTTGTTACAAGCTCTTTGACCCTAAATTGA
BTB-00132601	[A/G]	TOP	1	50111414	1	50794073	1	49688088	AAAGAGAAAGGACAGACTCAAACTCTCAAGGTGTAGAAAGGCTTTATCTAGGAAAAGTGT[A/G]GGGTGCTACAAAAGGGAAGTTGCCAATGGATGTGAATGGGACAAAAGAGCTAATATAAGC
ARS-BFGL-NGS-38261	[G/C]	BOT	0	0	0	2100000	1	49729236	GAACCACATCCTCAAGGTCAGGGGTAAGAGCCTCACCTTCAAGCAGCTGGCCCTGGACTC[C/G]CCCAAGGGCTTCAGCATCATCCTGCTCTCTGGTCCTCACAAAAGCAGGGAGGTATACAGG
ARS-BFGL-BAC-15402	[T/C]	BOT	1	50191130	1	50282112	1	49762136	CATTCTTTCCTTTGTACAGAAGAGAAAACTCTGTGGCTCTTTTCCATTTTGATACTCCCT[A/G]TCACCTCTCCTTACAAAGTGACCAATCCAAACTTCTAGTCAATAGTCAACTTTTTTCTTA
BTB-00132817	[T/G]	BOT	1	49161822	1	50319322	1	49799340	GCATTCTCTCCATCCCTCTCCAGCACTGAGTGAGGTTGTACTCTCACTGAGAGAACTTCA[A/C]GTAATACTTTTGCTCATCTTGGGGTGGTGATAGACAGAAAGTTGGCATGGGGAACAAGGG
BTB-01699628	[A/G]	TOP	1	50230596	1	50351306	1	49829799	ATTATTGAGCTATCTTAAATCACATGAGCATCTCTAAAGTAATCTGAGGTCTAGGCATAC[A/G]GAATTTAATCATTGGCTTATCTTGATATATTTTGCCCATCCTTGGAATCACAGAAAGTCT
BTA-114651-no-rs	[A/G]	TOP	1	50252331	1	50373058	1	49851536	TTCATTTTATGCTTAGGCATCAGCAGTTTCACCCACTTTTGCTTTTGAAGCATCAGGGCA[A/G]ATATTAAGAAAATAAAATAGGCAAATAGTATCATTATTATTATTAACTGTGATGTTTATT
Hapmap24476-BTA-130730	[A/G]	TOP	1	50291207	1	50411935	1	49890411	CACACTGAGTAGGACTGCATCCCTGAGGCCTTTGCAAGATCATGTGGGGCCTGTACCCTA[A/G]CCATGGTAGGGGCAGGTGGAACAGCTCTGAGCCACTGTTCAGGTTTTAAGGATTTCCACA
Hapmap41715-BTA-100026	[T/C]	BOT	1	50320575	1	50441311	1	49919784	ATGCTGAAGTCCATGGGGTCACAAAGAGCTGGACACAACTGAGCGACTGAAGTGAACTGA[A/G]AACAACTATCTCTCAAAACCAAAACCAACCCGGATTTGTAGTGTTTGCCAATTTCCAATT
Hapmap30497-BTA-123949	[A/G]	TOP	1	50359829	1	50480591	1	49959029	GATCCATCTTTTGTTTTCTCCTCTGAGGAAGAAGCCCAAGTTGCTAAGCACTCTATTTCC[A/G]TTTCTTGGCTCCTCCTCCTCCAACTTTAACAGTTTGCTTAATCAATCCCCATTTGCTCCG
BTB-00022097	[A/G]	TOP	1	50410352	1	50531107	1	50009545	TGTGAACTTTGGCCACCGTAGCAACTACACTGTTAAGAACCTTTAGTTACCACAGTTAAA[A/G]AGTATATGTAAACATGAAAACAAAATCAATTATCTGATTCTGGACTTAAAAAATGGTGAG
BTB-00022142	[T/C]	BOT	1	50434457	1	50555210	1	50033650	AGAAACATTTTACTATATGACTCTTATTCTTCAATATTCCTTATTAATTGCATGCTTCTC[A/G]TAGTATAATCTTTCCTATAAGGTGACTTTCGTAGATAATTTGACTCTTGATCTTTTGTGA
BTB-01165120	[A/G]	TOP	1	50465233	1	50586005	1	50064432	GTATCCTTTAAGGAAGAAATTCAAATAAAGTGTGCTTCCCACTGAAGCACAGAAAACCAT[A/G]AGGATGTTCTCTTTTTTTTTTCTTTAAACAACATCAAATCATTCTCACTAGGAAAGGGGG
BTB-01165109	[T/C]	BOT	1	50511043	1	50631825	1	50110251	TGATGATAGCAAGTGGTTTGATGTGGATTCTAAATCCACACAGAGGGTGTTCCTGAACAC[A/G]TCCAATATAGGGACACTTGTGTTGCCCATTATATTTAGCTTGATAGAGGAAAGCAATGGG
Hapmap49829-BTA-101896	[A/G]	TOP	1	50574353	1	50695139	1	50173554	CCAAGTTTCCATCCAGGGATAGGGGACTCAAAAAGAAGGCTCTTTTCTTCTGGGATGTCT[A/G]GTTCTTTAGACTGAAAGTCATTGAACGGACACTACAGCAACCAAACAATTGCTGATTTAG
BTB-01164952	[A/C]	TOP	1	50652927	1	50773994	1	50252416	ACCTAGCAAACCTCTGCAGGACTCATTCTAGGAGCAGCACTCTCATCCACAGCCCTCAAG[A/C]TATATACACAGAAGATGATGGACTCAGGGGCTGGCCTGGGAGAAGGGAGTAATGGGTGTG
BTB-01164946	[T/G]	BOT	1	50680039	1	50801118	1	50279694	AAGATGTGGCAAGTGAAACATAAGTAGACATAAAAATCTGCTGCAGTATTTTATAGTTAG[A/C]AAAGGCGGGAACTATGCAAATATAAGTAACTAGCTTTGGGACCACCACAAGAGTTATTTC
Hapmap52897-rs29012790	[A/G]	TOP	1	50732049	1	50853397	1	50331974	TACCTTTCGAACATTTGCCAACCGATTCATCATCAAGGACTCTTCCCGGTCATCATCATC[A/G]TCCAAGTCCAGCATCGGCATTCCAAAAGGGTCGATGATGCTACAGCACCTTGATCCTTCA
BTB-01164879	[T/C]	BOT	1	50775613	1	50896973	1	50375545	TGTTCTTGCCTTGTTTATCTGCAGTCATTAGTTGTTTCCCTTAAATAAAAGAAATTTTGG[A/G]GAGCCTACTTATGCCCAATATTATGTATGTAGTTTCTCCTGTGAGAATTTAGAGGTGTTA
BTB-00022352	[A/G]	TOP	1	50815882	1	50937217	1	50415732	TAGAATTATCCATGGATGTCCAAAGGACGTTACTCGGTTTATAGTTTCAGGTTGGGGTTC[A/G]TGGTTTTATGTATATTTTGTTTTTCTAGAAATTTGTATGTAATTTGAAGTTTTTATCAAC
BTB-00022376	[T/C]	BOT	1	50857462	1	50978709	1	50457230	AACAGTAGACGTAAATTTTTTCTCTTCTTGTTGGCTTTCTAGGGGACGATATTTAAAATT[A/G]AAGAAAGGAAGACTAAGACAGTTTCATCTTGAACTCATTATCCTTTAAAAGAGAAAACAA
ARS-BFGL-NGS-103521	[A/C]	TOP	1	50993685	1	51124341	1	50592197	TGTCAGTGATTCCAGCCCTTCCTCCTTCATCTCTGAGCTCTAGCCACCTCAGCCTTCTTT[A/C]AGTTTCTCAGCATGGCCGTAATTTTCCTCAGACACTTCAAACTTGGACTCAGATTCTCAC
ARS-BFGL-NGS-101533	[T/C]	BOT	1	51033230	1	51163886	1	50631100	ACCCAGCCAGATGGATTCAAGTCTCATACCCTCCACCCTCCTGTCTTCCTCCACAAAGCC[A/G]TTCTTGGCCCTTTTTACCTAGTTAACTCGCTCCTATTTACTTTATCAGTTGTTTTAGGAT
ARS-BFGL-NGS-6521	[T/C]	BOT	1	51169451	1	51300174	1	50767507	CCCATTCCCAGTTATTTGGTTTGGTTATTTAGGGACGGGGCCTGGTAATCAGTATTTTTA[A/G]TGCTCTTGGATGATTGTGATATGTAGTCTAGCTTGAGAATCACCAATGTGATAGTTACAG
ARS-BFGL-NGS-14638	[A/G]	TOP	1	51211635	1	51342359	1	50809694	AGGCCCAGAATTTGACCTATCATGAGGCAAATATACAATAAACTCAGTGACTAGCACTTC[A/G]TATTTGTAAGCTATGGCCTGAGCAGAAATTTGTTGATCTCTGCATTTTCTACTTTTTCTA
Hapmap42747-BTA-97910	[A/G]	TOP	1	51258380	1	51389104	1	50856429	CAAATCCCTTTGAAAGATAAAAGGTGAAAGCAGGACAGGATAGGTAGTTGTAGACTAGAA[A/G]TTTTGTTTGTCCAGAGAAAGCTTGTCCAAATGATGGAAAGTTCCTGAGACAAAACATCCG
ARS-BFGL-NGS-15670	[A/G]	TOP	1	51376525	1	51506986	1	50974257	TTGTCAGACCATCCCCCTAGAGAATCCCATTCATCAGGCCTTGTCAAGTTGCATTGCTCA[A/G]CCTCATTAATGCCACCTCACAGGCTGCAACACTACATCCCGCCCGGAACTGCCTGATCGA
BTB-01661970	[A/G]	TOP	1	51403723	1	51534243	1	51001448	CATGAAGCAGAGATGGGAAAGAACAAAAATCCCTAATAATTTAGTGACAGTGAAAATTCT[A/G]TTGACCTATTAAGGAGAGCTTTTTAAAAATAATAAGAATAAGATTAATCCTCTTGTCTGG
BTB-01303185	[T/C]	BOT	1	51563701	1	51702374	1	51164023	TGCTTCACAAATATTACTATCCATAAAAATAAATTTGTGAGTTAAGTGTGTATTCCTAGT[A/G]CCAGAACCAGAGATTCTGATTCAACAAATAAGTGCCAAAGTTGAGGATTCTTCATTAGAA
ARS-BFGL-NGS-80227	[A/G]	TOP	1	51598998	1	51737682	1	51199296	CTGTTTATTAACTTCCACATGGATATCTCTACAAAATTGCAATTTGCTGCATCAAGGCCA[A/G]CAGGAAAATGTCTGTCTCTGTTGCTTTGAACCTCTGACTTCTCTCTCTTATTTCTAAACC
BTA-100070-no-rs	[A/G]	TOP	1	51687463	1	51825826	1	51286318	GGAAGTGTGTAATGCAGGAAGATGGGAAAAAACAAACAGAGAAGTCAAAACATTCTCCTT[A/G]TTATTTCCTCAATTCCACATAAAAGAACCTTTTAATCTACAATTAATCTCATGTTTATCC
UA-IFASA-6260	[T/C]	BOT	1	51721572	1	51859932	1	51319043	TATATTCTTATTGGGAGGCAGATAGCTAGGTGTCTGCAATCGCCTTCAGTCCTCAGTCAC[A/G]TTTTATAACGTTTGTAAAGGTATATGGGGCTTCCCAAGTACTTTATCTGTGTGGCTATTT
BTA-07486-rs29027151	[A/G]	TOP	1	51768647	1	51933753	1	51366115	CCGGTATGACTTGTTCCTGGTGAACATGCTTCCTATCTTGAATACAGTCATATTCTC[A/G]GTGTCTTCACATAGCAGAGAGAGATAGAGAGCAAAATGATATCTATGGTGTCTCTTATAA
BTB-00023604	[T/G]	BOT	1	51804778	1	51972285	1	51402210	CTACTTACCAGTGAGCCCCAGATAACAATGATGAGATGAAATTACAAGTTTTAAGTAGTC[A/C]TAGAAGAGAGAAGAGAAAAGTATACATGGACTCATAGCCCTAAAATAATGATACTCTCTT
Hapmap54644-rs29022483	[T/C]	BOT	1	51845103	1	52012989	1	51443154	GGGGTTGCAAAGAGTTGGACATGACTGAGCGACTGAACTGAACTGAGAAGACATTGTTTC[A/G]TCCTTCTGTTTGTCATCATAACAAGTCTAAATTATTGCTTAAGGGCCTACCCTGTGTGGT
BTB-02033694	[T/C]	BOT	1	51854830	1	51888747	1	51453236	CATTATCCCATGAGATTTTTCAAAGATCTTTTGACTTCTCTGCCTCTTAACAGAAGTCAT[A/G]AAACCTCTGGATCAGAGTCAAGGACAGATTCTTTTAATAACAGCAATGAGCACTGTGTCA
BTA-100081-no-rs	[A/C]	TOP	1	51902748	1	51936665	1	51501180	ACCCCAAAACCATTCTTGCAAACAAGCCAAAATCAAAGCAAGGATAGGAGACAAATGATA[A/C]CTACCTCCTTCCATTGTATTCAAAGCATTTTCCTACATTATCAAATATTATTACTATGAG
BTB-00023406	[A/C]	TOP	1	51925506	1	52066860	1	51523852	AAAGGTTTATTGCAAGGCCATGCAAGGAGATGGGTGGTTTGTGCCCCCAAGTCCCCTGAA[A/C]CCCTCAAAGGAATTTGTCAGAGCATTTTTTAAAGCAAGATGAGGGAGAGGTATAGTTAGC
BTB-00023392	[T/C]	BOT	1	51946893	1	52088248	1	51545237	TTAGAATTATCAGTGTATTCTTTCAAACTGAAAATATACATTTTTACTTTTTTTTTTAAC[A/G]GTGTGATGGAGATAGAGAGGCAAGAGTTCACAGGACTGGTCTGCATTGCCTGAAAGGCTA
BTB-00023322	[A/C]	TOP	1	51994611	1	52135973	1	51592952	GACCTTTAGAATTTACCCAGTGGGAAGGCTCCTGTGAGACAGCTGGCACTTATCACCTGC[A/C]TCTGTTACCACTGCCACATAGGCTGCAGGGATACCTGCCTGGCACATGGCCCACGGAGAA
BTA-100076-no-rs	[A/C]	TOP	1	52030982	1	52172541	1	51629454	AGGCTGACCTGAGGAAGCTCAGAACATGTTAGCTTAAAACTCAGAAGAACCTGGGTTCTC[A/C]TAACCTCAAACCTGCCCTGCACACACTGCAGCCTTCTCTTCTTTCCTCTGGCTTCAGCAT
ARS-BFGL-NGS-29536	[T/C]	BOT	1	52075648	1	52217228	1	51674103	TCACTGAACCACTTTTCCCCAAGGATCAGCCCCACGTCAGGGCCTGGGGGATAAGACCAG[A/G]TGGAGAATCATCTCACTGCCAACCGAGTCCAAGATAAAAGGCTCTTCAGGTTTTTATGTA
ARS-BFGL-NGS-26781	[A/C]	TOP	1	52135065	1	52272440	1	51729431	GAAATGAAGGACCAGGACTGAACACTTACACGGGCTTTGACACTTAGCATATGTCCAAAA[A/C]TAGTGGCCAAGATAGTGTTTCATGTTTATTTTACCAGATTTTGCATTAAAATGATTGTAG
BTA-27925-no-rs	[A/G]	TOP	1	52191701	1	52328172	1	51785197	GTGGTCAGGGAAAGCCTCATGGAGAAACTGACTTTTGGACACACTCTTAAAAAAAAAATT[A/G]TTTATTTGGCTACTCTGGGTCTCAGTTGTGGCATGCTACTCTGGGTCTCAGTTGTGGCAT
Hapmap23148-BTA-123974	[A/C]	TOP	1	52251694	1	52388165	1	51845190	CAGAAATCTATGAAGTAGACCTAAACTGTAAGCTTATACCCTTTTAAAGATCCTATGCCA[A/C]CTTCCTATATGGCATATTGAAATCTGATTTTGTGTCTTGCCTTTATTTCTTTTTTTCCCA
ARS-BFGL-NGS-69861	[T/C]	BOT	1	52316632	1	52436568	1	51893532	CCAGGAATTGGACCCAGGGATTAAACCTGCATCTCTGGCCTCTCTGGCATTGGCAGGTGG[A/G]TTCTTTACCACTAACTGCTACTCATTGCCTGAGTAGTTTTGTTTTTAGTCATCACTGTAA
UA-IFASA-5103	[T/G]	BOT	1	52306846	1	52539818	1	51980212	ATTCTTTTTAATTTATAATAAGAAATTCCATTATAGTAGCACCCTGACCATAATTGCTAA[A/C]CTTGGACTCAGTTATTTAGTCCATTTTACTCCCAGCTGACACTGTCAACACTTTTTAAAG
ARS-BFGL-NGS-105123	[T/G]	BOT	1	52409229	1	52561032	1	52001408	TTTGGTATCAAGAGGAACCTCTGGGGATGAGGAAAGAGGGACCTTTGGGGCCTCTGCCTG[A/C]AAACCTCAGCTCTCAGAGCACAGTCGCAGCATCTCTGATTCAACTTACCAGTTATTCTTC
BTB-01743557	[T/C]	BOT	1	52430945	1	52582866	1	52023117	GGCTGCCGAGACGAACGAACCGGCGGTAGGTCCCCCTTTTCACCCCACATGTTCAATTAA[A/G]CTGGATTCCCAGAGACAACAGGACGCCCTTCCTGCAAGCGGCGGGGGTATCACAGGGCAT
ARS-BFGL-NGS-17305	[T/C]	BOT	1	52493772	1	52644193	1	52078062	ATGTCCTTATCACTAATTATCTGATGAGATTTAGTAAAGAAAACAGCAGACAGATGGCCT[A/G]AAGTTGCTCAAGAAATATTTTGCAAAGCCTTTGGAGGTGAAGATTACCAGGTACACAGAC
Hapmap42392-BTA-100065	[T/C]	BOT	1	52537365	1	52687801	1	52121657	AATCTACATCAATATCCAGTGACTGCCATTCTTACCAGACATGCTTTAATTATGGAAATG[A/G]TCATTCTTGTTGCCAGCATGTAAACTTTTTTGTTCAGTATAGCCACCACCTGAAACTTCC
BTB-00022907	[A/G]	TOP	1	52570185	1	52720812	1	52154664	AACCTGTGATGAGGAAAAGTATGTTCTGTGAGGACTTGAGTTAAAAGAAGGAAACGAAAA[A/G]TGAACTTTTATAAATATTAAATAGCAGCTTAATGGAAATAAAAGCTTTTAATTTTTGTGG
ARS-BFGL-BAC-17968	[T/C]	BOT	1	52607381	1	52757942	1	52191864	TAATAAGAGATGCTAAATTTCATGATTTTAGTCTTCTGTAATTATGCCAATAAATGTTTG[A/G]ATATGGAAAACCTAAAGTCTACCTGATACCTCCTCTGTTCCTAACCTTTTAAATTGTTAT
ARS-BFGL-NGS-112553	[A/G]	TOP	1	52644883	1	52795445	1	52229363	TGCCACTGCCACTAAAAGGGTTAGGAGAGTTTCATTACTGCTTTACACATGGCCTCCTCC[A/G]GACCAAGGAGCAGGGTTGGGGTGGGCTCTTTGCTACTGGGTGGTAGTCAAAGTCCTGATG
BTA-100060-no-rs	[G/C]	BOT	1	52676405	1	52827028	1	52260898	TCAGGCCTGGCTTCGTGTTCATCCTGTGGGAGGCAGTTTCATGGGTGGGAAATGGGCCTT[C/G]GGAAAGGAGCAGGTTCTTAATGAGCTAGTGGGACTGAAGTCCTTGGGAGTTGGGAATCCA
ARS-BFGL-BAC-23725	[T/C]	BOT	1	52696732	1	52847365	1	52281229	CTGCACATGTCCAGGTATCCTTTTACATTCCCATGTACAAATGTCATATTAATTTATAAC[A/G]TAAGAGTGTAGACACAGAAGTAGTATGTTTGGGATTAGTGAGAGTAGAAATGCTGTTCTG
BTA-100058-no-rs	[T/C]	BOT	1	52719660	1	52870293	1	52304155	TAGCAATGAACAGCATCAGTAAGAGAGTCGGACCTGAGTTCCAGGAATCAAGAAAGGCTG[A/G]GAGAACAAGTGTAAAGCAGAGTGTAGTTTAAGATTTCAGGTACTTCCTGCCCCTCAGTGT
Hapmap47522-BTA-120738	[T/C]	BOT	1	52748123	1	52898766	1	52332628	AGATTTAAAATAAAACTATTTCATAAGATGACATACACTTTTCAAAAACTAACTGCATGC[A/G]GCCTCCAAGGATCCCGTCCATATATGAAGTCACTCAGTGGGATGAGCACTCACTTGTGAT
ARS-BFGL-NGS-106276	[A/C]	TOP	1	52772080	1	52922735	1	52356586	CATTTCTTAAATAAGAAGACTTAAAAGTCAAAATGACCCCTTAATCCATGGGCCGCGGAA[A/C]AGATGTGTGGAATAGTATGAAAACATTAGTCTTGCTGGGCACCTACGTCAGAGCTCTTGA
BTA-120739-no-rs	[A/G]	TOP	1	52801665	1	52952324	1	52386165	CAAGTTCAGGGCTGGAGTGGTTGCTGACTCCCTTCCTTTCCCTCTGATACAGACTCAGTT[A/G]TCACAACCAACTGGATCCCTTGCAGTCTGCCACCCCCACAGCCAGCAAGCGAATCTCTTC
ARS-BFGL-NGS-89588	[A/G]	TOP	1	52834285	1	52984945	1	52418784	GGGTGTCACCAGCAGGAGGCACTTTGGGTAAGAAAAGGAAGTGCTTAGACAGAAAGGACC[A/G]GAGCAAGCAAGGGGCCACCATGGCCTCAGTGGCCAGAAAGTGACTCTAAGCCAACTGTGA
BTB-00026002	[T/C]	BOT	1	52874728	1	53025391	1	52459222	TAGAGGGTGAATGTCTTGCTGGTGGGGCACAAGCTGTCCAACACAGTCACCAAACAAAGC[A/G]TGTGACAAGCACAGAGAGATGGAATACATTTATGGTGTTCATGTAGGGTTCCCTAGAGTC
Hapmap33710-BTA-110763	[T/C]	BOT	1	52915041	1	53065703	1	52499536	TCTAGAGTGAGGCTGACAAGTGTTCCATGGTTTAGTTTCAAAGATTAAAGAAAATTTAGT[A/G]ACCATATGTAAAGATTTTAAATCTGTTGGTTTCCTACCAAGCCTCAACTGTAGGCCTGAA
ARS-BFGL-NGS-78259	[T/C]	BOT	1	53064069	1	53247301	1	52620931	TGCTCTTAGGGCCCCTTATATTAGCGGGGGGACTTGTACAGGCCCCAACAATCTGGGGCC[A/G]TGGTTTTCAATCTGTTTCATTTCAGTGTCAAAACCCACTGTTGCAAACTCATTTAAAATT
Hapmap27147-BTA-124015	[T/C]	BOT	1	52953518	1	55694420	1	52668291	TTTTCCTGATTGATTTTCTATTTAGTTTCTTCTGAATAAGTACTTAAAAATCTTTCCATA[A/G]CATTCACCCTTTCCGTTGATTTCTAGCCTTACAGAACTTACCTTTCAGCAATTATATAGG
Hapmap24136-BTA-124014	[A/C]	TOP	1	53084847	1	55673837	1	52692977	GGGGTGGTACCTCAGATCTGATCAGTGTTTAGACACTGACTCATCCTAAAGAAACTCCTA[A/C]GGCATTAATAAATACAAACCAGCATAGCTGTTTGCTAATTTTCATGAGAAATTAGAGTAT
BTB-00025875	[A/G]	TOP	1	53133677	1	55624989	1	52741811	CTTAAATTGGGCTTTTCCAAGCACATGTATTTTCCTGGGAAGTTCAAACTGGGAAAAATT[A/G]AGAGAGGGAAATAATTAATACTTAAAAGAACAACATCCTGAAGTATAGTTGACACATTAT
BTB-00025760	[T/C]	BOT	1	53238076	1	55543714	1	52823763	CTCAGTGGGAGTTGTTCTCTCTGTGTCTTCAGATGGTCTTGTTGTTTTGGCAGGAAAACA[A/G]CATACTTTCTGGCAGAAAACAACAGAAGACACACATCTCAGGAAATTAGACCTCTGTTTC
ARS-BFGL-NGS-100189	[T/C]	BOT	1	53296440	1	55468481	1	52880869	CAGTCAGTGTAGGTGGTAATGTGATGACTCCCTTTTTCACTCACCCTCAGTAGGCCTGAT[A/G]GTCAAGGGTCAGATAGGGAAGAATTAATATTCCGACAGTAATCATCCTCCATTGTGAGCT
BTB-00025322	[T/C]	BOT	1	53364989	1	55418096	1	52949442	AAATGAACAAAATCCGAAATTGCCAAAGGATTTTTTGTCCCAATGACTTTAACATCAAAA[A/G]ACACTCACAATTCATTCTGAGGTTTCTAGTAACCCACCACACTCTTATAGTAAAGATTTT
BTB-00025197	[T/C]	BOT	1	53388440	1	55394738	1	52972214	ATGGAAGAATAGAGCCTCCCAGGTTGTTTTAGCTGAGACTTATGATGTGTTCCAATATAT[A/G]GCAGAATTGCAAAATGGCAGAACACATGAACTTTGTCACTAACACACCCTATGTCACAAT
BTB-00025259	[A/G]	TOP	1	53416332	1	55366921	1	53000021	TATCAGCTGGTTTGTGCTGGAGAAGGCACCAATTCCTGGATTTAGTTTTCTTCCAGACAC[A/G]TAGACAARACCAACGTTGTATGAATATTTTGATCAGTAACTGGGGATCCTGGGCAGCCGC
BTB-00025135	[A/G]	TOP	1	53528573	1	55229662	1	53112780	TCACAGGAATCTCATAGAACATGCTGATATTCTATTTTTCAGGTCCATGAAGAATGAGCC[A/G]TCCTCATTTATAAAGGATAGAGGCTGGAAAAGTACAAGGAGGTACTATTTTCTGACCAGA
Hapmap47174-BTA-110289	[A/G]	TOP	1	53551656	1	55206940	1	53135919	TACTCAAGTCTGCAACCTTAGCTTGAAAGCAGCCATAATAAGAGATCAAATGACATGGCC[A/G]AATTTGGCCCAGAGCCCATAGTTAGCTCACCCCTGACCTGTGACCTCAGGTTCCTAGGAA
BTA-110282-no-rs	[T/C]	BOT	1	53582877	1	55175719	1	53167139	TTTGGTTTCTACTGTACCACTGAGTATTGGCATTTCTGGCATTATAATTCAAGAAAAGAT[A/G]AAGTAAACAATTCAAGATAAAGTTCAGCATAATGTATACGCCTATGAGAGTGAACAGAGT
ARS-BFGL-NGS-18743	[A/C]	TOP	1	53630189	1	55117570	1	53214714	ATCTCCAACTAGTTCTGCTCAGTCCGCACTTGTCTTTGGCAGGACCTCCAACTTGCTAAG[A/C]GTGCTCCTGCTTCAGGGCCTCTGCACTCTTCATTTTTCTGCCCAGAATGCTTGTATACAT
ARS-BFGL-NGS-94761	[T/C]	BOT	1	53656600	1	55091202	1	53241119	TGCGTAAAGAGAGTTACAGGAGAGAGTCATAAGTAATTACGGGAAGAAATTGCTAAAAAG[A/G]AAAAAAGCAAATGAAAAGGCCTTGAGGTGGGGTGCTTGCCTGGAATTTTGAGTGGCTAAG
Hapmap41428-BTA-110280	[A/G]	TOP	1	53679183	1	55068453	1	53263892	GGAAGAACATCTCCATGGGCTTGAGATGGAGTGCCGGCGGTTACATAACCAACTGCAGGA[A/G]CTCAAAGGCAACATCTGTGTGTTCTGCCAGGTCTGCCCCATCCTTCCAGGGGAGTCCAAC
BTB-00025053	[A/G]	TOP	1	53706235	1	55041398	1	53290945	TCTCTGATCTTTTTACTCATTTCCAGTCAATCCAGCTCATGCCCTGATTATTGGGCTATT[A/G]GGCATGGGGTTATGTGCCAGTCACGAGGTGAACACTGGTAAATAGGCTGATCCCTGCCCT
ARS-BFGL-NGS-107096	[C/G]	TOP	1	53753590	1	54993941	1	53338338	GGATGGCGGACGAGACGGACTTCCCTGTAGCCTTCGTTCACTTGGTGGCCGAGACTGTAG[C/G]GGTCTCAGCTTCGAAAACAAAGGGCAACTCCTCGCTCCCACCGCTGTCTTTTTGTATTGG
BTB-01907132	[T/C]	BOT	1	53841826	1	54915238	1	53425151	CCTCAAATATTGTTAGGTAGACATGCTGAAAATCAAATAATTAACAGAGGATATAATTTC[A/G]TGCATAAGGATTCTGTAGTCACTCTGTATCACACAAATTTCTACATACTAGAATTTTTCA
Hapmap50557-BTA-10774	[T/C]	BOT	1	53931588	1	54838003	1	53515756	AAGTTGGTACAGAGAAGCTCTATAAATAGTCACTGAATTAACAAATGAGTTAATCTACCC[A/G]ACTTCAGACCAAATCTAAGCCTGTGCTCTCTCTTGCTCTCTATCACTTTTCCCTTTTCTC
Hapmap53221-rs29019635	[A/G]	TOP	1	53968516	1	54801753	1	53551793	ATCTTACATGACTGAAACTCTATACCCATTGAACAGAAACTCCGGATTTTTTTCCTCCCC[A/G]TCAGCCCCTTGCAAATATTCTACTGTCTGCTTCTAAGAGCTTATATAGGACAATTTTCAT
Hapmap57738-rs29023662	[T/C]	BOT	1	53995142	1	54775125	1	53578419	AGAGATAGTGAAGGACAGGGAAGCCTGGTGTGTTGCAGTCCGTGGGGTCGCAAAGAGTCG[A/G]ATACAACTTAGCGATTGAACAACAAGGATTTCCCATCTCTCAGAAGAAAATCTAGGGATC
Hapmap48975-BTA-99363	[A/G]	TOP	1	54032055	1	54738191	1	53615323	CCATCTTATAGATAAGGAACCTGAGACACAGATTGGTTATATAATATGCTGAAGGTCACA[A/G]AACCAGGAACTGGCAGAGCTGGGATTAGAACCTAGATTATCTGTGCACTAAACAAAATCA
ARS-BFGL-BAC-20881	[A/G]	TOP	1	54052439	1	54717465	1	53635724	TGATATGAAAACATCTGAGGAACTGAGACAGTGGGCTTTTATAGAAAACTATATTCAGTA[A/G]CCGGACATTTTCAGGAACACATAGAACAGTTATGAAAATTATTGACCACATTCTAAGCCA
Hapmap61117-rs29023044	[A/C]	TOP	0	0	1	54695762	1	53657839	GATAACAGCTAGCATACCTTTTTATACTGACTGAAGAAATTAAAATGCTAAGGTCACATC[A/C]AGTAATTAAAAATGTGTGATTTATTTTGGATCATGAAACATTAAANNNNNNNNNNNNNNN
BTB-00026752	[A/G]	TOP	1	54102324	1	54667970	1	53685613	TCATGTTGAACGTAGCAGTTTGCTTAGTCAAACGTGGCTGCTTACTACTCTGCAGGACAT[A/G]AGGAGGAAGCTGGGAGAGAGTTCAAATGAAAGCACCGCCATGAGCAATCCAAACATTTGG
BTB-00026585	[T/C]	BOT	1	54179627	1	54591713	1	53760822	TCAGCTCATGGGAGGGGTTGACAGTACAGTTATGATCACAACTATATTAGTAGACTTACA[A/G]TCTTAGGAGAGGAGAAAACTCTCCTTTCTAGGAATCAATCCTGAGACGATTATCCTGATG
ARS-BFGL-NGS-31009	[T/C]	BOT	1	54216846	1	54554489	1	53798049	AACCTTACTTTTTGAACCTTATACTTTGATGAAATGTTCTGTGTCTTCCACATTTTAAGT[A/G]CTCAGTAGCTACATGTGGCCAGTTGATTACCATATTGGACAGAATGTTAAATTTGGATTC
BTA-110335-no-rs	[A/G]	TOP	1	54259681	1	54514535	1	53841380	GCTTCAGATCCCACCTGGAGGAACTTACAACCAACCAGGAAATCCTTAGACTGCAAGCCT[A/G]TGGGCTTTGTCATCATTTTTATAAATTCCTTAGAGTTCTGTTCTTTCTCACTGAGTAACT
Hapmap38807-BTA-110324	[T/G]	BOT	1	54317344	1	54461362	1	53899179	TTTACCAGTTACTATGGTAAGATTTTGTTCTCAGGTAGTAACTCTTTGAGAATCTCAAAT[A/C]ACTTCACAAAACCAAATGCTATTACCAGCTTATTTTCAATAGGCTGAATGCCACCAAAGG
ARS-BFGL-NGS-111929	[G/C]	BOT	1	54342104	1	54436598	1	53923940	CTACTTTGCATCATTTACTGATTCATTTATTTACTTATCTAACAAACACTATGACCATCT[C/G]TCTCTGGCCTAGTCAAGGCAGAAATACAAAGAGGACTGAGACGTAGTCCCTTCTCCATAG
ARS-BFGL-NGS-40967	[T/C]	BOT	1	54371655	1	54407043	1	53953481	ACTGTGGTGACATATCTCACTTTAAATTTTGTAACCAGTAATCTCTCACATGGGCCTTTG[A/G]CTTTGCCAAGGTCAACTATATTTCTCTAATCCTTTCCTTCCATCACTCTTCTAGAGAGGC
UA-IFASA-7275	[A/G]	TOP	1	54390349	1	54386907	1	53972306	TTGGTACAAGACAGTGGCTTAACCTCTTTCAGTCAGTGCTAGTTTTTCTTAAGTGGGCAG[A/G]GGAGCCCTCAAAAGACCAGGAACCCCATTATTGAGAAGTCCTATGAGCTGCTGGGGCTTC
BTB-00217542	[T/C]	BOT	1	54460795	1	54317875	1	54038526	GATGAATCATCAGATATTGTCTTTCTTGCTTAACAAACAGGGAAACAAATTGATAACATT[A/G]GTGTGGGTGAATTTCTCAGGGAATAATACCTGTTTTAACTACTGTAGCTATCATAAGGCA
ARS-BFGL-NGS-24057	[A/G]	TOP	1	54501549	1	54274663	1	54078858	TTGCTGACTTTAGCATATTAGACCGGCCTTAGCTAAAATTTTAAGGCCCTGTAGCTCTGC[A/G]ACTTTAGCTATTAGAACTTGTTTGCTGTTCAGCTGTGTCCATTCATCTAACAGCAGGAGA
Hapmap42092-BTA-119864	[T/C]	BOT	1	54523895	1	54252127	1	54101343	GAGGTGGACAGCACAGCCTTCTATAGTAAGCCTTGTGTGGAGGATGGTTTAGAAAGGGGA[A/G]ACTGAATAAAGATAAGGAGAGCAAAAAGGAGGCTATACAGTGCTTCAGGGGAGAAGAAAT
ARS-BFGL-NGS-114712	[T/C]	BOT	1	54556914	1	54219098	1	54134361	TAAAATCCCACAAGCTGTGTGGTGCCACCTGAAAATAAAAAAAAATAAAATAAACAAAAT[A/G]CTAGCATCTAATGGCCTCCTTTTGCCCTTACAGTCCACTACTTCTTTTATCTGTCCCAAA
ARS-BFGL-NGS-104377	[A/G]	TOP	1	54590850	1	54185147	1	54168290	GGGGTCCCCACATGAGCTCCTGTCCTAATTACACCTGAGGAAACCAGCATATTAATAACT[A/G]TGGAGGGCCAATCAGTCGATTTCTTTTGGACACTGGGGCAAATTTCTCTGTGCTCACTGA
BTB-01044365	[A/G]	TOP	1	54625163	1	54150832	1	54202597	CCATTAACTATTTGTCAGAGAAAATTAAAGAATTAGGAATCCACTGCCAATTACAGAGCA[A/G]TTAACAATGAAAGCCCTTTTATTTGAAATTATAGTGGAAATAAACATGAAAACATGCTTG
BTA-30265-no-rs	[T/G]	BOT	1	54646465	1	54129561	1	54223868	TTCACAGCTATTGCAAGCAGTGCTACAATGAATACAAGGGTGCATATATCTTTTTKAATA[A/C]GCATAAAGTATAAACCAACTAAATATATGTTGGTTTGTTAATGGCCCTTCTGAGTCTCTT
Hapmap49009-BTA-107212	[A/G]	TOP	1	54690810	1	54089773	1	54263653	TTAAAAAGGGCAGAGTAAGAATTTACAGAGACAACACTTTTACATCAAAACCTGTTGAAT[A/G]CATGGAAGAAGCCATGCATAGCTCTGAAGAGGAAGCACAGAGAACAACAGGGCAGTGACT
BTB-01605050	[A/G]	TOP	1	54714755	1	54065831	1	54287584	CAGGCAATGGAAAGTGAAGGTCACTGCTGGTTTGAATCCAGCATAGGTCAGTGCAGCAAA[A/G]AAAGCCATTAACAGCTGATTGTGATTTTGTGCTTTGAACAGAATGAATTGCTGCCTCAAC
ARS-BFGL-NGS-43783	[T/C]	BOT	1	54774488	1	54006178	1	54347232	GCTTCATACAGTCCCCAGACATCAGGCTGAGGCATCTTGTGCTTGCTGTCATCTGGCCAC[A/G]TAGGCGTCTGCTGAAACATCTGGTTGGGTTCTCAGTCATCATTTGTCAAGGGCTGCCCCC
BTB-01712157	[T/C]	BOT	1	54819828	1	53960829	1	54392578	TCAGGGAGAAATTTGTTTAAAATGCAGTCTAGAAAGAGATTGCAATTTTCCCAAGTTCTC[A/G]GTCTGCTTAGGGAGGTTGTTAACAAGACTTTCAGAGTCCTAAACCTCTAATAATCAAGGT
BTB-01712147	[A/C]	TOP	1	54844550	1	53936174	1	54417168	CAAAACCAGGAGAAGGACACAGTATAGTCAAGACTCTCACCAGTGGGCATAAGCAATCCA[A/C]AAATGGGAGGATAGGCACAACTATAGAGGTTCTCTCCAAGAAGCAACAGGTCTGAGCTCC
BTB-01315615	[T/C]	BOT	1	54873112	1	53907614	1	54445733	AATACTCAAAGCTTTTTCAAATATATTACTTGTGAGTTCTTCATAACTTATATCGTCATC[A/G]GGTAATAGAAGAAAAGGGGAGGATTAAGTGGGAATGATTGACTCGGCCAAGACTGCAGAG
ARS-BFGL-NGS-37379	[T/C]	BOT	1	54901166	1	53880018	1	54472851	TTACAACTTCAGGATCACTGGAGAACAACTAAGGGGCACCAGGCCCTCTGAGGTTTTTTT[A/G]AGGTCCAGTGAATTCCGTCTTGGACAGGAAGGTCTGCTACCACTTGCCTGTCCAGTAATA
BTA-21826-no-rs	[T/C]	BOT	1	54958273	1	53822908	1	54530063	AAATTAAAAAAATTAAAAATAAATAAATAAAGCTAGTACATGTTAAACTTTCTTAGTARA[A/G]GATGCTGGTGTGAACTTGCAGGAGAAAGAGGCTTTTCCTCTTGGCATTTCTGGTAGATAC
ARS-BFGL-NGS-86970	[A/G]	TOP	1	54988164	1	53793027	1	54568552	AAGTGACAGCAATCTGTAGAGATGTCAGGAGACTTTCTGCCATCATCTGTCATCAGGGCC[A/G]TATCTACATGCCCTGACTTAGTCTCTCTAGATTAATACCCTAAGGACATTCTGTATTTTC
BTB-01315516	[T/G]	BOT	1	55057917	1	53723265	1	54638306	TAATAACTGGGCTGAGAGAACTTCTATTTTGTATCTCTGGCTTAGTCTTGAATTTAGCTA[A/C]AGCTCTTTGAAAAGTTTTAATACTTTGAAAGGTGAATTTTCTCTCCCTTATGGAGCTATC
Hapmap47540-BTA-21819	[T/C]	BOT	1	55107953	1	53671559	1	54688405	TCGAGATCTGGAGTCATACTCCACTGGTCAAAGCAATCACAGGGCAGCACAACTTCTAGT[A/G]GAGGGGAACAGATTCTACTGTCTGATGGGAAATGTGTCAAAACTTTTCTGCCATTTTTAA
Hapmap39813-BTA-21834	[T/G]	BOT	1	55150553	1	53598732	1	54732278	GCATCTTATTATACACTTCAGTATATCTTCAAATTTTTATTTTTAGAACAGACTTTGCTA[A/C]GGATTATGGGTGAAGGCATTACATCTTTTGCTAGGTCTTTCTAAGGATGAGTATGTACTT
BTB-01315457	[A/G]	TOP	1	55174553	1	53573910	1	54755430	AATTTCATCAGAGATGAAATCCTAGTAGATCCATAGGAAAATTACTCAGATAAGGCACTA[A/G]TGAATTGTCTAAAACATTTAGTTTCTGGATATAAACTAATCTACGACCACTTTTCTTGTG
Hapmap51652-BTA-89898	[A/G]	TOP	1	55259756	1	53549173	1	54843886	CCTTTCTACTAGGTTAATAAGTGGTTGGTCTACGTTTTCTGTATACTTTCCTTTACCAGT[A/G]AAAATTTTTCTTCAAAATTTTCGTATTTCTATTTGTGGCCTTTTCTTTTCTGCTGAGAAG
BTB-01131103	[T/C]	BOT	1	55288120	1	53522865	1	54870276	TGATATGTGAATGCTAATTGTATTTACCCCTGTTTTACAAAATAGTAATTTCTGTATCAC[A/G]ATGAATTCAGGATAAAACTTAACCTAAGAGGAAAGCTAGAAACAAAGCAGATTCTAGAGA
Hapmap49383-BTA-93867	[T/C]	BOT	1	55326027	1	53484915	1	54908193	CTGAAATTTTAGGAATGAGTTATAGTTAATAGGCAACTGTGAACATGGGAAAAACGTAAC[A/G]TAGGAGGAAGGCATAAGATGTGCAAAGGACTAATGGCAAGAGAGAGCATGACTTACAGGA
BTB-01131178	[T/C]	BOT	1	55359042	1	53451902	1	54941210	TATTTCTTTGGATTCTCCTTAATATCAGGCATAGTGTCATCCCCATGAAGGTTAATTAAC[A/G]TGTGTTGGATGATTCACATTTGATGGTAAATGACATCAATCTCAGTTTGCAACTTCTGGA
BTA-93863-no-rs	[A/C]	TOP	1	55386945	1	53424031	1	54969062	TTTGTGCACCATTTATAATCAGTCATCCAGTTTTGCTAAGTCTTATTGCAGGGTATCTCT[A/C]GCAGTGAAATCAATATTCCATACAATAGATTATAAATGCCCTACCATATACCATAAAGAA
ARS-BFGL-BAC-32896	[T/C]	BOT	1	55444187	1	53366756	1	55026335	ATAAGCACAAACTATGCAATCTAAACTGACATAGTTTGATTAAAATATACTTCCTGTGGC[A/G]TATATTCAAGCCAAATTTGTGCTTTTGTTGCTCTTCTGGGGAGGCCAACCTGTTTTATTT
Hapmap38361-BTA-93866	[A/C]	TOP	1	55469249	1	53341465	1	55051389	AGCATCAATAGTGAAATGGTTATGGATGTGGCAGTGTACAAGCTCTGTCAAATGCTTAAA[A/C]ATAGCTTTGAGAAGAACTGGGCTTCCCTGGTGGCTTATATGGTAAAGAATCCACATCCAG
BTB-01131384	[A/G]	TOP	1	55499124	1	53313135	1	55079792	TACTTCTTCGGTAATGCTGTCCATAGACATATGAAATAAGCAAAAATATACTTGGATAGT[A/G]AAAGATTCACAAGGACAATGCACTAAAATGTATGCTTATGTTATGTCATAAAAATTGTGC
BTB-01914655	[A/G]	TOP	1	55544288	1	55745487	1	55130499	GGTGATGTAACCCCACTTTCTTGAGACTACGCAGTAGATACGTAGGGATTAGAGGATAAA[A/G]GGTGGGGGAATAAGAGGAACTTCTTATTTCTGAAAATGTGTTTGACCACACGTGAACAAA
ARS-BFGL-NGS-89318	[T/G]	BOT	1	55571775	1	55773046	1	55157983	GATGCCATCCAACCATCTCATCCTCTGTCATCCCCTTCTCCTCCTGCCCTCAATCTTTCC[A/C]GCATCAGGGCCATTTCAAATGAGTAAGCTCTTTGCAACAGGTGGCCAAAGTATTGGAGTT
ARS-BFGL-NGS-115305	[T/C]	BOT	1	55784222	1	56015335	1	55369328	GACATGACTTAGCGACTAAACCACCAGTATTCCTCGCCTTGTTGGCCTGATAATTGGCAC[A/G]GCAGTACACATGGAATTTGGGTTAGGCTGTTCTTCACACTGTATATCTGGTCATGTGCTT
Hapmap32092-BTA-149957	[T/C]	BOT	1	55810689	1	56041803	1	55395795	AATTGAACCTGAATCTGCTGAAGTCTCTAAAACTAATTATCAGTTTATGGGAAATCAAGA[A/G]GCTGGAGAAATGTGCTAAATGTTGCCATGGGAATGAAATCTACAACATCCAGTTTGAAAA
ARS-BFGL-NGS-85105	[T/C]	BOT	1	55832662	1	56063825	1	55417768	CTTCTTTCTGAAGGTGAGGCTTCAGAGCTACAGAGCCAGGTATGTTTGGGGCAGAGAGTA[A/G]ACTCTGGGCCCTTGTTCCTGAACATTAATGGATTGCAACAAACCAATTCTATTAACATTT
Hapmap47445-BTA-93870	[A/G]	TOP	1	55930246	1	56188978	1	55515620	TTCTAACAGATTGCTAAGGGAAGAAGTCACTAGAGGATAGAGGGCAGAATACTGCCAAGC[A/G]TTGCTGTGAAAAGCTGTAGAAGCAATCTTAGTGAACAGCTGTGCTTGAGAGTGAAGTTAA
ARS-BFGL-NGS-82485	[T/C]	BOT	1	55961800	1	56220701	1	55547278	ATGCCAAGAGGTCTGACTCAAGGAGAGAGGATATAGGCCTGTAAGCCCCAAGAGAGCATG[A/G]GCAACAGACATCTATCTTCACTACTGAATTCCTGGCACATAGAACAAGGCCTGGAATGTC
Hapmap33225-BTA-151395	[T/C]	BOT	1	55995337	1	56254238	1	55580815	AATTCCTTCTTAAGTCAAGTCTTAACCCTCTATGCTTCCAATTTCATCATTATTACTTTT[A/G]AAGAGAATCAAATGCAGAATCATGGTGATTACCTCTGGAATAAAAAATCATTGGGCTATA
ARS-BFGL-NGS-39684	[T/C]	BOT	1	56084928	1	56343906	1	55670650	TCTCCCATTACAATCACAATCTGAGATTCTAGGGGTTAGGATTTAAATATATAATTTTGG[A/G]TGGGGCCTAAGTCAGTCCAGCCTTCCCTGATGGCTCATGGTAAAGAGCCTGCCTGCCAAT
Hapmap43173-BTA-120253	[T/C]	BOT	1	56193336	1	56452339	1	55779057	TTCTCTGAGGCAGGCACTAGTATTTTCTTCAATTTATAGATGAGAAACCTGAGTCTTAAA[A/G]AAATTAAATACTTGGTCCCAAGGCCAGAAGCTGATCAGTAATAGTAGCCTGGAGATTCAG
ARS-BFGL-NGS-115307	[T/C]	BOT	1	56294040	1	56552776	1	55879641	ACTGGATTCTGACCCTGCCTGGACCCTAACTGAACTACATGCTGGCCTGCAAATACACCA[A/G]TTATTGCCAGCAAGTCAAGCAGCACTTTAAGAAAAGGAGTGGGTCTTGAAATTTCTTAAG
BTA-25880-no-rs	[T/G]	BOT	1	56421072	1	56680981	1	56006134	TTGGATATATACCCAGAAATGGGATTGCTGGATATTATGGTTGTTCTTTTTTAATTTTCA[A/C]ATTGCATATTGTTTTCTGTAGTGCCTGTTACAGTTTACATTCCCACTAGCAGTATATATG
ARS-BFGL-NGS-87494	[T/G]	BOT	1	56505444	1	56765214	1	56090496	CCAGGAGTGAAGAAGGGCTGGAGGTTGAGTCAGTTGCCTGTTGCCAGGGGCCAGTGATTT[A/C]GTCAATTTTGCTTGTGTAATGAAGCTTCCATAAATATCCACAAGGATGGGGTTTAAAGAG
BTA-25876-no-rs	[A/G]	TOP	1	56551196	1	56809584	1	56134816	TCTTTGGAAATTGCCATCAAAGCCTGCTTAGTATTCTCTTCAGGGTTTTCAGTGTTAATA[A/G]TTGCTTTTTCCTTAAGGTGGATTTGAATAATAGAAAAGGCCAAAAGTCACACCCTTAGTT
ARS-BFGL-NGS-97046	[A/G]	TOP	0	0	1	56871052	1	56196281	TTCACTGTTGAGTATGATGTTAGCTATAGGCTTGTTGTATATGGCCTAATTTATTATGTC[A/G]AGGTATGCAGAGACATTACTTTGCTAACAAAGGTTCGTCTAGTCAAGGCTATGGTTTTTC
ARS-BFGL-NGS-31315	[A/G]	TOP	1	56648072	1	56906466	1	56231692	ATTGTGGACCAGTGGTTTCCAAACTTTGTTGCACATTGAAGTCACTGAGGTCTCTTGTTG[A/G]AGGCCTGATTTAGCAGGTCTGGAGTGAGGCCCGACATTCAACATGTCTATCACATTTCCA
BTA-25809-no-rs	[T/C]	BOT	1	56669858	1	56928252	1	56253478	GAGGATTTTATAGCACTTAGATTTTAAAGTTGGTTTGGAAACATCTGAAATAAATTTTGT[A/G]TTTTCCCATAACAGATAACTAGCTTTCAGTGGTCAATGTCTTATTTTCTTATCTTTAAAG
BTA-25883-no-rs	[A/C]	TOP	1	56706072	1	56964508	1	56289734	TATTCAGTCTGCCTCCCAAATTCAAGTTCAGCCTCTGTGCACACTCTTCTGCCAGGAAGA[A/C]GCTTTCTAGTGAGAAACAGAGGAAGGAAGTATATAGAGAGAAGGAAAGCAGAAAGGAAAC
BTA-25886-no-rs	[T/C]	BOT	1	56726646	1	56985079	1	56310308	TGGAAAACAGCAATGGGAATTGGGGCACTGTTAAGGCAGAGGTAGAAGAGGTCCTGCTCT[A/G]TAGCTGGACTGCCAACACCATGGTCTTATCTCTTGATGAGAAGTGGAGAGGAGATAATAA
ARS-BFGL-NGS-111138	[T/C]	BOT	1	56817352	1	57097549	1	56401226	AGAATACACAAAGTTGATCCTCCACATATCTTACTACTGCTGTCTCAGATAATATTGACT[A/G]TGTGGCCTGCCTTCTACTTAGTGTATCCTTGAAGACTCTAACCACGTGCAGGGGATGTTC
ARS-BFGL-NGS-59270	[A/G]	TOP	1	56901848	1	57180147	1	56483517	AGAGATGCATAGACATGGGTTTCTATCTCAACTCAATCACACTGTGGCCATGTGATCTTA[A/G]GCAAACTAATATATCTAAATATATAGAATATAGGACTAACAATATGTACTACAAAGGGTT
ARS-BFGL-NGS-15221	[T/C]	BOT	1	56983259	1	57260971	1	56564301	AGAAGAGAGATCCTCTTCCTTGCTTCCCCCTCCCCACAACCTGAGCATTCAGTGGGGGCA[A/G]TTGTCTGCAAGGCCGGAAGTGTTTCTCACCAGAAACTCCCTGTGCCTGCCCCCAGAACTG
ARS-BFGL-NGS-52696	[T/C]	BOT	1	57050886	1	57330356	1	56632142	TAATGAAGATTAGCACCTTCATAGTAACAAACAACTCTCAAATCTCAGTGGCTTAAGACA[A/G]TCTTGGATTGGCAAAGGCCCTCTTCCCCATTATCCTCACTGAGGGAGGTAGGCTAAGGAA
ARS-BFGL-NGS-5836	[A/G]	TOP	1	57103768	1	57383243	1	56685018	TTTATCTTCAGCTTTTTTTCTCATATCACTTCTATGATTTGACTGGTAAGCCCAATTATC[A/G]ACTACATTAAATCACAGGCCATGAAATCAACATTGGATGAAAACTGTATTCTGCCTCTAA
Hapmap39218-BTA-25795	[T/G]	BOT	1	57141557	1	57421047	1	56722807	CCACCGTAGCAACTCGAGCCCCACACAAAGAGCCCCCAACTTAAAGGCATGTACCCTGCC[A/C]ACCCTTCACTCTGGGATTCTGGGACTCCATAGCCAGAAGTTCTTTTCTTTCACATGCTTC
ARS-BFGL-NGS-89	[T/C]	BOT	1	57170980	1	57450473	1	56752229	CAAAAGGAGGTTCCAATAAAGAACACAGTGCTGCTGCTGTAAACTAACCAGGAAAATTTC[A/G]GAGGGGCCACAAGGAAGGACGACACACCAACCCATAGTATGTCTTATAAAAGTAACCTGA
UA-IFASA-5597	[T/G]	BOT	1	57192123	1	57471639	1	56773322	TCCCAGGCAGGCATGACCGGGTATGGAATGCCCAGGCAGATCATGTAAGACGCCACGTCC[A/C]GCAACCTGTAGTGAGGACGAAAGTGCCGCATCGTGGTCTCTATGATAAAGAAGTAGTTAG
ARS-BFGL-NGS-18996	[T/C]	BOT	1	57238377	1	57512972	1	56841984	ATTACAGTTTAGGACTTGGAGGAGGGGGTCTGTGGAATGAAATTCAGGCCTCTGAGGAGG[A/G]GGTCCTGCCTAGCTGGTGTTCATGTCTATGATTTCGGAAGTTCATTAACTTGGGACCCAG
BTA-25386-no-rs	[T/G]	BOT	1	57290689	1	57565673	1	56894033	TGGAGCTCCACACACTGATGCGGGGAGGCTGTGGACTAGAGAGAGAGCGCATGCGCGGGR[A/C]AGTGACACTCAGCCAGGATACAACCCCAACCCGGCCAACCTCTCCCAAACTGCTTCTTCG
Hapmap59481-rs29019616	[A/G]	TOP	1	57341049	1	57616024	1	56944392	CGGGGGAGGAGATTCAGAAGTGCACACAGGCGCAGCTTCCTAAAATGTCAGAGGCTGAAC[A/G]AACCCAGTTATTACTTTTAACCAGAAGCCGTTAGTCAGTGAGGGTTTTGAAAGAATGGGG
Hapmap44594-BTA-25389	[A/G]	TOP	1	57426987	1	57701962	1	57029947	GGGTTTTTTTTTACTTGGCTAGTTTCCAAGTCAGTATCTTATTTTGGCCATGTAGATGTA[A/G]TTACAATTATAATATTATAACTTCAATGTATGAAAACAAAGTAAAGTATGCTAGTCACTT
BTA-25403-no-rs	[A/G]	TOP	1	57590207	1	57774376	1	57147119	AGTCATAAAGTAGGTAGTTAACAGACCTGAAAGTCTGGGCATTCTTGCCTGAGCTGCTCT[A/G]TGTCTTTCACCATGGAACAGATCACTGGTATTAGAAATGATGACACAGTTAAAACATGCA
ARS-BFGL-NGS-34519	[G/C]	BOT	1	57623335	1	57913622	1	57180246	GAAGTTAAGCACAGGATACTAATACTGGTGCTCAGAGGGACCAGCTCCGTCAGAGACAAA[C/G]CTCAAAAGGTGCTCTGGGGCCAAAGGAATTGATGTTGAAAGAAGAGCAGAGCTAGCAAGG
Hapmap38147-BTA-25404	[A/C]	TOP	1	57660748	1	57951029	1	57217658	CAGGGCAGGGGGGAAGTTGCACAGTGACTGGAGAGATAATTTGGTGGTTATCACCCCAAT[A/C]TGAGTGCCTCAATGCATGGTACCACTGGAATTAGCTGTCCTTCCTAGTAAATATTAAGTA
ARS-BFGL-NGS-102073	[A/G]	TOP	1	57692535	1	57982819	1	57249444	TAGGTATCTGGATGACCACAGAGTGTCATTTCTTAAATATTTTGAGTTTCACCCCAAATG[A/G]ACATAAATCAGGCCTTTCTACACTACATACTTATAAGATCTAGTTTTTCTTTCATGCTTA
Hapmap55498-ss46527080	[A/G]	TOP	1	57752344	1	58042637	1	57309255	ATATTGGTGAATATGGTCAATGGTCACATCTATGGGTTAATTCCTTAAAAATCAGAACCA[A/G]TAATTAGGATAGATTCTATACTCTCTGTTACATCGTGAAGTGTCTTGTGTAGTCATATTC
BTA-25421-no-rs	[T/C]	BOT	1	57812704	1	58102774	1	57369615	GAAAAGCTCTCTTTATCTCTGGGGACATTATGGTGTCTGTTTTTTTTTACTCTTGGCCAA[A/G]TTAAGGGCAGTGAGATTTACGATGTTAAGTTTGAATCTACCCTGGGGATCCCCAGGGTTA
ARS-BFGL-NGS-94399	[T/G]	BOT	1	57842473	1	58132543	1	57399338	CTTTCTGCTCATTAACAAGGAATCCTCACAGCTGCTCCTCAGGGTCAGGCTGCATTAATC[A/C]TGTCGGTGACAAAACTGAAGGCCTAGAGACTAATACTGCAAAGCCACATATTTGGTGCTT
ARS-BFGL-NGS-109258	[A/G]	TOP	1	57890954	1	58180913	1	57447817	AGAGAAATACACATTCCATAGACAGAATGAGATTCCTCTCAAAAGGCTAGAGCGGCCTTA[A/G]GGCGTAGGGGTCATCTTGGAAAGTGAGAGAAGCCAAGGGAGAAACACATTCCACAGAAGG
ARS-BFGL-NGS-112451	[T/C]	BOT	1	57913747	1	58202086	1	57469104	CCACCGTTTGGAGTTTCATAGTTATGCATGGCTTACATATTAGCAGGGAAAATACTGGTC[A/G]TTAAGGGGCCCAGGAAAGACAAAAAGCAAGTGATGCTATGGAGGGTTTGTTTTTCCCTAT
ARS-BFGL-NGS-87988	[A/G]	TOP	1	57941195	1	58229630	1	57496780	TCTAGAGAGGCCAAATACTTGCCGAAATTAGTTTATGTAAATGACGATAGGCCCAAGACT[A/G]GAATTCAAGTCTCCATATTTCTAGATTAGTGTTATTCTACTGGACCTTGTTGCCTCCATA
Hapmap50295-BTA-25892	[A/G]	TOP	1	58210936	1	58478079	1	57766104	GAAAGAATGGAGGTATATTACCAGGCAACCACAGTAGTACAAGGGTAAGGTAAAGCAATT[A/G]CTTTGATAATAACAAAGATGTCAGGAGTGATTTCAGAATGATGGTGTATAGGATTTGATA
ARS-BFGL-NGS-19423	[A/G]	TOP	1	58262276	1	58529424	1	57817445	GAGTCTTCTTTATATCTCAGTCTAATAACTGACTAGCTCACATTTAGAGAAAGTGTGAAG[A/G]TGGGACAGTGACCTGGGAAAGTGGCCACAGGACAGATATTTTGGGAAGCATGTGACCTAA
ARS-BFGL-NGS-109846	[A/G]	TOP	1	58402388	1	58773523	1	57958653	TCTGTTGGCTGATCAATTGAAAGGCCATTCTTAAATGGTTAAGAACATGTCTTTGGGGCC[A/G]TGTGGAAGATGCCTGGAGGCACAAATAGCGCTGCTCTCAACGAGGTTTACTGCTGGGTCT
ARS-BFGL-NGS-40337	[T/C]	BOT	1	58444431	1	58815379	1	58000696	TGGGAGGTCTGGTATGACGAGCAGGAGCCCCCAGAGCATTTGGCCTTGAAGGCCCGTGGG[A/G]CTTGATCGCAGGAGTACCATAGGACTGGGGGAAATCGAGATCCATTCTTGGAGGATGCAT
ARS-BFGL-NGS-63947	[A/G]	TOP	1	58668639	1	59075285	1	58224837	AAGTCCCTCTCCTGTCTTTTCTTATAAGGACACTAATCCCATCATAAGGACGCTAACCTC[A/G]TGGTCTAATTACCTTCCAAAGGCCCTGCCTCCAAATTCTCTCACCCTGGGGATTAGGCTT
Hapmap36459-SCAFFOLD9563_462	[T/C]	BOT	1	58695977	1	59101518	1	58250592	GAGGGAAATCCTTCTGGCATTAAGTACATAAGAAGGGAGGAGGAGTCTGCAGCCTAGGTA[A/G]TGAAAAGGGAAGCAGACAAGCTAAAGATAAAGCTGGCTTGTTCACAGCTTTCCTTAGGCT
Hapmap23307-BTA-124083	[T/G]	BOT	1	58722694	1	59128233	1	58277309	TGGTAGAGCAGCATTATCCACCAGGTATAGCAATCTTTATTTTGAAATCAATCAGAAAAG[A/C]AAGAGATTCAGTGTACACAGTGAGCGGTAATCCTTGACGTTTCTCGAAATTCAGTGGGTG
ARS-BFGL-NGS-103637	[A/G]	TOP	1	58760778	1	59166287	1	58315322	CACAGTGAGTGTGCATGTCACAATTGTTATATAAACAGGACCAGAGCCCCAGGTGGGGCC[A/G]TCCTGTGAGCCATCTGCATGTAGATGTCACAGGCAAGGCTGGAGTCTGCCTGAAGTGAAC
ARS-BFGL-NGS-48341	[G/C]	BOT	1	58830765	1	59236434	1	58385310	CTATTTCTATGAAACTACTCAGCTTTCTTTCACTGGCCAATCTCTTCTAAACTCCATGGT[C/G]GTATGCCTTCTGACTGCTCCTGCCCATCAAAACTACTTTCTTAGAGGTCAGGGACTATTT
BTA-02836-rs29010381	[T/G]	BOT	1	58934843	1	59323900	1	58489826	TTGCCAAAATAATACACTTTTGTGCCCTGTTTCCCAAGAGTCCTGTTTTTTTTCTTT[A/C]TACTATTGGACATCTCACCAGTCCCTATTACTTCTACCCAATGCTCTCTGTTTTTCATTA
Hapmap44172-BTA-96950	[T/C]	BOT	1	58985342	1	59374582	1	58540410	AACTATACTCTGTCCACAAGAGACACACAACTTAGATACAAAAAGACAAAGAAGCTAAAA[A/G]TAAAAGAATGGATATATACACCATGCAGACAGTCATCACAAGAAAACTGGAGTTCCTATA
Hapmap47450-BTA-96948	[T/C]	BOT	1	59071436	1	59460638	1	58626471	GGGAAAAAAAAAACCCTATTAAATACATATATTAATAAAAGATCCCAGGAGGTTAGAAAT[A/G]CAGTGTGGGGCTGGAGAACAGCTCGATAGTATGCAGACTACTTGTCACGTACAGAGTTCC
BTA-96949-no-rs	[A/C]	TOP	1	59279533	1	59607413	1	58773333	CTGAATTTTTTCTAGGATATAAACCTAAAAGAGAAATTATTAGTAGAAAGATCTGCACAT[A/C]TTCTACTTTAGTAGATATTATCAAATTATATTATATATTATATCCTAATGAGTATCTGAT
BTA-31615-no-rs	[A/C]	TOP	1	59337004	1	59664884	1	58830804	GGTGGGTGTACTGAAATGAATTAAACTTGTGAGATGAATTAAACTGTATTGTGAGGCCAG[A/C]ATATAGTGCGTGTGGAGGTGGGGGATGGCAGGGGGTGGCGGGGGAGCGGGAAGTCATGTG
Hapmap44328-BTA-97952	[T/C]	BOT	1	59256538	1	59718969	1	58885004	AAATCACCCACTATCCTAAAATGTCTGCCTTTGAGGAAAAGGGATAAAGTAAAAACCAAA[A/G]ATTTCCTTCTTATTTCTGACTTCAGCTCTGAAAGCTATCCACTGTCCTTCCAGACTTTTT
ARS-USMARC-Parent-DQ404150-rs29012530	[T/G]	BOT	1	59409838	1	59799327	1	58965351	GAGCTCTTCTAAAACAAGTAAAGCCACTTTCACTCAAAGGCATAGGAGACAATTAGGAAG[A/C]ATTTTTTTCTTGCATTTATCTTTTTGAAAAACAATTGTTGATTGGTTTAGAACTTTAAGC
UA-IFASA-2167	[T/G]	BOT	1	59409838	1	59799327	1	58965351	GAGCTCTTCTAAAACAAGTAAAGCCACTTTCACTCAAAGGCATAGGAGACAATTAGGAAG[A/C]ATTTTTTTCTTGCATTTATCTTTTTGAAAAACAATTGTTGATTGGTTTAGAACTTTAAGC
UA-IFASA-2169	[T/C]	BOT	1	59435634	1	59825124	1	58991146	CACATTAACAGACCTAATAGAAATTGGAAGGAAAGGGAATTCTCTTACGTAAAAATTTGC[A/G]CAAATCATATCACTCAAAGATAACATAGAGCCTGTAGGCAGCGTTTATTAAGTTTAGTGG
ARS-BFGL-NGS-16908	[T/C]	BOT	1	59463782	1	59853273	1	59019295	GGGGCTGCTCCTTGTACATATTTCATGTTAATGCCACGGGCTGGCCAAAGAATGCTTATG[A/G]TAAAGTATAATCAACAGCCCAGTGCTGTTTCTTTCTATTCAGCAAAACACTCATTTGGCT
Hapmap34104-BES10_Contig701_1260	[A/G]	TOP	1	59509438	1	59899502	1	59065200	CAATGGCTGCACTGTGGGGAAGCCACAGAATGCATTCCAATACAATCCCACAAGCCAGTT[A/G]TACTGGGGATAAGAAGCATCTTTAAATGCAACACTGATTTCATTATTTCTTTAACTCCAA
Hapmap28737-BTA-124074	[C/G]	TOP	1	59535729	1	59925797	1	59091491	GCACATGCCCAAGACCTGCTCAAGGTAAGGCCAGAAAGAAATCAGGGGTAGGACTTATAT[C/G]CAGGAAACTCAACTTCTTTTTCATTATTTTTGCTTGTTTTTCATTTTTCCAGGGAAATTT
BTB-00028136	[T/C]	BOT	1	59561102	1	59951162	1	59116837	ACATGTGCACGTCCTTAAATTAATGCAAAGAAGAGATATATTCTTTTGTTCTAGTGGAGT[A/G]CAAATTATGAAGACTAATAAATGAATAAGCAAAGCGCCGGGCAACCAAATCAATGTCTGC
BTB-01868157	[A/C]	TOP	1	59590958	1	59981023	1	59146697	TTAAGACAGATAGTCTTGGATTCAAGTTCTATCTGTTATTTCCTAGGCATTCTTGGAAAA[A/C]ATTATTCAAACATGCTAAATATCCATTTCATTTTTATAACATTATAGACTTAAAAAGAGT
Hapmap48289-BTA-31617	[A/G]	TOP	1	59683842	1	60073099	1	59240053	CTAAAAAGCCACCAGCACTACTAAATGTTCTTGGCCAAAGGACAGAAAAAGGACACTTCC[A/G]AAAGCAACAGAAGTGCCACCAATGTCTTAGTGGAGAATTCTCAGGAATTTCCCTGTGCTA
ARS-BFGL-NGS-94997	[T/C]	BOT	1	59754059	1	60099749	1	59266659	AGCCTCAGAGCAGCAACACAGTGCCAGGAGACAGCAGAGACGTGTGGGCCCTTGAGGCAC[A/G]ATCGAAAGATGATCCATGGTGGGTGACCATGTTTTTTAAGAGTCCATCCTCAACGACAAC
Hapmap55371-rs29027437	[T/C]	BOT	1	59770920	1	60152425	1	59319437	TTTTTATATCTCAGTAACATTCCAGGTGCTCTCAGGAAAACAAATTAAAAACAAGACAAG[A/G]TCCTTAGCTACAAACAAATTACATTTTGGTTAGGGAAGTTCTTACCCATCACACAGTCAC
BTB-00028383	[T/C]	BOT	1	59796999	1	60178480	1	59345487	CGGCCCTGCAGGTTTCACTCTGCTGCTCTGCCCCTCACCATGGAGTCCATACTCTGCTCC[A/G]TGAGTAAATAAAGACAGTGAAAAATACAAATGTGCTCAATGGGTCCTCCTGGCTGTCTTG
BTB-00028406	[A/G]	TOP	1	59824412	1	60205897	1	59372893	TTTGTCTGTTTTTTTGTCCAGGGTAAGCAGAACACTTTTACAGAGCAGGAATAAGATAGG[A/G]ATACATTCTAATTCCACTGTCAAATTATATTCTTTCATCTGTCTCATTTACAGCATAAAT
BTB-00028484	[T/C]	BOT	1	59852828	1	60234220	1	59401302	AGTACTTAGGGTGCTGACTTGGGCCTGGCTGTGCTGGCAGAGAAGGGGCTGTGATCAGGG[A/G]AGGCTTTGTGCTCATCTCTGTGTATGGCTCTGCCTAACTTCTGTTTTTCACTTCTGGCTG
Hapmap25636-BTA-31622	[A/G]	TOP	1	59879169	1	60260556	1	59427642	CGTAAGACAACTGAAATACACTGAAAGTAAGAATGACATACACAGTCACTATTTGTACCA[A/G]TTATGGAGGCACTCGGAGAAGGCAATGGCACCCTACTCCAGTACTCTTGCCTGGAAAATC
Hapmap48717-BTA-31633	[A/G]	TOP	1	59971879	1	60357502	1	59520349	ATGGAGACGTTTTCCATCCATATGGAGGATATCTGTAAAGACCAGAAATGAGAGTGAGGT[A/G]TGTGCTGAAAGTATGAAAAGAAGTTCAGTATGATTGGAGCATGGGCTTCCCTTGTGGCTC
BTB-00028647	[A/G]	TOP	1	60008528	1	60394452	1	59555496	TAGATAAATCTAGAGGAGGAGAATAAGTAATTTGTAGGCAATAGGTTCTTAAGAAAGGAG[A/G]GGGAAATTAAAAAAAAAAAATCTCCAGCTAAGTCAGATGATTAGTTTCTTTATGTAAAAT
BTA-31629-no-rs	[T/C]	BOT	1	60041626	1	60427550	1	59588591	AGCAATTTTAATGCCCCCAAATGTAATCACTTACCAGCTAATATGTCGATTAACATAACT[A/G]TAGGTAATTCACATACATACCTGTGCAGCTATGGGGCACAGACAGACTTGCAGTTTATCA
BTB-00028594	[T/G]	BOT	1	60082447	1	60513894	1	59628465	TTTCCTTCTTATGGATTTTATTTATTTAATCTTAACCTATATCTAATGGATTTTCTTTCT[A/C]AATTTGCATAATTTTTACTGGACATTTGCAGTGTGCAGTCTATCTGGATTTATCCCCAAG
BTB-00028547	[A/G]	TOP	1	60116734	1	60548241	1	59662754	GGATTTTCTGTCCGCAAAATACAGTATAAATGCTGATTCCTATGGTGGTGACCATGGAAC[A/G]TATCTGGCTTTCATTTTTGTGTGTGTGATTATTACTATTTTTAAACAGCCAGAGCACTAA
Hapmap31065-BTA-123406	[A/G]	TOP	1	60140981	1	60572492	1	59686995	TTTTTTTTTTACAAGATAGCTATTTGGGGATTTAGACTGCAAGATTCGGCACCAAGTCTT[A/G]GAAACCAAGGTTCTGTGTAGTATAATAGGCCTTAGGGTTTGTATCTTTTTCTTTTTTCAG
BTA-31638-no-rs	[A/G]	TOP	1	60187594	1	60619266	1	59733534	TATCTTGTATAACAAAAAGGTATAATGTGTAGATTCTCACTAGGTAGAAGTCTGAATGCC[A/G]AGCATATCATATTACAGAATAAAGATGGGTATTTTCTGGGATGCTATCTAGTTTTTATAA
ARS-BFGL-NGS-110620	[T/C]	BOT	1	60231667	1	60663283	1	59777594	AAGTGCCACTGGTCACTCCTTGGAACTCTGAAGTATGTACTGTCTCCTTAAGAAGGGCCT[A/G]TGTTTTCAGAGGCTATAGCATAGGAGCCATACGTTCCTATGGCTATACTTTGATTTTTCC
BTA-31643-no-rs	[A/G]	TOP	1	60254737	1	60686365	1	59800668	AAAAGGCAGAGGAAACAGAGATCAAATTGCCAAACAGAGATCAAATTCACTGGCATATTC[A/G]ATCATAGAGAAAGGAAAGGAATTTCTGAAAAACATCTACCTCTGTTTCATCAACTACACT
BTB-00028937	[A/G]	TOP	1	60321156	1	60751594	1	59866652	CCAGCCACAAAATCTTTGCCTTAATATGACAAAGTCAACTTCTCTGAAGAAATCTTTATC[A/G]TTTGTTAAAGAAATTTATGCACTTGAATCTAGGTAGTATGCAAATGATGAATTCTCCCAA
Hapmap47563-BTA-31648	[A/G]	TOP	1	60378888	1	60809664	1	59924376	TCAGTACGGAATAAAAATCGCAGCTGGCGCTCGTGTGGTCCCAGCTTCTTTTCCTGGCAC[A/G]GTGCTGAAATGGCACATACAACTTTCATCAGCACTAGCACGTTGCTCATTTCGCATTTAG
Hapmap59475-rs29014975	[A/G]	TOP	1	60411957	1	60842755	1	59957454	AAATGTTCTATTCTTAGCAATTCAAAATTTACACCAGTGACTTGAATGAAGGAATATATC[A/G]TGTACCATATAGCACACATGAGTTCTAGATAAAATATATCTCACTAAAACAATTTTATGT
ARS-BFGL-NGS-36297	[T/C]	BOT	1	60435125	1	60865899	1	59980590	GGAAAGTAGGTCCTTTTTGAAGTTACAGAGATTTTAAGCACTTATGAAAGAGATTGTGTG[A/G]TAAGTAATTGTGGGTGGCCTCTAAGATCTCAAAGTGTACTCTGCCTAAGAGCCAACAAGA
ARS-BFGL-NGS-115239	[T/G]	BOT	1	60477492	1	60908247	1	60022954	ATTAGAGCACATTGCTCTTGATATAAAAACACTAAATATTTTTTCTAATCTCAGTTTAAC[A/C]AGTCCAAAACTTAGGCCCTTGGAGACATCATAATAGACAATGGTCATTGGAGTTAAAAAA
ARS-BFGL-NGS-4257	[T/C]	BOT	1	60525550	1	60956409	1	60071114	GCTTCATAGCCTGTGAGGCTCTGCTGATTCCGGCATCATGGAAACAATCCTGGACCAGGA[A/G]TCAACAGGCCTGGATTCAACAGTTCAACATTTCATCCCAGTTTGGGACAAGTTACTAGAT
BTB-01413909	[A/G]	TOP	1	60562020	1	60991915	1	60107620	GTCACTGATGCTGGTGGGGTCTTTATAAGAAATAGGGAACACAAGACAAGGAGGAGATGT[A/G]TATAATGAGACAAGAAAACAGTTATGTTCTGTCTGGGAAATGGTGAGTTAGAAGTGCCAC
BTB-01414057	[A/G]	TOP	1	60691438	1	61118472	1	60151489	CACTTATCTTCAGACTCAAAACAACATTAGAAAATTGAATGATCTTCCTGGGAAAAGCCA[A/G]GCTTTAATGCGAGTGCCACACCCCAGAGTAAAGCTCTCTTCAGTTTGGTACTGGAGTATG
BTB-01839251	[T/C]	BOT	1	60717610	1	61145939	1	60177022	AAGAGGGGCAGTTATTTCTTAGAAAGGAGAGAAAACAAGAAAGCCACATGTGCTCAAATT[A/G]CTCATCAGTTCTGTGTCTTTGCGATATCGATTACTAAGGGTTTGTTTTCTAGGCTCCTAC
BTB-02009342	[T/C]	BOT	1	60753573	1	61182530	1	60212971	TCGCCGCGGCTGTCCATCGGTTCCCGTGAGCTTCCGAAGCAGGACCAAAGAGGTGTCCCC[A/G]TGGTCGGTACAGGCTCTCAGCGACATGAGGCGAAGGAGTCAAAAGAGAAACCGAGGCGGC
BTA-23353-no-rs	[T/G]	BOT	1	60787763	1	61216643	1	60247154	ATTATAGGCCTTTTCCATTGCTTTTGAAAAAAAAAAGTCTCTCTTTTTTTTTATGTTCTA[A/C]AATAAAATGCCTGTTTACAATTTAAAACAAAAAATTGGGGGGAGCAATAAGACTGGAACA
ARS-BFGL-NGS-117152	[A/G]	TOP	1	60822626	1	61245262	1	60275851	GGAGTTAGTCCAGACTCTACAGTTTAAAAGCTCAGTCCCACACAACTGCTCTCACTTTAG[A/G]TACCTGTTGTAAATTCTGGGCCAACAGGATTTCTGATGAAGGAGCTATAAGTTGAGGTGC
UA-IFASA-7336	[T/C]	BOT	1	60862725	1	61282580	1	60313183	CTCACTAGCCTTCGTTATTTCATTGATCACACAAACTTAAAAAAAAATGTGTGTACTCTG[A/G]CCTATGCTCAGAGGCCCACATCCAAGAATTAATTTTAGTTACATTTGGGTTTGTTATCTT
UA-IFASA-5504	[T/G]	BOT	1	60889674	1	61309668	1	60340100	GGCCTGGGTTCCTAACTGCCTGTGGACCGGTACAGGTTCTGGGCCCGGGGACTGGGACCC[A/C]TATCCCACTGGGCTTAGACCACAATGAGGGTCATAAACTGAAGCCACACTTCCGTTTGGA
ARS-BFGL-NGS-63954	[T/G]	BOT	1	60930420	1	61351328	1	60380844	TAGAGGGAAACGGTGATGGCAGGAGAGATCCAGAGCCCCTCTTCTGCTTCTGTTCCTTCC[A/C]TCTAAATGGACCTTCTCTGGCCTCTGAAGTATAGTTTGAAAAATACAAATTTAAGGAATT
Hapmap57078-ss46526391	[T/C]	BOT	1	60956897	1	61377409	1	60407283	TTTTAAATGTTTGCCACACAGAGAGAAAGAGGGCCAGTGGGTGGGAGAGGACAGACTCAC[A/G]GACGTGAGCAGGACAGGAAGGGAAACTTCAGAGTGGAGTTAAGAAGAGGGTGAGGAGAGA
BTB-00029666	[A/C]	TOP	1	61026239	1	61446734	1	60476588	CCAGACACTGAAGAATCACTTGAAGGCCCTCTATCTGTGTCTTTTCTGTCACCGAAGGGA[A/C]TGTGGTATTTACAATAATTGTCTTCATCTCAGCAAAGAGAGTTTCTGAAAGTTTTTCTTT
Hapmap48290-BTA-31675	[T/C]	BOT	1	61069157	1	61489777	1	60519622	GCATAAGTTTATATTTAATAGTAAGGGAATGATGTTCAAATTTTCCACGGGAGAAACTTC[A/G]ACTTGGTTCTCCTAAGTGGGCTCCCTCTTTGGCATACTTACTGAAAAGGACGAGGCTGGC
Hapmap42177-BTA-31679	[A/G]	TOP	1	61125554	1	61523007	1	60575311	AAGGATGCCAGATAAATTCTGACCTGTGAGACCTTAAGGCTTCAGGTATCTATCTCTTCC[A/G]TCTACAGTGAAGACCCTTAAGATGTGGGAGATGTGGCTTCTCTTACTGACCATTAAATAG
ARS-BFGL-NGS-58051	[T/G]	BOT	1	61155727	1	61576492	1	60605492	TTTAGGATGTGCTTCATTCATCTGTAAAGTAAAAACAAGGCCTCAAACCCATATTTCATT[A/C]TTTCTCTGTCAAATGACAATGACTGGAAACACAGCTGTCTTCCCAAGGTATTTCTGGTGA
Hapmap35167-VSWCP1D5775A_scf01	[T/G]	BOT	1	61189139	1	61609954	1	60638907	TGTACATTTTTGACTTACTAGAGTTTACTTTAAATTAATACTTTTATTAAACAAAACAAC[A/C]CTTCAATTCCACTTACCCACAATAATAACATCCTGTAGTGTTTGAAATATATGTTGCAGC
ARS-BFGL-NGS-107624	[A/G]	TOP	1	61228131	1	61648931	1	60678008	TCATCGTGTAGCTCTGCCACCCTATGGCTGTAAACGTGGCCTCCAAGATCACTGTGATGC[A/G]GGGAGAGGCGGGGACACGGTAGGTCACTAGCTCATAACTTCACTTCCACTCATAATTCAT
BTB-00030270	[A/C]	TOP	1	61259392	1	61680178	1	60709251	GGCTCTGCTCCCTGTGTGACAGCAAAGCTACCTGTAACCCATGGCCATACGAGCAAAAAT[A/C]TCCAGCTAGCTTTGTTCAATAATTAATTGTGCCTTCAATAGAACAGAGTGTGACTGCCTT
ARS-BFGL-NGS-3821	[T/C]	BOT	1	61286751	1	61707543	1	60736616	TCCCTTGTCAGTTCCAAACAGTTCCAGATGGACTGAGAACCAGGCTTTTTGGCCACCAGC[A/G]TGATTCTTGAGTCTCAGCCCACATCTTTTCCTGTTCAATCCACGGGGAAAGGGCAAGTGC
Hapmap41191-BTA-16674	[A/G]	TOP	1	61329180	1	61749987	1	60779046	TATTTATTACTGACCCATCCCCATCTGTCTCTTTCATTCAATCAGTTGCACCCTGTGTGA[A/G]TCATGCTTTCTTACCTTTTCTAATTTAGACCCTCATTACCTCTTTCCTATATTTTTTCAA
BTB-02006134	[T/C]	BOT	1	61357379	1	61781773	1	60806613	ACCCTACAAATGAAACCCTTAATGAAGCAACAAAATTATCTCATTTTCCACTAGAAAGAA[A/G]GACACTTGGTCTGGAAATTCATCTGGTTCATTCTCAGCATTACAGCGTGCCATTAGCAAA
Hapmap59735-rs29016420	[A/G]	TOP	1	61381912	1	61816724	1	60831272	TGAAGAAATTAACTCAGCCAGGGTAATGACAGGGGTTTGGACTGTTTTATGGAGTAAGAC[A/G]TAAAATCATGCCTGAATAAAGTATATTAAATGTTGCCAAAAATACAAAATCTTAATCTAA
ARS-BFGL-BAC-20015	[A/G]	TOP	1	61450475	1	61960502	1	60899823	CTGAAACAATCTGAACACTTGGAGTTTTGTCAAATTGAGTTTTAACGACTTCATAGTGCC[A/G]TGAAAAGATGTTGCATTTCAGTAAGGGTTTCAGATCATCAAGTTTTAAAACTTTCTTAAA
ARS-BFGL-NGS-14821	[A/G]	TOP	1	61469035	1	61980381	1	60917949	GCCTGGAAACTTTTAAAGCTATTTGTGTCCAGGCTGAAAGCTCAGAGGTATTTTGATACA[A/G]ATTTTTAAATGGCCTAAATTATTGTCGAAAAAGCCATGGCATACACACCCCTTTAAATCA
Hapmap48293-BTA-32595	[T/C]	BOT	1	61508119	1	62018973	1	60956794	TGGGCCTTGATGGATGTCAAATGGGCTCAGAGAAGCTGCTGAACTACCCAAACTAGAGRG[A/G]GGCCTGTACCAATCAGAAGCATCCTTTTGCTACACTAGTCAGAAATTAGCAAGCAGGGGA
BTB-00031129	[A/G]	TOP	1	61530474	1	62041328	1	60979138	GGCCCTTACAGTGTCTGCCTTGCACCATCTGGCACTATACTGATAACATTCTAATCAGGG[A/G]TCCTTGGAGGATGCAGCGTGTGAGACCCTAATGCTGCTGGTGATGCACCTGAAATATACA
BTA-92181-no-rs	[T/G]	BOT	1	61540639	1	62088776	1	60989342	CCATCCCCTTGTCTTGTCTGTCCCCTGGTCCGTCTCCCTACTGGTAACCCCTGGTTTGTT[A/C]TCTATATCTTCAAGTCTGTGTCTGTTTCATACGCATCATTTTGCATCTGATGTAGGGGCC
BTB-01426064	[T/C]	BOT	1	61582726	1	62131122	1	61031224	CTTCCTAGAAATATAATTTTAATTCCTGACTTAATGAGAAATCTTCTCTTTGTCAGAACA[A/G]TAAGTCACAACATCCTTGGTTTACTTACATTGCAGAGCATTGTTGTTGTTAACCTGGTTG
ARS-BFGL-BAC-20592	[T/C]	BOT	1	61611726	1	62159476	1	61058920	CATTATGTCTGAGACAGAAACAAATAAAACCAGAAAAATGTGCTGTTTTGATTCTCCTTG[A/G]GTTTGAGGAGCACTGCATTATTCCACACTAGTAAACACTATACCAATAGATATCCAGCAG
BTB-00030962	[A/G]	TOP	1	61652849	1	62200611	1	61100002	CTTAGAAGGAGAAAGTTCCTAGAGATGGGTCATTAAAAGCAAGGCTTGATGTGGGTTCTG[A/G]AGGCAAGGATGAGGAGATTAAATTTTGACTGAAGAGTGTGGTATTGGAGACCGGTGTTAA
Hapmap38402-BTA-32592	[T/G]	BOT	1	61681629	1	62229403	1	61128757	CCATGTCACCTGTTCCTCCAGGTTAATGAATCTAAATATATATTTGAAAATGCAGTCACT[A/C]CCAACCCTGACTGTGCATCAGACTCATCTTGTGAGCCTAACACAAATAAGCAAACACAGA
BTB-00030894	[T/C]	BOT	1	61749066	1	62260772	1	61160105	GTAGCCATCCTCCATCATGGACAGCGTAGCCCCTTGGCTGCATCCCAAATAGGTTTCCAT[A/G]TGACTGGGGCTGGCACAGAGGAACAATGCTGTTAAAAACGCAATAGAATCTCTTCCTTCT
BTA-31690-no-rs	[T/C]	BOT	1	61777879	1	62290490	1	61189193	GCCATTTCAGATCATTCAGGGCCACAGACTCACTGAGAGAGGACGTTTTTTCCCTTTGCC[A/G]TTTCACTTTCTCCGTGCCAAACATCTACTGTGGCTTCCAATGAATCAAGTTCTCCTTCCT
BTB-00030699	[A/C]	TOP	1	61806466	1	62319106	1	61219155	AGAAAAAGAAAACCACCTTCTGTTTTTAACTGGCTTTCCAAACTGGGTCTAGGGAAGTTC[A/C]TCACAGTTTGTATCAGGTATGAGATGACAGCTCAAAGAAGCTGATCATTACAGGGCATTA
BTB-00030560	[T/C]	BOT	1	61900596	1	62419651	1	61312093	AGAGGCTTTAAGAAAATATATATAAATAAATGTTACTGATTTTTCTTTCATCATATGGTT[A/G]TTTACCTTCTTAGTGATTCTACACTCCAACAGATATTGCATTTGGGATACATCTTTAGTT
Hapmap53538-rs29018897	[A/G]	TOP	1	61936456	1	62453901	1	61346083	ATAATTCCAGCTGTTCTCTACTCTGGGGAGAATAAATAGGGGAAAAGTAGTGAAAGCAGA[A/G]CAACATGGTAGGAGGCTGTTGGAATCATGCATATGAGAGTCAGTGGTGGCTTTGACGAAT
ARS-BFGL-NGS-2189	[A/G]	TOP	1	61996164	1	62561107	1	61409890	GCCAGACTGAAAACCCATCCTCCACTGATAGTGCTTGTTCACAGATCAGTAGAGGGTTCT[A/G]TATATTGGTTCACATTCTGAATGGCCTGCAGCGGCTTATCCAGAGACAGCATCAGAAATA
BTB-01644632	[A/C]	TOP	1	62046242	1	62663113	1	61459988	AAAAAAGTGATTTTCTTGTTAGTTTCCCTGAATGCCCTCCAGATCTCCTCCCCATGGCCT[A/C]ATTCTTCTTAAACTCTCTTCTCTTTTTCACAGATGATGATCAAAAGAAGATATACAATGT
Hapmap51585-BTA-32601	[A/G]	TOP	1	62104120	1	62605231	1	61517865	CTGAAATTCTAACTGTGGCAGAGAATGTCTGACTCAATTGTTCTCTTTTAGTTATTACCT[A/G]TGGCTAAGAAAAACAAATATAAAAACTCAAAGAGCTGCAAGGGGAGAAAAAGACAGTAGA
BTA-103663-no-rs	[T/C]	BOT	1	62124386	1	62700887	1	61538142	GTCTACAGAGTTCTGATTGCAAAGATGGTCTGAAGTGTGTGTGTGTTTATGTGTGTGAGA[A/G]AGGGAGAGGTGGGAGGAGGAGGAGAACAGAGAGATAGAGATAGAGACAAAGAAGCATGCA
ARS-BFGL-NGS-101934	[T/C]	BOT	1	62230401	1	62792100	1	61629350	GCCTGATTTAAGTGCTGGGCAAGATATCACTGACAACAGAGCCAGAGGCCCTCCCCTTGG[A/G]GGCTAAATGTGCACTTGATTTCTGGGAGGCAAATGGTCTTCAGCTTTGATAGTATGGGTG
BTB-02071091	[T/C]	BOT	1	62251590	1	62813295	1	61650537	AAGTAAAAAGGCAGAATAGAGAGGGAGAGGCAGTGAGGAAGTAAAGTAAAAAGAGCCATC[A/G]GTTTTGAAAGACATCTCTGGGAATGGACACCCTATGGAAGAGATATGTTAATCTCTTCTT
Hapmap33719-BTA-153081	[A/G]	TOP	1	62303320	1	62864923	1	61702155	GCTATAGTCTGGGCACGTGTACTAGACCTTCTGAGTTAAAATATATACATCTTTGTGTTT[A/G]TACATATAAGTACATGGACATTTATTTTATACACACACACAAGGGGAAATGTGTACAAAA
Hapmap42400-BTA-102731	[A/G]	TOP	1	62344691	1	62903761	1	61741423	ATGGCTTAAGCCTTAATTGTCTTATCTGTAAAGTTGGGATACTAATGCCTTTTGTTGACT[A/G]TGACTCCATTTCTTCTAAGAGATTCTTGCCCACAGTAGTAGATATAATGGTCATCTGAAA
Hapmap23096-BTA-159937	[T/G]	BOT	1	62585258	9	81397959	1	61981992	AGGAAAAATCATTTGCCTTCTGGTTTTTTTAGAATGCTTACCATCTGATGCCAAGAATAG[A/C]ATGTCATCAAGACAGGTTAATTAAGGGTAGAACTACTGAACTGAGATGGACCTACAATTA
BTB-01806856	[A/C]	TOP	1	62607089	9	81376121	1	62003821	ACTACTGGATTGCATTTTTCTGTCCTTTGCTACGTTTGAGGGTTAACAATCAACTCCCCT[A/C]GGCGTCTCTCCATTCCATACACTCCCACTATGACTTTTTTTTTTCATAAACTCTCTTAGA
BTA-32604-no-rs	[T/G]	BOT	1	62652993	1	62945028	1	62048745	TCAGAAACTGTATTTTTTGATGGAAATTTAGAAATGAAATAGGCGCATAGAAAAATATTT[A/C]AAAATAGGATGATTAAAGAAGGCTCATTAGGTATATTAGAAGCAACAACCCACAAGCTTA
Hapmap39200-BTA-32607	[A/C]	TOP	1	62696719	1	62988707	1	62092465	AGTCAGTTTAATTTACAAATAGTAAAATAAAAACATCATATTGGCCAATGGTGGACTGCC[A/C]TTTCCAATCCCCTCCCCAAAAAATCAGAATAAAGAGATTAATTTGGATTATTTTTTTCTT
Hapmap38640-BTA-92406	[A/C]	TOP	1	62742180	1	63034014	1	62137916	GAGAGTGATGGAAATTGTTGGCTGTGAAATTCCTATCAAGGGGTTATTAGGTCATGAAAG[A/C]CCTGGAGGATAATAACAGTGGCTCATAGATAAAATAGATGGAATTAAGATAGTTAGGAGG
BTB-00031464	[A/C]	TOP	1	62811670	1	63103375	1	62207514	GAGAAGGACATAGGGACCCAGAACTAGAATGCAGAGATTCCTCACTCTTGCTGCATTTAA[A/C]TTTGGTGCGTACCAAAGAAACACAACCTAGGTCAGCCCTGTGAAGCAGTTTCTCCAAAAG
ARS-BFGL-NGS-42248	[T/C]	BOT	1	62873964	1	63165652	1	62269764	CTGCCCAGTGGGACATTTGATATTTGGTTCTGAACCGAGGCTGCCAAACTGGGACAGTGG[A/G]TGGTAGTTATGAGGCCGATCACCCTGCCTCAGTATACAGAACTTTCTAACAGAATGATCT
ARS-BFGL-NGS-102719	[T/C]	BOT	1	62909449	1	63201431	1	62305513	TTGGTGACTAAAAGTTTAAGACAAAAGATTGACTTCCACTCTTGTAATTGAAGAATTTGA[A/G]GTGTTAGGCCATGTGTCTTATGTATATATTGTTTCTATTAGGATAACGGCTAAAATTTAA
BTB-00031657	[A/G]	TOP	1	62943586	1	63235574	1	62339649	TGACTTTAGAAGATGGCTATATGTGGTCCACAAAAACACAGGTGGAATGTGCAGAAATAT[A/G]TATGAACTGTCATTATCTGTTTTGCTTTTTCATCATGTATTAATTTTTTAAATTTGGCAA
ARS-BFGL-NGS-115080	[A/G]	TOP	1	62968592	1	63260591	1	62364649	ATGGGAAAGAGTTAGACCATTCAAACTGAAAACAGAGGTGAAAGAGAGAGAACACACTGC[A/G]TACTGGGCAATATGGCCAGTCTCCCAAGTCTCAAGTGGCTCTTCCTTACACCAAGAAGCC
ARS-BFGL-NGS-114995	[A/G]	TOP	1	62998921	1	63290920	1	62394973	TGAGCAGTTATAGCACTGCTAGAGTTATTCAATACACTTTAAGGGCCAACCCATATTCCT[A/G]GTAAGCAATGCACTGCTATCTGCCTAACAAGGATGGAGCGCAGGGAATAATGCATAAGTA
ARS-BFGL-NGS-100977	[T/C]	BOT	1	63025706	1	63317734	1	62421587	GCACCCTGTCTGGGACTCCAGGGAAGAATTCTTCCCTGCCTTTTCCAGCTTCTGGTGGAG[A/G]AGGCTGGCATTGCTGGGCTTGGGGCCCCACCACTCCCCTCTGTCTCTGTCTTCACACTGC
BTB-01665387	[A/G]	TOP	1	63061634	1	63353670	1	62457515	CTCTACATATAAACAAATAAATCCATGACTGCAGATCAAGTACCAGGTCTGGGATTCACA[A/G]CTCAGGAATATATGTCTCCCACGTTTCTCTCATCACAGCCCCTCAGTCTTCCATGTGGCT
ARS-BFGL-NGS-14335	[A/G]	TOP	1	63098616	1	63390652	1	62494500	AAAATTCTTAAGTTGTATGAATGGTGTGCAGTAGTATAGCACTAATTAAAGCATGGCCCA[A/G]GTCTAAGACTATTCAAACACTTCCCTGGGCAGTTATATATAACCATCTTTCAGTTCAGTT
BTB-01506507	[T/C]	BOT	1	63127376	1	63419413	1	62523255	CCCTGGAAAACTGTAAGTTTCAAAGTACACTGGCTTATTTGCTTTTTCTTTCCTAAATTA[A/G]ATGATTCGATCGATAGACTACATCCATGGCCTCCATGCCAATACCTGCTAGAAAAAGAGC
ARS-BFGL-NGS-106011	[T/C]	BOT	1	63159279	1	63451322	1	62555158	GCCGAGATTATATCAGTGCCCCTGGTTACCGTGGCGGGGATGGCCCACTCCAAAGTCTTA[A/G]GAATAAAGGAGAGTGACATTCAAAAAATCTGTAACCAAACAGAATAATTCCTGCAAGTTT
BTB-01285049	[A/G]	TOP	1	63199096	1	63491318	1	62594967	GCTGTGGATATTGCCCATCTCGTGTTCCTCTGGATAGACTGATTCTGCCTTTGGCTCTGC[A/G]TGGACTGGCTTGCCTTGCTGCCAGTGGGCTGAACTGACCTGATTTAGATGTTTTCCATTG
ARS-BFGL-NGS-112682	[G/C]	BOT	1	63235795	1	63528234	1	62631854	AATTATCATGAAAACACACAGCCAAAAGATTAATAAATCTAATTACAGTGGCCACACACA[C/G]AGGTCTCCTTGTGACTCCATGGCAAAAGGGATTCAAAAATGAGAATGCATACAAATTCAC
BTB-01285245	[T/C]	BOT	1	63277846	1	63570304	1	62673903	TGTGTTAATTTTATGTTATCCCTTTATCTTTAGGATTAAAATGGAAACTTTCTAATTAGT[A/G]TCATATAATCAGTTATGGTCATTATTCTTTTGATGACCAAATTGAACAGTTGTGTGTGTA
Hapmap60296-rs29016002	[A/G]	TOP	1	63319072	1	63611305	1	62715096	AAGGACCTGTATCTTTTCTAATTCATAGAATCTCCTTCATTTAAGTCTAGTGATAAAAAT[A/G]ATAAAGAGTAACGTATCAAAAATAAAAACCCTTAATTAATTTTTTAATGAAGTATTATTT
Hapmap49510-BTA-17452	[A/G]	TOP	1	63372417	1	63668301	1	62768510	AAACCGAACAGAAGAGAATGCCACACTAGCCCAAAACAAAAGCAAGATATGCCCTACACC[A/G]GTAAGTAAACATTGTCACAAATGATGGAGCGAGGTTAAACTGGCTGTTCTGACACTATTA
BTA-32633-no-rs	[A/G]	TOP	1	63445511	1	63770112	1	62841878	TGTGATTCAGTGGGTTTTGGTACAAACATGGTTCTTGATTGCAAGGCAAACAGAAAATAC[A/G]TACTTTTATTTTAGATGAACCAGCAGAACTGTCAACCTTGAATAACTATAGAATTTGTCC
BTB-00031779	[T/C]	BOT	1	63491880	1	63816912	1	62888363	TTTTATTTTATATAAGAAGGTTGGTGGGAAAACTTACCTTTAGTTATGTGCTAAGATAGA[A/G]CACTATGTTAGTAATCAGAAGGACTAAGGCATATTTTTGGACACACTGCTGGAGTTATGG
Hapmap24328-BTA-108938	[T/G]	BOT	1	63527394	1	63872788	1	62924157	GATTCTTTGAAGTATTTTGTTAAGTGTGAAAGAGTGCATTGTATTAAAAAAACAAGAAAC[A/C]TTCAGAACTTAGTTGCATAAAAAATATGTATTTGTTTTGTGCTTATGGATCTGAGGTTCA
BTA-108948-no-rs	[A/G]	TOP	1	63575356	1	63920662	1	62972124	TTCATCAAAGGGCACATGGAGAAGTCCAAGGGGAGAGAGTCCAGCAAGATGGAAATCACA[A/G]CTTTCATAATTTAATCATGAAAGGAGCATCCTGGCACTTTTTTCAGATTCTGTCCTTTAG
BTA-101821-no-rs	[T/C]	BOT	1	63653354	1	63984668	1	63032317	TTTCTACCACTATATAAGAAGGATCTCCCTTCTTCCAGTGTTCAATAACATTTAGGTCAC[A/G]TTCCTGAATGTCCTCAGCAGCAGCCTTATCTAAGACAATGAGACTTCTGTTAACAGTGCC
ARS-BFGL-NGS-116361	[A/C]	TOP	1	63706033	1	64054878	1	63103154	CAGAGTTTCTCGCGAAACACTGAAAACTTTCCTTTGACTCATTTTCTGCTACTTTAATGT[A/C]AGCCTTTGTTACTTGGGGCCTTCACACCAGGCTTACTAGAGAGTCTTTTACTTCTCAAGT
Hapmap49061-BTA-122268	[T/C]	BOT	1	63742577	1	64091421	1	63139698	AACCCAGGAGCCAGCAGGCTGAGCACCAACAGTGGATCTGGAATCACTGGGTTTGGAGAC[A/G]TCTTGGTAAACAGTGTATTCTGTGACTTTTTTAATACAGACCAGCTACAGCATGTGGTAA
ARS-BFGL-NGS-44433	[C/G]	TOP	1	63799085	1	64147282	1	63196236	AACACTCCTTCCTACCCTCCTAAATGGTTCAATTTTAGATATCATTTCTTTCATGCCATA[C/G]GGCCTATTTAATAGTAAAACTATCATCAAATCTGTCAGAATGATGAACAAATAAATGAAT
Hapmap44333-BTA-104611	[T/C]	BOT	1	63825188	1	64173387	1	63222337	CAGGAAAATTTAAGAGAATAGTCCTTGATTCTGTAGACTTTTTTTTTTCTTCTTCTTCCA[A/G]TGTTCTAAACTATGATTATTCATTTCCCTTAGAAGAAAGTCTATAAAACTTCATTTGTGG
ARS-BFGL-NGS-105436	[T/G]	BOT	1	63951419	1	64297825	1	63346740	AACGTGGTACTTGCCATCTCAGTCTCACCTCTTCGATCTCTCTCACGACCTACCCAACAG[A/C]AGCTTTGGGCCACTTATTTCCTACTTTATGTCCCAGTTGGTTTTCTATCTGAGCCTTGTG
ARS-BFGL-NGS-3132	[A/G]	TOP	1	64031787	1	64378196	1	63427104	TCATGAATGAAGGTCAGGGAGGAAGCTCTCATTTTAGAAGTTGTTGTTGCTTAGTAGCCA[A/G]GTCGTGTCTGACTCTTCAGTGGCCCCATGGACTGTAGCCTGTCAGACTCCTCTGTCCATG
BTB-00640138	[A/G]	TOP	1	64077996	1	64424191	1	63473042	GAAAATTGTAATCAAGCTCTAGGGATGCAAGCAAGGTAATTGAAAGTGAGAAGGGACCCA[A/G]TATTAGAAATCTTAGTTCTACCATGCTTAGTTACTTTGAGAAAGTGTGTGTGTTACACTA
ARS-BFGL-NGS-101996	[T/G]	BOT	1	64122833	1	64470179	1	63517857	CCCAAGTCTAAGCCAGTCAGAGTGGTCAACACACTGCATACTCCACCCACAGCTCCTTTC[A/C]ATCACACCAGAGCAGGCCCTGGCTAGTCCCTCTCGTGTAAGGCTATTACAAGGAAACATG
Hapmap31089-BTA-130737	[T/C]	BOT	1	64207146	1	64554510	1	63602126	TAAAGGTGGCAATGCTTCTCTACTGAAAACTGAAAAACCAATAGAAAATAGCAGAGTCCT[A/G]ACCCCACAGTAGGCCTTCAACAAACTTTTATGAAATCTAATCAAGTGTCAGGCCCCAGCC
Hapmap46935-BTA-113728	[A/G]	TOP	1	64253061	1	64599118	1	63646731	CACTGCATTGTTATTTGTTTCCTTTTGCCAGTGGAAGTTGGCTGTACCCTAAGGGCAAAC[A/G]CAGCTCCTGAGTTCGAGTAAAGAGCCCAAGCTGCCCAGCATCTCTGAATCCCAAGTTCTG
BTB-01687826	[A/C]	TOP	1	64276370	1	64622422	1	63670033	CCCCTGTGGTCCTGTAAAACTCACTGAATTGGAGTAAAGTGGTGTAAGCAGCAACTTCAT[A/C]TTTAAAGATGCCATGTAAAATACACATATTAACAAGCAGGGATTTCTCGTTATTCCTTCT
BTB-01687859	[A/G]	TOP	1	64301934	1	64647195	1	63694804	GTGTTTGTTTGTTAATAACAAAGAGTCACCACTCTCTTGTGGCAGCAAACCCATCAAACA[A/G]CTTCATTCACATCACTACCAATGATAGCAGACCTGAGGACAACCTGGCAAAAGTACATGC
BTB-00639914	[T/C]	BOT	1	64322900	1	64670140	1	63715778	TCTGGAATATTGTGTTGCTTCTGCCTCATGGAAGCAGGTGAACCCCTTTCACTTCTCCCT[A/G]TTCTCAGTAACTCTGATGACACCCCATGTCCCTGCTTACTTGATCCTAAATCACCAAAAT
Hapmap51521-BTA-92920	[A/G]	TOP	1	64407671	1	64787541	1	63813595	AGACTACCGACTGAGCCACCGGCTTAAAGGATCACTAAAATTAACTATCTACTACCTAGT[A/G]TTTTGAAACTGTTCCTATTTCCTGGCCAGTAATACCAGTTCAAGGAATCTATCTCAAGGA
ARS-BFGL-NGS-31791	[A/C]	TOP	1	64445959	1	64825089	1	63850758	TGGAGAACTCTGGACTGAAGAAAGGATCACAGGAAACTGGAGATTATTAGGAAGCTAGTG[A/C]AACAGTCCAGGGGAAAATGGCCAATACTTAAAATCAGCACTAGTAATGGCGAAAGGGCAG
ARS-BFGL-NGS-27619	[T/G]	BOT	1	64474719	1	64853866	1	63879508	GTGGCCAAAGCTTCTGGTATTGTCTGCACCTTGGACAGTGTGGCAGCATCCCACTGGGCA[A/C]GTGTATAATCCCACGGCCTGTGCCTAGGCAATAATAATTATAATTATAATTTTTTTCACA
BTB-00450945	[A/G]	TOP	1	64501909	1	64881057	1	63906693	TAAATTCCTAAATTCTGGGCTCAAGGCATGAAACTCAGATGCTTTCTAAGAGTGTACTAA[A/G]ATAACCTCTAAGATTTAGGGTTGAAAAAGATTCATTTCAGAAATAAGGTCTGTAACCTCA
BTB-00450962	[A/G]	TOP	1	64525174	1	64904330	1	63929969	GAAAGAGATGCTGACACAAGATGCTTCAGGAAAAGTGCGATCAAGATGGCAGGGCAAGAG[A/G]ACATGGAGGTCACCCCCACAAAGAACATGTCGAAACTACATCTACAGGTGGAACCATTCC
BTB-00450984	[A/G]	TOP	1	64554382	1	64933538	1	63959175	CTCACAAGGTCTATAGTTTGTAGAGTTCAGATCCTGTCAATACCAAATTCCACTGATAAC[A/G]TCAACAGTAACAAAACTTCCTGGGAATTTTCTATTCATTAAAGACTTTCTTGGGGGATAT
UA-IFASA-9174	[A/C]	TOP	1	64592861	1	64972044	1	63997642	CAGAGTGAATGCATGAGATGGGAAGTGTAGGCCATTCCACAAAATCATCAGCCTTGAGCT[A/C]AAAAATGTCTAAGGAGGCTCATGTTTTCTCTTAAAACTTTATGCATATTTTGTGATTTAT
BTB-00451094	[A/G]	TOP	1	64629383	1	65008551	1	64034192	GGACGAGGCCTCTGCCCTCCAGACTCCCCTCTCTTTGTGGCTGTTTGTCTGTCTTGGGTA[A/G]AAGAGCGTCTAACCATCATCAAAGGTGAGGTCTCTTAACTGATTTGTCCTTGAAAGGAGT
BTB-00033025	[A/G]	TOP	1	64667900	1	65047603	1	64072711	GAAGCTTCTCTCCTGTGCCTCTGGAATATGCTCATCCAAAGATGATTGAGTAGGAGCACC[A/G]GGCATGTTGAGGAAGGCTGGAATGGACAGGGAGGAGAGTGCAGAGGGAGATCATGGGGCG
ARS-BFGL-NGS-10860	[T/C]	BOT	1	64692368	1	65072035	1	64097352	CGGGTGGGAGAAGACACCGCTCTGAGTGGGAGCACCTAGCTAGGAAGGGAATGGGAGCTC[A/G]CGGGGCCAAGCTCAAGACGCCACCTGGGAGCAGAATTGCTAAGAATGACAGATCTGCTGT
BTB-00033060	[A/G]	TOP	1	64730690	1	65110357	1	64135672	CCTGCCTTAGTTGTCTACATTGTTCAAGCTGTGCTCATGTCCCATCCCCTTCGCAGACTC[A/G]TCTGTCCATCGAGTTTGGATGTCCATCGGGTATGTTTTGGCACCCACTCTGCACTTTGGG
ARS-BFGL-NGS-71757	[A/G]	TOP	1	64766940	1	65146605	1	64171919	AGTGAGGGAATGCACATTGGTGGATGTCGTGGCATCAGCTCCCATCTCTTCTGGAAGGCC[A/G]CCTTACCCCCCAAACCAGATCACAACCCCAGCCCATGCTGCCATTATAGCCCTGAGACTC
BTB-00033090	[T/C]	BOT	1	64788160	1	65167827	1	64193131	GACCGGCCTTATACTTCCCTGCTCTGGTCCTTCCTGAGACTCAAACCTTCCCCATTTCAA[A/G]ATAGTAACCTAATAACATATCTTATGGAGCCTCCCCAGATTGCACTCTCCCTCTCCACTT
Hapmap31536-BTA-34573	[A/G]	TOP	1	64817535	1	65197676	1	64222505	AGGAGGAAACAGCTAACTGCCTGGAGTGATCTGAACCTTCAAGAAAGAGGAAAATAAAGC[A/G]AGATGGGCAGTTTTTCTCCTTTCCTTCCTTCACCGCCCCCCCCCCCCAAGTTTATCTTCC
BTB-00033167	[A/G]	TOP	1	64864266	1	65244081	1	64268930	CAACTCATTACCACAGTTCTGCAGTTATTCTACACTTGATCTCTGTCGCTGTATTTTAAC[A/G]TAGAAAACCCTTTAGGGTTTGTAAAGAATACTTGGGGATTATTTTCTGAAAGGTCTAAGG
ARS-BFGL-NGS-15927	[A/G]	TOP	1	64908763	1	65287592	1	64312686	GCAGTATTTCCCCTTTGTCTTCCCTTGTCTGATTTTGGCACCGAATCCCCGTTTGAGGCC[A/G]TGTTAGCCTCAAACAGCACTCCCCCTGGTAGCCTTTTAGCTGCGTTGGTCTCCAACTATA
ARS-BFGL-NGS-112971	[A/C]	TOP	1	64955929	1	65331987	1	64356872	CCTTATAGCATGCCACCAGTAGTTTCCTCACCTCTGCATCTCAGCCCCAGGCCTGGTCCC[A/C]GAGTCCCCTTGCATCTCCCTTCTCACCAGCCAGATCTCGGACACCCCTGCAGTGAAGCCC
BTB-00026837	[A/G]	TOP	1	64990681	1	65366739	1	64391625	GACGATTAATCTTCCCAGAAGATTCCTCAGTCCCTTGTATAAATAGGCTTCCTGTGACTC[A/G]TAACTAGTTTAAGGTGAAGCTAGAGCCCTGATACATATACAAATAAACACTGTGCCAGTC
ARS-BFGL-NGS-33635	[A/C]	TOP	1	65082461	1	65515988	1	64483369	CTCCTGTCCTGCTTTTCCATTTTCTGTCTAGACATCCTTGCAAACAGCTGCTATGTGGCC[A/C]CCCCTTGGGCTTAAGGGTGAACAAACAGCAGCATGTAGTCTGCCCTCGGGAGTCTGAATC
BTB-00027047	[T/C]	BOT	1	65103965	1	65537492	1	64504875	CCATTCCTTCCAAGTGTACACTCTCCCCCTTCCTAGCACTGGCGCGCTTGCCCCAGATGA[A/G]AATAATGCTGGAGCAAGGAGGGTGGCAGGGGTAGTTGGCATGGATTAGAGTGCAAACCTT
BTB-00027056	[T/C]	BOT	1	65126749	1	65560287	1	64527662	GGTGCTGAAAAGCGGGAAGCCTCACAGACCTAACGTTATTCTGCAGTTCTGCTGAGTCAC[A/G]ATATCTTTTGTTCCTGCCAGAGCTCATCTCAGTAGAAATAGCCTCACTTATCATTTGCCA
Hapmap45865-BTA-15414	[T/A]	BOT	1	65203417	1	65638344	1	64604304	CCTTACAGACTCCAGAAGCCAGGCGGTCCTGCCACCTTTCTTCCGTCTTTTGATCACACA[A/T]GAGATCCAGAGGAGAAGGAATCCAGAAGATCCCTGCGGAAACCTGAGAGCAGTTTCTCTA
ARS-BFGL-NGS-112600	[A/G]	TOP	1	65226899	1	65661819	1	64627775	ATTGAGTAAATAAGCAGATGAGGAGAGAGAGAGGAGCCAGGCTCACAATGCAGAGAGAGA[A/G]TACCCAGGCCCCTGTCAAGCTGAGGGGTAAATGAGTAAAGAACTCGAACCCATTCATAAA
ARS-BFGL-NGS-36873	[A/G]	TOP	1	65252905	1	65687832	1	64653780	AAGCCAGCTGCCACAACATGAGACACTTGTATAGTGCTACAGAGAGGTTCACACAATGAC[A/G]GGCTGGGCCTTCTGCAAATGCCAGTACAGATTCACTCCCCACAGGAATGAGCCATCCTGG
BTB-00027149	[T/G]	BOT	1	65276480	1	65712986	1	64679107	GTACTCTTATAAATAGTCTCATAATCTAATGAGCTCTGTAGTAGTAACCAGTTCTGCTTT[A/C]AGCCTAGGTGGATAGCCAAATGTTACATGAGCCTTTATCATTAGGAAACTTAAGCCTCTC
BTB-00027170	[A/G]	TOP	1	65305965	1	65741124	1	64707139	TAAAAGGTATAATGAGATTCTGATTTGATAATCTCTGTATGAAATCAATCTTAGAAAGCT[A/G]CGTGTTTTTCATGCTTAAAAATGATTTTTCATTACTTTCAATGCCATACTGCCCTATACT
BTB-00027201	[A/G]	TOP	1	65338549	1	65774962	1	64736792	CACTTTTCCCAGAGTTACACCCCCACTGTATGAGAAGGCACCAAAAGAGGGGCAATAGCA[A/G]TGGCACCCCCTAGTCTTCACAAGTTGGCCCTCCCAGCATGGGAGCTGTTCCTGTGAGCAA
ARS-BFGL-NGS-54090	[T/C]	BOT	1	65410263	1	65846475	1	64808330	TAAAACTACTATACTAACTCCAAGTAATGACTCTGTTATTACTATTATCAATCTGCTTCT[A/G]AGAAAAGGCCGACAGGAAAAGGTACTACTGGCTGCCCAGATTACGAAATTAACTGTAACT
BTB-00027298	[T/C]	BOT	1	65433706	1	65869152	1	64831957	GAACCTTGGGAACACCTTACACTCTCTCTCTAATAATGAGTCTCATTATCACTCAAGTCT[A/G]AAAGCCTTCACACAAAGCTGTGGTGCTAATTAACATTCAGCAACAGTTTTGATTTCAAAA
BTB-00027332	[T/C]	BOT	1	65466612	1	65901952	1	64864876	CCCTTATGTCTTCAACTGTGTGTGCTTTGGGTTCTGTTAGGGCTCATCAGTTGGTCCCTT[A/G]GAGAGATCAGTGATTCCGAGCCAAAGTAACAAACCAGAGGGCTAGAAAAAGATACAGGAA
Hapmap42852-BTA-15416	[T/C]	BOT	1	65522044	1	65957389	1	64920298	CATTAGGGCCTGAGTGGGAGAAAAGGGGCAAGGAGCCTCTTCCTGCCTACCAAGAGAAAG[A/G]CAAAAAGAAGAAACTAAATGATACAAGCTTTCTACACTCAAGGTCAACTCAGGGTAAAAT
BTB-00027409	[A/G]	TOP	1	65556352	1	65991814	1	64955112	AGTGGACCAAGTAGCGCTCTCCACAGGCCCTCAGGAAATGCCTGAGTATTTATGCCAAAC[A/G]CTGAGGTCATCACCAGTGGTGAGCCAGCCTCTGCTTTTGTGACTTAAACGTGACCCATCC
Hapmap32539-BTA-124026	[A/G]	TOP	1	65580210	1	66014814	1	64978225	AAAATTATGATAAAGTCACTTGGAACATACCCAGATGAGTTAGATTTATAATCTCATTGT[A/G]GCAAGGATCAAAAACAGTGGATTAAAAAAACATTTAATAAATTTCACAATTTAATCTTAA
Hapmap55251-rs29014781	[A/G]	TOP	1	65624310	1	66058910	1	65022321	AGAAGCAGAAGTTCTACCAACTGCAAAACAACTTTTTAAAGGACAATAATTGTAGGACTA[A/G]TTTTTCAATAGCCAGAAATTATGTGTAAAAGGATAGGGCAGATTTTTGTGGAAAGATATG
BTA-15421-no-rs	[A/G]	TOP	1	65663517	1	66098174	1	65061689	CCTATGAAAATGAAAAATCACCAGATTCCCCTCCCAAACTTACTCCGGACAAATATTTAT[A/G]TCCTGGCTCCTTTCTGAAACCCCTTCCATGAAAGCCCCAGGAGGCCTCCTGTGCAGGAGC
ARS-BFGL-NGS-61496	[T/C]	BOT	1	65820557	1	66448327	1	65216449	ATACCCTAGTAGTCTTCCAATAAATTTTTATTATTATTATTATTTTGCTTAAGATATCTT[A/G]AGTGGTTCTGGCCCTTGTGAATAAATGGACTCCCATCAAGCCCCCTGGCGGGTCTGTGGT
ARS-BFGL-NGS-83021	[A/C]	TOP	1	65937547	1	66330479	1	65333436	ATGAGACCGTGCGTTGAAAGCACTCAAACTGCTTTTGGCCTCTAGTGAACACGGGCAGAT[A/C]TAGATATTATTGTTGTTATTGTGATTCAGTGAATACTTATTAGTTTCTGCCTCAGAGAGG
BTB-00027583	[A/G]	TOP	1	65992275	1	66385195	1	65388121	TTACTGTTTTCTGTTTGAAAATAGGCAAGGTGAACTCTAAGACCTGCACAAGGGCAGGAA[A/G]AGGGATTTATACCCTCTTCAGTTTTTATTTTTATTTTTGAAGGAAAAGTCAACTCCTAAA
BTB-02069463	[A/G]	TOP	1	66017181	1	66410102	1	65413028	TGTAAGTCTTATTTTCATAATTAAGCACAGCCATGCATTATATTGGTCCCATTAGACTTC[A/G]GGCAACAAAATAAGAACACAGTAATGAATGAAGGATACCACAAAATAAAACTTTTCTCCT
ARS-BFGL-NGS-3996	[T/G]	BOT	1	66121259	1	66574542	1	65517170	ACTCCTATATGAGAGAATTATCATTGTATTACTTGTTTGATATCTCCTTGGAAGCCCCAA[A/C]TCACAGGTCTTTATTTGATCTGGCCCAGACCCCATTCAGTATATATAGCCTTTTCCCTGG
ARS-BFGL-NGS-115763	[A/G]	TOP	1	66139653	1	66596155	1	65535489	GAGAATTTAGGAAGGTACAACATTTTGAAGGTGATACTTTCTGGCCTGTTAAGTCTTACC[A/G]TCATTAAAATAGGTATCTCTGGAAGTAGCTGAAGATTTAGGACTAAAAAGAAGACAGGGC
ARS-BFGL-NGS-43799	[T/C]	BOT	1	66188527	1	66642630	1	65583709	CAAGTATCCCCATTAAAGGAGTGAGTATGTGCAGAGAACCTGAGGTGACGAGGAGCTTGG[A/G]TTATTAGAAGACCTGGAAGGAGGCCACTGTGGCTAAAGTATATTTCATGAGCTAAGGCTG
Hapmap40403-BTA-15429	[A/G]	TOP	1	66230091	1	66684195	1	65625274	TACTTTAAAAGTAATAAATTGCCAAAAGATAAAAAAAATAGCAGCCTCTAACAGCTGTCT[A/G]CTGGAGCTTGCCCTGTACTAACAGTTAGGCAGGCCATGGTGCTCTCCTGTTGAACATGAA
ARS-BFGL-BAC-19439	[T/C]	BOT	1	66252625	1	66706736	1	65647815	AATTACTGAAGAATGATTATTGCCCTTTGGTCTTCCCAAGTAAGTTCTAAACTCCTTTGT[A/G]AGCAGGAACAATGCCTTTAATGTTTCCCCTTCATGAAGCTTGGTGGTTTAGTCTCTGTCG
ARS-BFGL-BAC-19440	[A/G]	TOP	1	66344261	1	66797199	1	65738282	GCAAACTTGTAGACAATGAACCAGTTTTGACTCATGGGTATGTTTTGTTTGCCCATCAAA[A/G]TATTTAAGTATATTCTGAATTATTAGTTTCCAGTATTTAAGAACTAGTAGAATAGAGATG
BTB-00027638	[T/C]	BOT	1	66369026	1	66821959	1	65763047	AAGTTGATATATCATTCTATATTCCAAAGGAAAAATATTTTAACACAGAATTATTATAGC[A/G]ATAACACTTAAGAAACATGTAATTTTTCTGACCTAGATCATACTACCTTTGGCTTCAACT
ARS-BFGL-NGS-111569	[A/C]	TOP	1	66398856	1	66851552	1	65792796	AAGAACTTGGTGAGGAAATGGATGAAGTATGAAACCGATCTCTGATATCAAATTGCAGAT[A/C]ATCTGGCCACAAAAGGAAGATAATTATGACTTAAGCTTAAAACATATTACACCTTAATTA
ARS-BFGL-NGS-61672	[T/C]	BOT	1	66450521	1	66903182	1	65844066	GCTTCTGATCACGGTGGCTTCTCTTGCTGAGGAGCATGGGCTCTCAGGCACACAGCCTTC[A/G]GTAGTTTTGGCCCACAGACTTAATTGCCTCATGGCATGTGGGACATTCCCTGACCAGGGA
Hapmap39399-BTA-33610	[T/G]	BOT	1	66483743	1	66936404	1	65877285	TAGAAACAGAAAGTAGACTGATGGTCACCAGTGGCTAGGGAAGAGTAGAATGGGCAGTGA[A/C]TGCTTAATGTGTTAGTGCTGTTTTTAGTGGTGATGAAAATGTTCTGGAGCTATATAGTTG
Hapmap40951-BTA-33609	[A/G]	TOP	1	66519111	1	66971784	1	65912871	TCTGATGGGAGATGCATAGGGCAAGGAATGTAGGGAGGTACATGAAGCTACCTCTTCCAT[A/G]CCTTCTCCAGGAGTGTCACTCTCCCCACACTGCTACCTGCTCCTTAACCCGGAAGCTCTT
ARS-BFGL-NGS-35041	[T/C]	BOT	1	66604133	1	67055260	1	65995257	AACACCTAGTAAAACTATCAAAAATATGAAAAATAAACCTCAAGGCCTACATATCTGGAC[A/G]GGCAAAAGAATCACACTCTCATCAGAAATCTCAAAAACAGCACACAAAGCAAAGAGATAA
ARS-BFGL-NGS-38335	[T/C]	BOT	1	66630647	1	67081774	1	66021770	AGCTTATTTATACTCTAAATTGTTAGCAGTTTCCTAGGCCAACAGTTATTCTTTGTTTCT[A/G]TGTCTTCACGTTTACTAATCATTAACTCTTCAGCCAGCCTTTTGAGACGCAAGGGGGGCC
BTA-33604-no-rs	[A/C]	TOP	1	66668755	1	67119588	1	66059883	GAGGATAAGATAGTTGTGTCACGCGAGTGTATGTTCCTCTGTTCTTTATACCCTTGTGCT[A/C]TGTTATTCTTTTCAAAGTTTGTGCTCTGCCCCCTTCCCTCCTGTTTCATGCTCTTTTCCT
ARS-BFGL-NGS-14087	[A/G]	TOP	1	66721297	1	67173004	1	66112842	AGCAGTTCAACTTCTACTGGCTTCAGCAGTTGTGAGAGGCCAGCCACCTTCCACCTGGGA[A/G]TAAAGACATTTCTTTAGTGCATGATGTTGCCTGAGGCAGAAGCACAAATTAGGGGAAAAG
Hapmap54041-ss46526276	[A/G]	TOP	1	66759099	1	67210807	1	66150690	GTTCTCTCTCCTCTTTGGGTAGTGAGAGCAGGCAGGGGACATGTGCAAAAGGAGAAAATA[A/G]CCAATCGGTAAGGATTGGGGCTGGGGAATAGGCACAAACGGAATTCAAACCTGGCTGTCA
ARS-BFGL-NGS-36705	[T/C]	BOT	1	66797315	1	67249053	1	66188904	TAGGATGAAAATAGAACAGGCTACTGCACATGTGTCTGGGGGAAGGAGAAAGTAGTGTCC[A/G]AGTGGTCAGGGTAGGCCTCTCTGATCACTGGTTACCTGAATGATGAAAAGGGGACAGCCA
Hapmap51211-BTA-33586	[T/C]	BOT	1	66864968	1	67318739	1	66258464	CTATTCCTAAAGGATGGACAAGCTCCCTTTGTACCATATCTGGAAATGTGTATACTGTAC[A/G]GATAATATGCAACAAAAAACAGAACCTCATCACACAGCTGTGTTACGGGAAGGTGACAGT
ARS-BFGL-BAC-19447	[G/C]	BOT	1	66917399	1	14100000	1	66310896	ATCTTAGTGTCTTTTATTTACTTACATTTTTAAGTATACCTTTTATTAATGGAATATTCT[C/G]TGTTTCAGTTTTATACCTAATTTGCACTTTCTATTTTTATTAGGAGAATTCTATCCACAT
Hapmap31714-BTA-124164	[A/G]	TOP	1	66976165	1	67443942	1	66374761	TGTTGGTTTATACCTGTGACCTGTGCCTGTCAGTCTGGTCTCCTGATCATAGCAATCACT[A/G]AAAGTCACTCTCTTAAGTGTGTTTTGCCAAATACTTTTGGATGTCTTTTCTACACTTCCT
ARS-BFGL-NGS-103348	[T/C]	BOT	1	67055698	1	67523645	1	66454562	CTTCTCCTCCTTCTAATCTGCTGCCAAATTAAAATGTTGTTTCCAAGACCTATCTAATAA[A/G]CCCAAACTCCTGATATGGAAGGCCTTCCCAAATTCATTATTATCCTGATGGATATTATTA
BTB-00032674	[T/C]	BOT	1	67083238	1	67551497	1	66483815	ATCTCTTGAAAAAAAGATACTCTGTTCATTCATCAGCACCTCTATCATTTGTTCATGAAG[A/G]CATGGCCCAGTTCTCTTTTCTCTGTTTATATTCTCCTGAGCCGTTTGTTCTCAACCTTGT
BTB-00032648	[A/G]	TOP	1	67115284	1	67583533	1	66515809	TATAAATTGTCTGAAGCTGAGGAGGGTGAATGTTGGACACTCATGATACACAAGGAAATG[A/G]ACTGAACTGTACCGACATGGAAGTGCCCGAAATTCTACTAGAACAGTCACCAGCTTAGAC
BTB-00033186	[A/G]	TOP	1	67160040	1	67627871	1	66560130	TTGTTGTTTATTTAGAACAGCTGCAGCCCAGGGTTGGGTCCTATTCTTATTGCCAGCCTT[A/G]CTGCACAACCTCTAATGATGCAGGAGAGTTAGCCATCCCAACATCTGACTCTACTTTTAA
Hapmap25638-BTA-33585	[A/G]	TOP	1	67191387	1	67659759	1	66591459	GAACTATGGAGTCTAAGTTGTGAAATACTTTCAGTTCCACTCAAAAGGGACTTCAGAGTG[A/G]TTTCCACTCCAGGGTAAAGAGAGAAGGTTTGGGGAGGGATGGGTGGAAACAGATTTTTCC
ARS-BFGL-NGS-4572	[T/C]	BOT	1	67212088	1	67680630	1	66612166	GATGCTTTCACCAGGATATGCTAATGTCCTGTTCAGTCCTTATACAAATAATTTTGAGGT[A/G]CTATCTTAGGGGCCTGAGATTCACTGGTGAAGAAATTAGACACATCCATGCCCTCATACA
BTB-00032574	[T/C]	BOT	1	67257036	1	67726747	1	66657113	TCCACTGCCAAGAGGACATTTCTTTTACTTGCCTTAACTCTCCCAGAGATTTGAAGAAAG[A/G]AGCTTTGGGGAAGGGTCCCTGAAGAATTTTATACTACCAGTTATCTTCCTTAAACTGGAC
ARS-BFGL-NGS-6075	[T/C]	BOT	1	67286095	1	67755812	1	66686171	GTGAAGTCTTCTGGGAACAATTCACTCTAGGTTTAAATTCTTTCTCTATCATTTGTTACA[A/G]TGTGACTTGGCCAAGTTGCTTCCCCTTTCTAAGTCTCACAAAATTTGTCCTATGAGTGAG
BTB-00026096	[T/C]	BOT	1	67310117	1	67779828	1	66710186	ATATGACCATGGTTAAGAGCTTGGAGTCTGAAATCAGACATTTATGCATCTAATTATAAT[A/G]AAGTATGATCAGTCTTCCAAGACTGGAACTCCAAGATACAAGATATAAAAAACTGTAACA
BTB-00026110	[A/G]	TOP	1	67331639	1	67801352	1	66731706	GTCACCTGCTGTCTGTGTGGTGACCCCTTTAGTGCTCTCATTGCTGCCCTGGTGGAAGTT[A/G]GCTGCTCTGGTTTTTGTCCCAGGCTTGTGGGGGATGGGGATCCCTCACTCCTTACTGCCT
BTA-31636-no-rs	[G/C]	BOT	1	67399528	1	67885082	1	66799487	TCATCACAAGTTAGCTTATTTAGTACATCACAAATATTTTAATTCCATATAACATATTTT[C/G]GACAGTTTGACAAAATATCTAAATTAAGATAAAACTGTTTTAAGAATTCTTTTATAATGT
BTA-05186-no-rs	[A/T]	TOP	1	67444188	1	67947812	1	66862192	CCTATCCAAGACTGTTCTCCTAAAAGCCTCTGTTTACCAGAACACCTGACAAAGGCAGAG[A/T]GTGGTCTGGCTGCTTCCCAGAGCTCTTGAGAAGCACCAGGGCATTCGGGGAGGTTAGCTC
BTB-00028704	[T/C]	BOT	1	67491689	1	67976889	1	66890930	CCGCAAGGCAGGAGAAACCACTTTATAATCATTATGCCTGCAACCATAAAAAGAAAAGAT[A/G]TCTTATATCCAACAGTAACATCTGCAAATTCCTTTCCTTAGAGCTAAAACCAGAAAGGTA
Hapmap29526-BTA-124137	[T/A]	BOT	1	67614773	1	68100506	1	67014003	TCTACTGTAGTATTAGGACTTGACATAAGCATTATTCTTCTACCTCCTATTTACAGTTCA[A/T]TCAGAATATTACTGCAAATATAGTATACAGTTTTTAAAAACTTATGGGGAACTGCAGTTT
UA-IFASA-7116	[A/T]	TOP	1	67702576	1	68188517	1	67101934	GTGACCTTTATGTACTGAAAAGCCTGTTAAGGAAAACAGGCTGTAACCAGCAATTTTTTT[A/T]AAAAAATGCCAACTTATAAATGTATAGCCTATAAAAGTACAGGGTTACCTACACTGCATT
BTB-00032205	[A/G]	TOP	1	67734488	1	68220456	1	67133845	GGGAGCCACTTAGGTTCTTAATCTGAGCAGCAGTAGGGTCAGACCTATATTACGTAAACT[A/G]TTGATTTGAAGACTGTAGCACTGAACTGTAGGATTGATTACAGAGGGTTAAGAGTGCTAG
BTB-00032200	[T/C]	BOT	1	67764428	1	68250399	1	67163792	TCAAATAAACTTTTTCCTGTCCTAGTCTTACCAATTTTCTAGCCTAGTCTTTATTTTTGA[A/G]GGCCATGCTTATCAAACAGTCATCCTAGGCCTGTTTAAAGATCTCTGTTACAGATAATAC
BTB-00032163	[T/C]	BOT	1	67792994	1	68279479	1	67192418	TTCAATTAATGAAGACATAATACAATATTAAATATTGAGTTTCCCTACAGAAATATTAGG[A/G]GCATACCACTGAGAACCTTCAAGAGGATGTTTGTACACATATGAAAATAGAACACCTTGA
BTB-00032153	[A/G]	TOP	1	67814251	1	68300740	1	67213671	ACTTCCTAGCACAAGCTTCTTTACCCTCAACCCCTCCCTAAGACCTGGAGCTAAAAACTC[A/G]ATCTCTTTCCTGGCTAGTAGTAAAGCCAGATACCCAGGCTGTCCTCTCCTGAACAGGATG
ARS-BFGL-NGS-56081	[A/C]	TOP	1	67841303	1	68327820	1	67240718	GGCCACCAGCTGTGGAGGTAAAAGGAACCTGCCCCAGCTCACAACGCGGCATTTCTACCC[A/C]CCACCACCCCTACAAGGAGGAGGCCCACCTACTCCAAAATCTGGAGTCTACTTCTCGATC
Hapmap58284-rs29018937	[T/C]	BOT	1	67885415	1	68371871	1	67284880	TGCCAGTGGAGAAATCCAGACCACCCAAACATATTAGAAAGAGAAATTCCTGATTGTCTT[A/G]GGCATGTGGGTTGTAGGCATGAGAAATCCAATTGTGTGGAATAGGAATGGTGCTTGGTTA
BTA-33571-no-rs	[T/C]	BOT	1	67909755	1	68396135	1	67309126	CACTACCTGAGGCTTTGAGCAACTTGGGGCTGGGAGTCTGAAGTTGAGAGAGCCCCTACC[A/G]ACCTAGGACAGGTAATTCAGAGTGTCTACATACCTTGTTTCAGAAATCTGGGAGCTAGAA
ARS-BFGL-NGS-77553	[T/G]	BOT	1	67932398	1	68418782	1	67331785	CGGGCTCCAGAGTGACAAATGTACCACACAGCAAGGCCAGATGGATGCCCCTGCCTTTGG[A/C]ACCGTGGCTCCTCGAGGAAACACTGGGCTGCTTTTCATACCACAGACCGTTGCAGGCTCC
ARS-BFGL-NGS-119133	[A/C]	TOP	1	67969838	1	68456230	1	67369224	GCTTGGGCCTCTTCTTGGTTACAACCCAGGATTCTCTTCTCAAGATTCAGATCCCCTTCT[A/C]GGGACAGTGGCATAGGTTTTCTTGGCCACACACATTCTTTCTGACCCATCCAGGATCACT
ARS-BFGL-NGS-39596	[A/C]	TOP	1	68000140	1	68486531	1	67399528	AGATTTATGAGTTTTTTCCACAAGACTGTCTGAATGTCCTTATGGCATTGGAGCTGGCCT[A/C]CCCCAGAGTGAGGGATCCAAGCAAGAGTGTCAGGAGGAAGCTGCAGTGCCTTTCATGACC
Hapmap41826-BTA-31654	[A/G]	TOP	1	68023878	1	68510269	1	67423265	ATTGAAAAACACTGTTAGTGAATCTCTTAAAATATGACACCTGACTGTCATATAGTGCTG[A/G]CAAAGACTTAAGCCAGTACAATTCTTTTGAAAAGCTATTTGGCACAATTAATCAAGTATC
ARS-BFGL-NGS-117312	[T/C]	BOT	1	68066718	1	68553121	1	67466120	TGTTCCCACCTTTCCTGCTGCCCTGCACTTCTTCCCTGGGCCTCTCCATTGGCTGCTCAT[A/G]GCTTACGGCAGCCAAATGCAGAAGGATGAGGAGGATGGTCCAGCCTTCCTAGTTCTCCAG
ARS-BFGL-NGS-119713	[A/C]	TOP	1	68100931	1	68587334	1	67503309	GGCCCAGATCCTGTGATTTCTGAGCTCCTCCCCAACAGCAGGGACACAATGAACCAAAGC[A/C]CCCCCAGCCCCATGCTCCACTGAGGCCAACAGCACTTGGGTTTTAATTCTCCAGGCAGAC
ARS-BFGL-NGS-113914	[T/C]	BOT	1	68135318	1	68623269	1	67537685	TTCTACTTCAAGGAATCTGTCCTACCTAAATATTCATATATGACAGTCTTTACAACATCA[A/G]TGGTTGTAATGGCCTGAAAAGGGAAGATAAACATCCATTAGTAGAAAGTGATTCAATCAC
BTB-01736179	[T/C]	BOT	1	68153635	1	68644960	1	67556003	TGTCGAGCCAATTGCTTAGGTCTCCCTTATGCCACATCGTTTCCTAAGTGCCATTAAYAG[A/G]ACCTTAGGTTTCTGTGAGCCAACGCGGGCAAATCTCTGGGTTCAATGGTTGAATTAGCAT
Hapmap59754-rs29024892	[A/G]	TOP	1	68174701	1	68666222	1	67577109	TCTGGCACACAATGTCACGTGCATGCATCCTCTACAAGTGGGTCGGCTTTTGTGTAGTTT[A/G]GAGTACAGTATTATAGTATCTTTACTTCAAGCTGAGGATGTCCAGAAGCAAGCATAAAAG
BTA-34599-no-rs	[A/G]	TOP	1	68227488	1	68709076	1	67619208	GGAAGCATATGAAAAACAGATGAATAGCTACAGGCTGGGGAAACATGGGGCAGAGGTTTA[A/G]AGAGAGACAAAAGTGGGAGTCAGTGGGGGCAGGGTGGACAGGAGATGGGATTAAGGGTGG
ARS-BFGL-NGS-4503	[T/C]	BOT	1	68307813	1	68801601	1	67711822	GTCCTGGTCTCTCTCCCTCAAAAGACTCCATGCTTCTGGCCCCATGTCTAGCCCAGGCAT[A/G]CAGGGGAACTCGGAAAACACCACCGAAGGGAACTGAGCCAAACAGAATGGACCCGGCCAC
ARS-BFGL-NGS-27724	[A/C]	TOP	1	68353295	1	68855689	1	67755460	CACGGCAACCACAGGAATAAATGATGGAGAGCAAGATGGCTGTGTTCAGACTACAAACAC[A/C]TGTGTGGGTCACAGAGGCCAAGACGGGCTCTAGGAAGTGGTGAGGTTTGTGTGGGGAGGT
ARS-BFGL-BAC-3570	[A/G]	TOP	1	68373678	1	68876072	1	67775844	GTTGGGTGCTGAGTGTGCTGTCATCTGTGGGGAACCAAACAGGCTGCGTTCTGTCTGCAC[A/G]CGGCTTACCGTCTAGCAGAGCAGGAGAGGTGTGTGTGCAAGCAAGTCACATCAACACGGG
Hapmap46988-BTA-34591	[A/G]	TOP	1	68403441	1	68905837	1	67805608	TGTGGGACTGAGTTATTTAACAGATGTCTACCATGTATTTGGCGCTGGGAAACCAAGATG[A/G]ATAAGCTGCAGACTGTGCCCTCAAGGGCAGAGCCTGTGTGTTGTGCCTCCTCTATGCCCG
ARS-BFGL-NGS-111491	[A/G]	TOP	1	68457522	1	68959337	1	67859165	CTCTTCCAGGTCACTAGTGACCTCCTTGTTGTGAAATCCAGTGTAGACTCTGTGGCCTTT[A/G]TCTTAGGGTTGAAATTGGGGTACTACTGGCTGAATGTTAGAAATAATGGTATGGCTTTGG
ARS-BFGL-NGS-9429	[A/G]	TOP	1	68507419	1	69009177	1	67909004	CACACACACACATTCACCCCTTCCTCCAAACAGCATAGATCAGGCCATGTCAAAGGGACA[A/G]TGAAGGTCTTTGCTTCTTATCATTGTGACCTCATGAATTTTAGCATATTTGGTGTTTTTC
Hapmap50666-BTA-34589	[T/C]	BOT	1	68533156	1	69034901	1	67935062	AAGGGCGGCCTATTCTTAGTATGGGTTGGAGTTGCCTGTTCATAGTTTTGACAGTGAAAC[A/G]GTAACCTAAAATTCCACATGGGGGATTCATTTCTGTGATAAAGTCAAGCCTCTGTCTTTC
ARS-BFGL-NGS-72247	[A/G]	TOP	1	68579776	1	69081745	1	67981906	TGTGCCTCATAAATTAAAATGGCTCAACTGCCTGCAGAATGAAGTGCCACAGGCCTGGAG[A/G]AGACCCAGTTCCCTGGAGGAGGAGCTGGGGAGTCCCCATATCCAGGGACCCTTGGGCTGG
Hapmap39647-BTA-34584	[A/C]	TOP	1	68604562	1	69106532	1	68006692	CCCATGGGCCCCATTGTGCATCTTTGTCTGTCTCTCCCTCAAGGGCCAGTAAACAAGATC[A/C]ATTTGACCCCTTTAAGGTTGTCAAATGATAATTAACATGTTCTGAGCACCCACTGTATGT
ARS-BFGL-NGS-31379	[A/G]	TOP	1	68891058	1	69380689	1	68286354	TAATCAATCTGATTTCGGTGTTGGCCATCTAGTGATGTTGGCCATATAGTACAGTCTTGT[A/G]TTGTTGCAAAAGGGTGTTTGCTATGATTAGTGTGTTCTCTTGGCAAAACTCTATTAGCCT
ARS-BFGL-NGS-19470	[T/C]	BOT	1	68937163	1	69443400	1	68332459	ACCTCTCTTCGACCCACCGCACGGCGCCTTGGGTTTGCGCAATAGACCCCTCCCGGCCCC[A/G]GCTCGTCACACTCGGCTGCAGGGTGAGAGAAGTCCACAGAACGCCGGCGAACGCTGCGGG
Hapmap59979-rs29025402	[A/G]	TOP	1	68966218	1	69472455	1	68361514	CAGCTCTCTATACCTTTGCAGGTATACTCATCTACTTTAATTGTAAAGAGAAACTTGTAT[A/G]TTTCATTCAAAAAGTTCCAGGGTAAATTGAAACAAAACATGAAAATCCATAGATAGTATA
ARS-BFGL-NGS-35021	[T/G]	BOT	1	68997018	1	69503257	1	68392314	GAGTTGTAAACATACTTTTTTTTTTTTTTTTTTTTAATGGTGGAAGAGGGCCCACAGAAG[A/C]AAATTTACCTGAGATTCACGAAAGCCATAATGTGATCCTGCTCAGCCTATATCAGCTTCA
ARS-BFGL-NGS-26771	[T/C]	BOT	1	69022384	1	69528623	1	68417680	AGGAAAGGAAAATGGACAAAGGAGAAAGGCACGTGGGAGAGAAAGGAGGGCCTGTGTGAC[A/G]AGGGCAAACACTTTCCTCAACTCCCTGGCAGATTTTCTCTGAGTTGTGTCTCAAGACAAG
BTA-120514-no-rs	[T/C]	BOT	1	69070681	1	69576518	1	68465551	CATTTCAACAAGTAGAGATGTTAAACTTAGACTGGAACTGAGAAAGAACATAAGTTCTCC[A/G]GAGGCCAAAGGAAATCCCACCCCTTGTAACAACGTGAATGAACCTTGAGGGCATTGGGCT
Hapmap54911-rs29023069	[T/C]	BOT	1	69138050	1	69643960	1	68532921	CTGAGCAAGTTGGGAATAGGAATAAGAAGCTAAACTTTACAAGAAGTTTCAGAAGGAAGA[A/G]CCATAAGGATATTGTCTGTTAACCTGCAGGCAAACAGAAGATACAGGAGCCTGGGGGCTA
ARS-BFGL-NGS-118460	[T/C]	BOT	1	69201417	1	69707258	1	68596030	CATTGCTGAGGGAGTCAGGTGCCCAGGACCCAGTTGGCCCTCAGACTTCTCATGCAGCCT[A/G]TATAGTGGGTGCTAGGTCCCAAGGCAGCCTGCCAGCACTATTAGGCTGCAAGGCAGGGAT
ARS-BFGL-NGS-118306	[T/G]	BOT	1	69244252	1	69789280	1	68623214	CAAAATGTGCCCCGTCCTAGAGCACCCCACTGGGGGGCCAGAACCAGTGGAATGACATAT[A/C]TAGAAAACCCTTACAGACTGCCAGTCCTTCATTTACAAGAAAGGGAAACTGAGATCCAGT
ARS-BFGL-NGS-109126	[T/C]	BOT	1	69250962	1	69815899	1	68649543	TGCTACTTTCAGTGGGAAAAATTGTTCAGGGATGCCTGCTGCCTCCCTCCCAAGGGGCCT[A/G]TGTTTACCAGGAGTGTGTGTACCTGGCAGGCTGAAGAGCTTACCAACTAGTCATGCCCAC
ARS-BFGL-NGS-114985	[A/G]	TOP	1	69283880	1	69848817	1	68682461	CCTGCTCATATCCAAGTGAGAAGAAACAGCAGGTCAGGAGCCAGCTACTCTGTAAAGCCA[A/G]AGCCATGTGTTTTGGCCTCTGTGACCAGTGTTGGAAAGGTCTGGAGCATTTCATTTTTAC
BTA-104019-no-rs	[A/G]	TOP	1	69339563	1	69915599	1	68737710	TTAAGCCACCTCCTAACAATTCTGGAAGAGTGCTGGGTATGACCCAGTATCAATCTGCAC[A/G]TGTTTTCTAATACCTCAGAAGCTGCTTTGCTCCATCAACAACCATTTTACCAAGGAACCT
BTA-104027-no-rs	[A/G]	TOP	1	69359979	1	69936793	1	68757940	TTTTTTGCTGAAATATCACCATAAGTAACTCAAAAGAAAAGTAGGCTCTTCTTTATTCTG[A/G]GAAAGGGATATTTAAAGTTCCTTTCAGTGCTGCCTTTCAGTGTTTGCAAAAGGTAAAAAT
ARS-BFGL-NGS-115898	[A/G]	TOP	1	69386583	1	69963397	1	68784544	TTGAGTTCTGTTCTTCCAAAAAGGTATGTTGCAACCTTAATGGCCAGTACCTGAGAATGT[A/G]ACTTTTTTTTTAAAGAAATAGTGTCAATGAAGGTAGAATTAGTTGAGGTCAGACTGGAGT
ARS-BFGL-NGS-59612	[T/C]	BOT	1	69435214	1	70012033	1	68833175	AGGAATCTGAACCTCATTTTATCTTCAAGTAAATTATGTGCACTTTAAAGTTTGAGAAGC[A/G]GTATTCTTGGCCACAGCTGTACCTTTTCAAGGCCTTATTACAGAAGGGGAAAACTGATGG
Hapmap38055-BTA-120751	[A/C]	TOP	1	69475667	1	70051869	1	68873131	ATAGAGACAGGGTTCTGGGTAGCTTTTTGCAGAGCAGAAGTGAAAGCAGAGAGCAGACAG[A/C]AGGAGAGAAGGGAAGTGAGTCACAGTGGTGGTGGTGTTAGCCTGTGATGAGCTGACCAGG
ARS-BFGL-NGS-30730	[A/C]	TOP	1	69520131	1	70095336	1	68915934	TTGCCCATGGAGTAACACTCTCGGGCAGTGAGTTCCCATTTCCCCTAAGGCCATATTTTT[A/C]TAAAGTAGCAGCAGGGGTATGACTTTCACATAGACCCCCCATAGGAAGTGCTGTCATTTC
ARS-BFGL-NGS-40924	[A/G]	TOP	1	69593576	1	70168782	1	68989380	AAGATATCAAGAGGAAACAAGCAACCACTGACTCCTAAGTAGCCTCAGGAAGGAAAGACT[A/G]GAGAAAGGCCCTGGAGCTTCTCGGAAGCCCAGCAGGCAGAGTGTGGTACAGAGGTTCAGC
BTA-33563-no-rs	[T/C]	BOT	1	69620870	1	70196075	1	69016673	TATCTAATCAGGGTCTCATGAAGCCCTCCCAGACAACCCAGGGAGGTCTGTGGCTGCCAC[A/G]GTATTCTGGGGACCTTACTCAAAGTTTCCTGGACTGGTCATCTCTGACTCCCCCAGAACT
ARS-BFGL-NGS-41287	[T/C]	BOT	1	69659023	1	70234224	1	69054074	AGTGCCACCATGAGCCCAGTGAACTACTGTGACGTGCCACCTGGGGACAGGAGTTCAGTG[A/G]GGAGGCTTTCCTTCTTGAGGCCTAGTCCCTGGTGGGTCAGACGGTAAAGAATCTGCCTGT
Hapmap59820-rs29019798	[T/C]	BOT	1	69690407	1	70265608	1	69085458	ACCTATACTTATCCCTTCAGAAAATTCATATTGAATAGGTTAACTTTGTATATCTTATTC[A/G]TCATCTGTGTCTGAAAACGCTAGCAGTGCCATGATGCCTGCTTTCCCTCAGCACCTGCTT
BTA-33557-no-rs	[T/G]	BOT	1	69777125	1	70352910	1	69172177	GTTTTCAAAAAAAATACAAATGGCCAAAAAATGCATGAAAAGATGCTCAGCATCACTAAT[A/C]ATCAGGAAAATGCAAAGCAAACACAATGAGACACCACCTCCCACTTGTTAGAATGACTAC
ARS-BFGL-NGS-110495	[A/G]	TOP	1	69803449	1	70379230	1	69198502	CTACTCCCGAAACCATTTATGTGAAAGTTGAGACATGGTCCAGCATCCTGCGTGGGCGGC[A/G]GGGCCGGGCTGGAGCGTGGGTGCTTCGAGTTGGGGGTTGCAGCCGTGCGGAGGGTGTGTG
UA-IFASA-5307	[T/C]	BOT	1	69835860	1	70411645	1	69230913	ACCAGAAGCATCTCAATGAGGTTCAGATAACAAGGCTGGGCAGAGGAAGGGCTGCTGTGY[A/G]CGTGACCATCCTCTGGAACCTGAGAGTGGAAAGCAGAGAATCTCCAGAACTGGGGGCCTT
ARS-BFGL-NGS-62687	[A/G]	TOP	1	69867959	1	70443281	1	69262270	CCCAACCCATGTCCTCTAAGGCTGTTGGGTGGGGTGTCAGCTTTTCTCAGGTTCCTAGAG[A/G]TCGATGTGCCAGGCCCTCCCCCACCCTCCCACAGGGCATATCTGAGACTCCCTTTCACAC
ARS-BFGL-NGS-111716	[A/C]	TOP	1	69905532	1	70481039	1	69299662	CCCTGTTAAGGGGCAGTCTAGAAAGCCCCAAACTCAGCTTTGAGACTACTCAGGCCCTGG[A/C]GAAAGTTCACCCCCAAAGGGGATGGGAAGCTGCATTCCCACGCAGGTATCACAGGAGGTT
ARS-BFGL-NGS-104241	[A/G]	TOP	1	69944271	1	70520162	1	69339447	CTCCACTCTGAGACCAGGCATGTGCTCTCAGATACATTAACAGAGTCTCAAATGATCCCA[A/G]CTGGAGATGGCCACAGGAGCACGAACTGCCCAGCATGTGGAAGGGAGAGCTCAAAACTTT
ARS-BFGL-NGS-34399	[A/G]	TOP	1	70074771	1	70653972	1	69469949	GTTCGCCCATTTAAATGTACAATTCCGTGGGTTTTGGTATAGCCACAGAGTTGGGCCACC[A/G]TCACTACCATCTGATTCCAGAACGTTTCCATCATCCCAAAAAGAAACTGTGCTCATTGTG
Hapmap30498-BTA-124121	[A/G]	TOP	1	70100583	1	70679785	1	69495761	CTGGGAGGAAAAGGCTGAGCAGGGCTAGAATGGAGTGAGCGGAAATTGAAAGGGAGCGAT[A/G]CAAGAACCCATGCAGGAGAAGGTGGTGACCACCTGGCTGCGGGGCTGATGGGCGCACAGT
ARS-BFGL-NGS-111271	[A/G]	TOP	1	70159840	1	70738580	1	69554315	TGACTTCGGCACCCAGTGCTGAAGTTATGACATTGACAGATGCTTTGTCTAGTGGCCCCA[A/G]ACCAAAGAATCCAGAGGACAGGGGTGCAGGCTTGTTTCTCCCTACCAGAACCAGACCAGT
ARS-BFGL-NGS-111283	[T/C]	BOT	1	70191957	1	70771470	1	69585403	CATGTTTTCTGTTTCCTCACTCTGTTCTATCTTTGTTCTTCCTAAAAGCTCATAACTCAC[A/G]TGGGGCCAAATAATGTTTTCTGTGGATACAGAAGCAGATGTTCAGGTCAAACCCAGATAT
ARS-BFGL-NGS-93742	[A/C]	TOP	1	70221769	1	70801596	1	69615214	CTCCAGGAAGAGGGGCGGTGCCTGAGGACCAGAAGGGAGTGTCCAGCTATGCAGGGAGCA[A/C]CCCCCAGCCCTGACCCACACCAGGCCTGCCTTGAATTCGGTCTTGGTCAGCTAGCTTGTT
Hapmap31066-BTA-124117	[A/G]	TOP	1	70343369	1	70920666	1	69737137	AAGAATTTTTACATTGTCCTGACCTATTACATGTGACAGGAGAGAGAATGGTTGTTGTCT[A/G]TTTTTAACCCTGGCCTTGCAGTGTCCAGATGAGTGGTTTGTGTCTGGATTCTCACAGCTT
ARS-BFGL-NGS-103803	[T/C]	BOT	1	70408479	1	70985721	1	69802244	TTTTTAGGTCATGGGGGAGAGCCCATGAGTGGGATTACGGCTGTTACAAAAGAGGCCCCC[A/G]AGAGACCTCACTTGCTCCTTTTCTGCCATGTAATAATATAGTGAGAAGTCTGTGACCTGG
Hapmap41227-BTA-32644	[T/C]	BOT	1	70481556	1	71055013	1	69870271	AGCATCTTTTGTTGTAATATTCGGTTTTTCGTCCTCAGTTTCTGAAATTGCTTCAGAGCC[A/G]TAACGGTGAAGTGGGTATCTTGTTATGTGTAAGTCCCTTTCAACCACAACTGATTTTATG
BTA-32640-no-rs	[A/C]	TOP	1	70527072	1	71100926	1	69915786	TCCTGAAATAGGAAACAAAACATCATTTTTTTCATGAAGAGCAGTCAAAAACTGAAAGAC[A/C]AAACAGCAGTTCCTGAGAATAATGAAACTGATTCTATTTAACCATATGCTAGCCTTAAAC
Hapmap39468-BTA-120746	[A/C]	TOP	1	70553668	1	71127523	1	69942383	CAGGAAGCAGTTCTCTGAGCAAATACTGTTAACTGCCATCTCAGTGGAATCTTCCAGCCC[A/C]AAAAAAGCAGCATTTTTACTCCCATTCCCTTGCTGCGTCCTCGCCAGGACTGATTGCTAC
BTA-32637-no-rs	[A/C]	TOP	1	70595397	1	71169377	1	69984268	AAACTCAGCTGTTGTCTGTCTCACTCAGTATTCCCTGCTAGGAGCAGGCAGTAAACAAGC[A/C]AAGTAGAGATGTGCTGACGAGCCTGATGCCCACCAATGGCTGAATCTCCAAGGGCAGCTC
BTB-00031796	[A/G]	TOP	1	70660314	1	71234295	1	70049185	CTCATTCTCTTCCATGGCCTCACCAGCCCCCTCTGGAACTTTAGAGCCATAAATGCAACT[A/G]TGCTTACCTGTAACTTGCTACTATCCCATTTTAAAAAATGGAGATTTCAGGTTATGTCTT
Hapmap59145-ss46526952	[T/C]	BOT	1	70840701	1	71432873	1	70228691	AAGTATAAAATTTGAAATAAATTAAAAAGGTCCAATTATTCCCATGGGAAAATTAGTCAC[A/G]AATGTTGCATTGTGTATGTTGATTGGGATTATTCCTTGCACAATATGTGACAAATAGTGG
Hapmap48672-BTA-17044	[A/G]	TOP	1	70852215	1	71357245	1	70240205	TTGGAAGCATAGTTGACTTGGCAGTACTGTTACTCCTCTTTGTCTTTTCTACACAAAGCC[A/G]AAAGCCTGTTTTCTGAGGTCACTAAATAAAAATTGGCCACCTATTTTCCTTAGAAGCAAA
BTA-86103-no-rs	[A/G]	TOP	1	70907936	1	71497170	1	70296202	GAGCATGCCTCCTTCATTCCCTTTGGAATAATCAGCCATCTTCCACCATAATTCTCCAGT[A/G]CTTAGCATGTCTTCACCCTCCTTTAAGTAGGCCCCTTGGGGAGAATAAGAAGTTGACGGA
Hapmap50667-BTA-34616	[T/C]	BOT	1	70974318	1	71563554	1	70362584	TGTACCAATTTTGAGACCAGAATTCAACAAGGCAGTTAGAAAAAACCTGTTATGATGGTT[A/G]AACCATTTATGAATTCATTGCCTTTACTGCCCCACTTCTGTTACTGGAACATGTCTCTTA
ARS-BFGL-NGS-80523	[A/G]	TOP	1	70996099	1	71585335	1	70384365	CAGCGTTATTTTCGAGTCTAGACCTCTGACCGAGTTTGGCCCCAAAGGTGAAGTGTGACA[A/G]GCGTGTGTAAGGGTCCACTCCAGTAGGAACTCTGGAGACTACGGCAGCTTTACTTTTGAG
ARS-BFGL-NGS-119161	[A/G]	TOP	1	71070958	1	71660196	1	70459221	TGAGGGTAATAAATGAGGGAAGTTTAGGGATTTGGCCACAAGAAGGGGAATGAGGCTGCA[A/G]AATATATTTCAAATGCCCCAGTGAAGAATCTTATCCCCTCAAAGGGCCCAGGACGTAGGC
ARS-BFGL-NGS-95516	[A/G]	TOP	1	71229187	1	71778149	1	70621981	GACCCCCACTGCGTCCTCCCCAGTCCTCAAGTCCCAGTGCTCCAGGCCCCTCAACCCTAC[A/G]CTCCTGGGGGCAGGAGGCAGCCACTCCTGAGAACAGCTCAAAGAACTGCCCTGTGTGGTC
ARS-BFGL-NGS-5124	[T/C]	BOT	1	71263427	1	71812293	1	70656139	TGTACGAACTCTGGGATCTCTTCACACCTTGGAAGAGCCTGCTACAGAGCTGGTTTTTCA[A/G]CTCCAACACAGAGGCCTTCATCATTTTCAGTCTGCCTGGATTTCAGTGTCTTCTAATTGG
ARS-BFGL-NGS-119936	[T/G]	BOT	1	71294144	1	71842964	1	70686815	AGAATGGAGCGGGACTACCATTCCTCTGTTCCAGGCCTTTACAGATGCCATCTGCCAGCC[A/C]CCTCAGTCCCTACCTTAACAGCCACTGCACATTGCAACCTCATGCTGAGCTCTCAGCGAG
ARS-BFGL-BAC-35332	[T/C]	BOT	1	71349186	1	71898006	1	70741856	AATATCAAACATACCGTTTGGGAACATGGTTCTTCATGACATATACATCTTGAATACTTT[A/G]CAGTATTGTATATATGCAGGCCTACACATATGTTTTAATGAGTATGTACTATTCCATCAC
Hapmap53495-rs29015962	[T/C]	BOT	1	71370844	1	71919664	1	70763514	CCGTTGAATAACAGCTCTCCACACCCACACCTGCAGCACTTTCCTACTGTCTGTCTCCAC[A/G]TACTGATCACCCCAGGTACCTCGTGTCTTTGTCTTTTTGTGATTGGCTTATTTCGCTTAA
ARS-BFGL-NGS-97095	[A/G]	TOP	1	71431023	1	71979457	1	70823693	GGCCATGGTGGAAGGCTTTGGTGGGAAGGAGGCGGTGTTGAGGACACTGAAGGACACCCC[A/G]GTGATGATCCATACAGGCCCCTGCTGCTGCTGTTGCCCCTGCTGCCCCCGAATCAAGATC
Hapmap43841-BTA-34601	[A/G]	TOP	1	71504767	1	72076617	1	70897439	TGCATATATTATTCCAGTTTCTTTAGTTTTTACCTAATGTCATTTTTCCAGTCTAGGATC[A/G]TATATAGGGTACCATATTACATGTCTCTTCTTAGTCTTTTCTTGGCTATGACAGTTTCTC
Hapmap40324-BTA-34602	[T/G]	BOT	1	71602911	1	72224767	1	70995564	GAACTGTAATTTTAAAAATATCCCATTCATGATAGTGACTAAAAATATAAAATATATTTA[A/C]GTATAGATTTAACAAAAATGCAAAAGGTCTTGTAAAGAAAATGATAAACTTTATTGATAG
BTA-34631-no-rs	[T/C]	BOT	1	71623173	1	72197163	1	71013954	AAAAAAATAAGCAAAAAATGCAAACAGAAAATAAATACAAATGGTCTTGGAACATTGAGG[A/G]AAAAAAACCCTCCCTTTTGCCTCCTTGCAGCCGAGAAAGCAACATGGGTCACCAGCAGCT
ARS-BFGL-NGS-56509	[T/G]	BOT	1	71742005	1	72354342	1	71132759	TTCTCATCCTTTCCAGGCAGAGGATCACAAGTGAATGGGACAGGACGATGTGTAAGAGAG[A/C]GCCAGAGGCCTTTGAACAGAGGTAATTGGTAATCTAATCTGAAAATGATGTCCCTGGAGA
ARS-BFGL-NGS-16910	[A/G]	TOP	1	71764838	1	72377124	1	71155649	AGTAGCCTCGGTTAACACGATTGGGAGACCATACAAATACCTTACCTTCTCGACTCATCC[A/G]GCAGGTAGTCCGAGGGCCACTGCCTCCCGCCCTCCTGCCCGCCCTCGCGTTCTCCCATCC
BTA-34638-no-rs	[T/C]	BOT	1	71800147	1	72412085	1	71190486	TCCCATATAGGTTATTACAGAATATTGAGTAGAGTTCCTTGTGCTCTACAGTAGGCCCTT[A/G]TTGGTTATCTGCTGTATGTAGTAGTATGCATATGTTAGTCCCCACCTCCTAGTTTATCCC
BTA-120754-no-rs	[A/G]	TOP	1	71932575	1	72544513	1	71322090	CATTATTTTTTATCTGACTGCACTTAAATTTCATTTACAAATCTTCTGTTTTGCTATACA[A/G]CTTTTAACATATGTATATGATGTTCCTAAGAAAAATGTTTTACATTGCCTCTTAGTTACC
ARS-BFGL-NGS-109101	[T/C]	BOT	1	71952197	1	72564135	1	71342251	TTACACATTCATTTTGTTCTGCTCTTTCTGGCAGCATCCCTTCCTGAAACTGGCCAAGCC[A/G]TTATCCAGCTTGACACCACTGATTATGGCAGCTAAAGAAGCAATGAAGAGTAACCGTTAA
Hapmap51826-BTA-34625	[T/C]	BOT	1	71990165	1	72472612	1	71380741	GACAGATTAGCTTCATGATTCCAATTTAAAATGTTTAATCAATGTTTTATTTTAAGTGGA[A/G]AGTTATGACATTTTGTCTCTATTAATAAAGTGTTGGAATCTGAGATTCCTTATATTTACC
Hapmap60655-rs29025422	[A/C]	TOP	1	72052010	1	72536976	1	71442587	AATTACTGATTTTTATATACTACAGACATCTCTTCTGAGGTAGGCAGGCAGGTATTACTA[A/C]CCCCATTTTATAGGTGAGAAACATGAGGCTTAGGGGATTTAAGCAAGTAATGTAGGATCA
ARS-BFGL-NGS-117761	[A/G]	TOP	1	72080335	1	72565211	1	71471058	TCAAACAGTGGATTAGAAAATCAAATTAGAACAGTCTGGCCTGGGCACTGCTGCTCACTC[A/G]ACCCCAGTGCCTCCCTCTTTTTGCTCTGCTCACCATGTGCTCATCCAGTGCTTGGTGCCT
ARS-BFGL-NGS-37507	[G/C]	BOT	1	72102670	1	72587545	1	71493393	TTGGTGAAGAGGGTCAGGATCTGCAGGATTTGGGGGCCTCTTCAAGCACCCGGGCCCCAA[C/G]TCCACCCTCTTGGCAAATATTTATCCTGTGCCCAGCTACACCCTAGTGCCATGCAGGGTG
ARS-BFGL-NGS-90994	[A/G]	TOP	1	72162062	1	72673465	1	71553734	TCTTCCTTTCACATGAGTACTTAAGAGGCCATTGTCAGGCTATTCAATGGCCCAATTTCA[A/G]TATTGTCGTGTCTTGGAGTAGGGGGGGCGCCCAAGGAAAAGGGAGAGAGGTGGGGAAAAG
BTA-12082-rs29024046	[T/C]	BOT	1	72226869	1	72738102	1	71618660	CTACAGTCCACGGGGTCAAAAATAGTCAGACATGACTAAACTCATGCACGCACACTCACA[A/G]TTCAGATGTGTGGATTTTCTTGATATATTTTCCCCTTAAGAATATCTGCATTCAATT
BTA-90633-no-rs	[A/G]	TOP	1	72263009	1	72776085	1	71654088	TGGCTATTATCTCATTGTATTTTTTGGCTGTTACACGTTAACTTAAAAAGATAAACTCAT[A/G]ATTTCAGAGTATTTTTACATTTACAGAAAAGTTGCAAAGATACCATAAAGAGCTCCCAAA
Hapmap51434-BTA-34642	[A/G]	TOP	1	72369687	1	72882763	1	71760764	TGGAGAGGGTGCACTATACAAGACATTGTGACAATAATTAGGGAAAGTTAAATACAGACT[A/G]TTTTCCAGAATATATTAGAGAAAAACTTTTTTGTACAAGACATACATGTGTGCAAGAGTA
ARS-BFGL-NGS-118075	[A/C]	TOP	1	72442882	1	72956333	1	71834357	TTTGTTTTCTCCAAGACCAGTTGGAAGATAAATTTAGGCCCTTCCAGAATGACTACTACC[A/C]TGCTTCCTTAGCACAAGTTTTTATTTCCCAAGGGAACAAAGGCAAGGGGCCACCACATCT
ARS-BFGL-NGS-87873	[T/C]	BOT	1	72484164	1	72997616	1	71875639	GAACAGGTGGGGGAAGAGCTTTCCCTAGCACAGTGGCCAGAATGGAGGATGCAGGTGGAG[A/G]CTTGGTTTTTCATTCCCAGTCTCCACAATGCAGCTCCCAGCCTGAAGCCTATGCTGCAAG
ARS-BFGL-NGS-34176	[G/C]	BOT	1	72573950	1	73087572	1	71965677	CTGCGTGGCTGGGGCTCAGCCTTCTGAACCACCCAGGGTCAGGCGGGTTTCTCATTTATA[C/G]TGGAGGCCAGCTCAGGTCAGCATCAGCATCAGCATCCTTGGTATTTCCTGTGTAGCCAGG
ARS-BFGL-NGS-78165	[A/C]	TOP	1	72605572	1	73119195	1	71997299	TTTGGGTGTCCATCTTGCTCACCTGATCCCTGTCCTTCCAGACTTGCCTATTGTATACAG[A/C]GTTTGGCCTCTGATGCTGTAGTTGTGCAGTGAGGACCACCCCCGCCCCTATTCTCTGGCC
ARS-BFGL-NGS-45476	[A/T]	TOP	1	72640881	1	73154504	1	72032606	ACCTCCTCAGAGAAGACCCAGAGCTGAAAAGAAAACTCTGCCTGGGCCAAAAAGCTCTAA[A/T]CTTGGCAAGAGCCTCAAAACAACAAGAAAAGGAAAAGGAACAGAAGCAAGCATACCTCTG
ARS-BFGL-NGS-117741	[A/G]	TOP	1	72689874	1	73203149	1	72081243	GCCCCTCAATTCCACCTTTCCTGTCTCTCCTCCCTTTGTTACTTCTCAGGCACCCAGTCT[A/G]CTGGCTCTCAACTAATGCAGGCCAGTTTCCTGAGAGAATACATGCTTCCCTTAGGAAGAC
Hapmap42521-BTA-35582	[A/G]	TOP	1	72736590	1	73249866	1	72127960	GTATATAAACAGATGGCACAACAACTAAGAGATCTTTTTTAGAGTCAGAGGTTTTGGTGT[A/G]TATTCAATTAGAACCCCAAATGGTATGCTTCTTTGTTCACACATTAACAAAAGTTATTGC
Hapmap43559-BTA-35576	[T/C]	BOT	1	72801931	1	73314636	1	72193451	AAGTCAATCATATCAACACACTGCAATCAAAATGTTCTTTAACAAGCAAAAACATGATCA[A/G]CCTCCTACTTAACATTTTCAATGGCTCTCTCCAATCCTCAGGTTAAAATCCTTACTATGA
ARS-BFGL-NGS-103884	[A/G]	TOP	1	72938740	1	73451902	1	72330577	GCAGAGTAGAAGAGTGTTGTGAGACCGGACACACAACAACGGCCACAGCAGCACAGGGCT[A/G]CCTGCAGTACACGAGGTGGCACTTGATCCTCACCTCTCCCAGGGCAGTAGGGGTTAAATC
ARS-BFGL-NGS-118725	[T/G]	BOT	1	72962249	1	73476447	1	72355134	TTTTCTAGTGGCCAGACCCTCTCCCTGTCACACTGTTGGGCAGGGAGGTGGAACGTCTGA[A/C]TGCAATGCAGAACATGTATAGTGGCCTCCAGGCGATGCTGGAGCCAGTGCCAGGCCCCTA
ARS-BFGL-NGS-118451	[A/C]	TOP	1	73026401	1	73540551	1	72419202	GCAGGGTGGGTAAAAACCCTGCTGGGAGGGGACCCAAGTTCCCTGTTGGATGTGAGAACC[A/C]CCCCAGCCTGTTCCACCCTCGGGCCCCCTCAGGGACACAGCTGGGTCTGTGCAACATGAC
ARS-BFGL-NGS-94206	[T/C]	BOT	1	73048145	1	73562296	1	72440947	TTCTGTTTGCCCTGCTTATCCTTTGAGGCCCCCATTTCCAGAGAGCCCCTGAGGGCCTCC[A/G]TGGTCCCAGCTGTAACTCCCACTCCTCAGCACTAGCTGCCCTGAGTTATGAGCAACAGCT
ARS-BFGL-NGS-112042	[A/C]	TOP	1	73077982	1	73596492	1	72470845	CTACCCCTGCAGGGATCTGCCCGTGTCTGCACATAAGGTTGCATGGAAACCAAGGTATTC[A/C]CACGGGGCCTAACTTTTCCTTTCTTGGTGACATTTCGGCCCAGGCCTTGAGGCAGTGGTG
ARS-BFGL-NGS-100698	[T/C]	BOT	1	73106447	1	73624953	1	72499306	AGAGTCTCCCTCCCCACATGACTATCTAAGCGGGCTTACAAGTGGGTCTCTAGGGCCTAA[A/G]GGGGAGAATGTCTGAAGAAGGTTGTATTGGACTCAAAACAGAGAATCATTTCATTCTAGG
ARS-BFGL-NGS-59448	[A/G]	TOP	1	73140918	1	73659511	1	72533863	GAGCCCATGTATATCAATTCTCAGGTAACAAACAGCTCTCATAGCACTCACCAGGCCTCT[A/G]CTGCATCTCCACCATCTGCATCAGGCTGGTCCATCACTGGACATTAAATAACGGCTTGGG
ARS-BFGL-NGS-25863	[A/G]	TOP	1	73182063	1	73730134	1	72575008	AGGATCTCTAGTACTGGTGCCACCTTGGAAACCCAAACATGGGTGGTTACCTGCAAGGCC[A/G]CCCTGCAGAAGCCACATTACTATCGCCACCTGTGTCTGTCCTCCTCGGACATTTCCATCT
Hapmap41511-BTA-34652	[A/G]	TOP	1	73239166	1	73786757	1	72631840	AGGCAGAGCTGAAGCAGCGTGCTCTTTAGAGGCTGCTCTAGCAAATGGTGACCAAATGAT[A/G]CCATCTGGGAAAGGCTTTGCTTAACCAAGTCCAGAGCAGCTTCTGCTGTGAGCAGATCCT
ARS-BFGL-NGS-4162	[T/C]	BOT	1	73286310	1	73981191	1	72679109	AACGCGCTCAACAGCTCAGAGAGTGAGGATCAGCTGGTCTGGGGCCACTGCAGCTGATCA[A/G]GTCCAGCTGTTTGCTTGACTTCCAGCTCCTTCCAGACTGGCTGGGTTGTGAGTGGCTGGA
ARS-BFGL-NGS-40388	[A/G]	TOP	1	73321288	1	74016191	1	72714083	GCCTTCCCAATAAAGCAGACAGCCCTTACTCTATGCTTCCCACTGATTTTGGATGAACAA[A/G]AACAGTCTCTGGGCCTCCCTGTTGGCAAACTTCCTGGCTGCTCACCACTGTCTCAGGTAC
Hapmap40716-BTA-34647	[T/C]	BOT	1	73404401	1	74099262	1	72797154	AGTCGTTTATCTCTGCTCCAGAGTATCTGAGACCTTATCTGAAAAGACGTGAAGATGGGG[A/G]TGGGAGGTGTTACTCAGCAGTTGGAAGTATCCAGAGTCATCTTCACCAATATGTCTAGTG
Hapmap52010-BTA-34646	[A/G]	TOP	1	73441389	1	74255433	1	72834294	GCTAAAATGTGAATAGTGACTGTCTCTGAGGAGTGATACTTTGAGTAATTAGCATAAAAC[A/G]TATTTTTCTAAAATTAAAAAAAATTATGTTAAGGTTACATATTACTTTGATAGCCTGGGA
Hapmap35151-BES4_Contig435_1199	[T/G]	BOT	1	73487973	1	74208849	1	72880876	ACTCCAGAGTGACAAATGGCGGGAGAAGGATATGAAAAGGAGAAAAGGCCAGGAATGCAG[A/C]GATGAACTCACAACCTTTGTGCAAGGAAACACATGCACAAAGCAATGTGGCTTGCACACA
BTA-34645-no-rs	[T/C]	BOT	1	73568389	1	74289265	1	72960557	CTGGCCACCCAGGAACTGTGGGCAGAGGACCGAGAGAGCTGGGAAAAATTTTATGACTGC[A/G]CCAAGAAGCATGACTTACTTGTGTGGATGCTTCTACTCTAGGAGGTAACTAGGGTAGATG
Hapmap43194-BTA-17905	[A/G]	TOP	1	73618122	1	74372177	1	73010287	GGAGTTAGCCCAGGCTATACAGGATTAAGGGTTCAGTCCCACAAGACTGTCTCACTTATA[A/G]GGAACCTAATATTTTCAGATGCCAGTTGAAGGTACTGGGTCCCTTGGGTACCCACACTTC
Hapmap50160-BTA-93856	[A/G]	TOP	1	73640200	1	74394255	1	73032365	ATGTTTTTCAGGGGTGACGGAGATTCAGGGGTATGAAGAAGTAACTGCTAATGAGTACAG[A/G]GTTTCCTTTTGGAGTAATGAAGATATTCTGAAGTTAGATGATGATGACAGTTGGAGAGTT
BTA-35604-no-rs	[A/G]	TOP	1	73681836	1	74435893	1	73074002	TATTGATATTTTATTTGGGTGAGACTCTTCAGTTTAAGAATTATAAAAGTGTTGAAGCCG[A/G]TTTTGAAGTGAATATCCCTGAAAATATACTGTATTTCATCATTTCTAAGGTGCACACTTT
ARS-BFGL-NGS-39750	[A/G]	TOP	1	73757146	1	74505015	1	73143183	GATCATGCCCTTTAAGATCCCTTCTCCCTCACATGGCCTGTGATTACTCTACCTTGCCCC[A/G]GGTTGACCTGGGCAAATATGGGTGTAACCCACTGCCCAGACTCTGGCCTCCGGAGACACT
ARS-BFGL-NGS-93288	[A/G]	TOP	1	73792634	1	74540503	1	73178671	TCACCAGCGTCACAGGACAGCAGGAGAGAGTCTAGGCCAGGCCTCTGAAGATTACAAAAC[A/G]ACCCTGAACTCTTACCACGGACAGATCCTTGTTGGAGCCAAAATCCATCCAAGGTTACAG
ARS-BFGL-NGS-25392	[T/C]	BOT	1	73821868	1	74569738	1	73207902	GAAACTGGTCCAAGCTTGCGGCTGCCTGGATCCCCGGGGTCGCCCCCAGGCCCTTTTCGA[A/G]GTCCAATTTGAGGCTCAGACCTTTACTTCCAGAGGCTCTGCTAGAAGGTGCAGGATCTGT
ARS-BFGL-NGS-31642	[A/G]	TOP	1	73855946	1	74603816	1	73241980	GTGGTCCCTGCTGCAGACCTCCTGCTCTGTCACCCGCCCCAAATGTACAGTGCACACAAA[A/G]CCAGCTCACAGAGGCCAGTAGTGACGTCTCAGCCCTTACTGCAGTTGATGGGCTTCCCAG
Hapmap42919-BTA-35600	[A/G]	TOP	1	73888042	1	74635914	1	73274077	CTTTAAGTTGGCATTTCCCAAACTTATTTGAGCATAGATGTTTTGGGGTGTCTTTGTTGC[A/G]TTAATAGTGTTCTGTGGAACATACTTGGGGAAACTCATAAGACTAGAGCATGGAACCAGA
ARS-BFGL-BAC-32073	[A/G]	TOP	1	73950237	1	74700816	1	73338766	TATTTCCCAGATGTAAAGCTCTCCATATAGGTGTCTCTCACTTTATAAAACCCAACATCT[A/G]AAACAATAAATAAATCTATCCTCCTCAAATACCTTTTTCTTATGACACAGGCCAATAAAG
ARS-BFGL-BAC-34001	[T/G]	BOT	1	73984119	1	74734702	1	73372818	ATGAACTGATGAACACACACACACACACACACAGATGGTATTTATATACTTTCCTTTTAG[A/C]TATCAGCCTTGGGGAACAAACCTTCTAACACTTGGGGGTTGGAAACTTCTGGTCTCTTCC
ARS-BFGL-NGS-114968	[A/G]	TOP	1	74009574	1	74760160	1	73398276	AACCTCAAGCTTCTGCTTAGAAGTGCCTCCTCTCCCTCTTCCATCTGGTTCACACCACAT[A/G]ACATAAGCTCAAGGCCACCACCTTGGCGAAGGCTCTGCTGACTGAGCCCTGATCTTCAAT
ARS-BFGL-NGS-53144	[A/G]	TOP	1	74046575	1	74797120	1	73435277	TCCAAAGAAACCCCCAAAAGGTTAACTTTCCCAGGTCAATAACTAGTCAGTGGTCACAGT[A/G]GACTTGGTCCAGGCCTCCAGGTCATCAAGCTGATGGCCCTCTGGTAGGAGCACAGGGAGG
ARS-BFGL-NGS-23062	[A/G]	TOP	1	74075179	1	74825740	1	73463897	GCTGTTTCCTAAACTGCCATCTGGGTCAGTGTTTTAGATTGGAGGCTCTCAAAGTTGGCC[A/G]AGGGCTGATCCCGCTCCTGGAGATTTCCTTTTAATGAATCTGGAGGCAGCCTGGATTCTA
ARS-BFGL-NGS-104306	[A/C]	TOP	1	74114349	1	74873700	1	73503072	AACAAGGACTTGAGATTTCTTCTGTAGTACTGTCTGCAAAGAATACCAATTTATCGAAGT[A/C]GGGGGTAGGGGCCCACTGTAGGGACAAGGGTTAGAAAGGTGACTGGAAAAAAAATGAGGC
ARS-BFGL-NGS-93801	[A/C]	TOP	1	74164397	1	74923746	1	73553116	CCTGGAGAGTTTACTTCAGTGCTAAAATGGAAACGGGACCCACCCTTGGGGTAATACTCA[A/C]CCCTCTGCAGGTCTCAGCGGGGGCCTTTAACAAGTGACCCTCTTTCCACCCCCTCACCTC
ARS-BFGL-NGS-32169	[A/G]	TOP	1	74197805	1	74957977	1	73586758	GCAAGAAGGGCAGAGTTGGTGTCCATAAGTTGTTGCTTGAAGGTCCGTGGTAGGTTAGCT[A/G]AAGTAAAGGCCTGGGTCTGGCAGACACCACTGGAATACTGTGCGTGTGCAGTCAGGGCAG
ARS-BFGL-BAC-36572	[A/C]	TOP	1	74219065	1	74979240	1	73608012	CTTTTCTTACCACTGAATTGCCTGGAATGGAAATCCCAAAGGTTCTCCATAGAAGTGAAT[A/C]CTCCTCATTGATAACATTTTGTTCAGAAGGAAGAGAAAACCTAGCCCTTCGTCTCAGAAT
BTA-35627-no-rs	[T/G]	BOT	1	74253662	1	75013835	1	73642609	CCTGGGAGAGGGCTATTGTATGTGCTCAGGGTCATAAGAGGCTGGCTGAGCAAAGGGGCK[A/C]CCCCACCTGCTGGGACTCTCCAGAAAGAGTTCTTTTTCTTCTGTCCGGGTTCAGCAAACT
BTA-35628-no-rs	[T/C]	BOT	1	74282462	1	75042635	1	73671409	ATTTCTAGAAATGGCAAAATTGTGATGACACAAGCTTATCTGTGGTTGTCAGGGGCTGGC[A/G]GTGGGATCAGGGATTGCTCATTTTTGCAGTAATGAAAGCGTTTTAAAGCTTGAGTGTGGT
UA-IFASA-4774	[A/G]	TOP	1	74325400	1	75104987	1	73714346	GAGCTATTAGGGAAACAAAAGACTACCCTTTTAATTAGACTCTGCATGTCCTTGCAGGGC[A/G]GGGCGAGTCCGCTGAGTCCCAGTGGTTCTGGTGATTAGATGCAACAGGGGAAAAGTTTAA
BTA-35631-no-rs	[A/G]	TOP	1	74400912	1	75180497	1	73789857	AATTGGGTGGGCCAGTGATTAGACATCACAGGTGACCTAGAAAGCAGGTGTTTTGTTAGG[A/G]ATGAAAGCTAGATCACAAAATGTGAGCAAAGGAATGTGTGGATACAGAGCTAAATGCAGG
ARS-BFGL-NGS-64511	[A/G]	TOP	1	74435001	1	75221450	1	73823945	TGTTTACCGGTTAAGTTCACAGATGCCAGCCAAGGACAAGCAGGCCTTTCTGAGGACAGC[A/G]ATCTCAGCCTGCTGTGTTAACTCTTTTCTGCAGTCTCCATGACCTTAGCTTTGCCCTGTT
ARS-BFGL-NGS-7099	[T/C]	BOT	1	74459840	1	75246289	1	73848784	GAACCCACGCCCCCTGCAATGGAAACAAAGTCTTATCACTGGACCACCAGGGAAGTTCCC[A/G]TGGTTTTAATTTTTGTTTGGCCCAGCAAAATGAAGGTTTTCAAGAACTTAAACATCTTGG
Hapmap38109-BTA-36588	[A/C]	TOP	1	74581903	1	75390598	1	73971461	CCCTGCCCTGTCTTGTATTTCCTGCAGAAACTCCTTTATAAAGGCCATAACCTGAGCACT[A/C]CCCTCAATCCTCCTTTCCTTCCTGATCAAAATCTGGCATTCCATCTCTGGCCCTGCCTGG
Hapmap33656-BTA-124230	[T/C]	BOT	1	74643836	1	75452531	1	74033575	TTTACTCTATTTACTCTATCATTTATTTACTCTAGTATATTATTTACTCTATTACACTCT[A/G]GTATTTTCCTAATGCTTTATATGTCCCAGGCTTGGTGGCCTTCACTGCCCTCGAGTCCAC
BTA-36593-no-rs	[T/G]	BOT	1	74751227	1	75559937	1	74141004	GGAAGACATAGCATTTGCACCAAAATAAGAAGACTGTATAGATTTCAAATATCTTTTACC[A/C]AAAGAAGGGCATTTCAAGTAGAAGGAAGCAGCATGAGCAAGAGAGAGCTGATAAATATAG
ARS-BFGL-NGS-90496	[T/C]	BOT	1	74889706	1	75815673	1	74279512	ATTCAATATAAAATGTACATATACCTGTGTATATATACTGAGAAAATATAGGCAAAGGCC[A/G]TGCTAAAGGCTAGACATAACTTGTCCTGTTGAAGAGCTATCAATGACATGGAGTTATGTG
ARS-BFGL-NGS-4924	[T/C]	BOT	1	74917513	1	75668131	1	74307455	CTCTGAGCAGAGCATCATCTGGCCTTTCCCTCTGAAGTACTGTGGGCCCTTCTCACACCA[A/G]CTCCCCTAGTTGTATTACCAGCATGGAGCCCTCACAGCTTATATATTTCACTCTACAATT
ARS-BFGL-NGS-14026	[A/G]	TOP	1	75073033	1	76001168	1	74460838	AGGAAGGAGGCTTCACTAAACCTTTTAGAGAACAGTGCTCTGTGAACACCTTGATTTTGG[A/G]CTTCTAGCCCCTGGCCCATGAGAGAATACATTTCTGTTGTTTTAAGCCAACAAGTGTGTG
Hapmap26468-BTA-160919	[A/G]	TOP	1	75124497	1	76052631	1	74512298	ATCTTTGCTCTGTGCCACTTTGTGCTTGGCTTGACGTGTCCACACATGTATATAAATGTG[A/G]CTAATGTTATCTCACTGCCACCCTGTGCCTAGCAAAGAGAAGGCACTCAGTATTTCGCTG
ARS-BFGL-NGS-37438	[A/G]	TOP	1	75146323	1	76074459	1	74534126	GCCAGAAACTTCTTTCCCTCACTTCTCCAATCTTTCCTGACCACCTTTAGCCTTTCTCTT[A/G]ACTAGCTTGGCCAGTGTCATAGCATGGTAGCCTCCGTGTAAGTCAGACTTCTTATGTGAA
ARS-BFGL-NGS-81861	[T/C]	BOT	1	75171303	1	76099439	1	74559106	CCACACCTAGGAGGCTAGTGCCCATCTGGCTTACGACGTGTGGGAGGCCATCGGGCCCAC[A/G]CCCATTTGACAGCCAGGGAAACAGGCTCAGAGACATAAAGCTACTAGCCCATCACATGTC
Hapmap39889-BTA-114934	[T/G]	BOT	1	75227225	1	76155227	1	74615027	CCACCCTACCTCTAATATTAGTATCTATTCTTATTATTTAGAATAGATTCTATTCTGTGC[A/C]TTTACACAGGACCTAAATTTGGATAAAAGGTAAACATAAATTACAAAACCTTGGGCAAAC
Hapmap51396-BTA-114937	[A/G]	TOP	1	75258338	1	76186338	1	74646138	CCATACTTATTCTCATGCCTTGAATATTCATATCCACTATTCCAAGTTAACTCAATATCC[A/G]GATTTTGAACTGATAAATAGAAAGCTATTGGTAGACCAGTTTCCATAATTTTCAGCTTCA
ARS-BFGL-NGS-37067	[T/C]	BOT	1	75301239	1	76229189	1	74688985	GGAAGCAAGGGTCAGCAGTCTAAAGAAAATATGAAAGAAATGGACTCTAGGCCAATCACA[A/G]CCTGTGTCAAAGTAGGGAGGATGGACAATAATGGGGAAGGGAAGAATCTGTTTGTGAGAA
Hapmap60658-rs29025870	[T/G]	BOT	1	75328281	1	76256573	1	74716669	ATGCCTTGGTACTAATGGGGATGAAATGTGACCCTTACTCTCTGTTTTTTACTCTGTTTT[A/C]CTCTCTGCCTTTGGGTGATGCAGAAGACACCTTCTAGCATGTTTTTATCTTACACAAAGG
Hapmap51567-BTA-17154	[A/G]	TOP	1	75363231	1	76291522	1	74751617	GGCTCCTTTTTTGTCCAGTTTTGTAACTGCCATATGCTTGCCTTTTAAACTAGTTTCTGG[A/G]ATAATAATAGATGCTCAATAAATATTTGTTGAACAAGCAATTGGCTTTAATGACCACTTG
Hapmap35190-BES10_Contig762_2071	[A/G]	TOP	1	75433980	1	76362570	1	74822505	AATCCTCTATCATCCTTCAAGGAAACCTACCAATGATGTGCAATCTACACATACATGAGA[A/G]ACATACTTATTAATTGCTCTTCTTCCTTAATTCCCAGGAAATTTTGTCTCCCAAAGTTGA
Hapmap25308-BTA-153014	[T/C]	BOT	1	75505402	1	76434294	1	74893925	ATACTTGCCACAGCCTACAATATAAAAGCAATATCCTTTCCTACCGTTTTCCCTCATCTT[A/G]CTCTTGACACATTGCCCTTCTAACTCATCTTAGAATAAGTCAAGGCTTTTTCTACTTCAG
ARS-BFGL-NGS-34525	[T/C]	BOT	1	75588102	1	76527160	1	74976635	GTGTATGCATATATAAATCAGGTATATAATAATACTAATGATAGTTATTAGCTGATGGCC[A/G]TGAGGATTGAATGGGAGTCATGCTCTTCATAATAGTTTTCATTTTTTAAAAATAAAGCCT
ARS-BFGL-NGS-15456	[A/G]	TOP	1	75618069	1	76556539	1	75006721	TTACGATCTTAAGGCAGAAGCTACTAAAATCTGTTATTTTATATCCAGTTAGTATGGCCT[A/G]TTATTGTATAAAGGGAAGATATGTGCAAAATACTAGAGTTATCTCTGCACAGTAAATAAC
Hapmap50897-BTA-14167	[T/C]	BOT	1	75664393	1	76602613	1	75053029	CTTCTTAAATGCAATTACACTCTGTCAGACTTTGATGATTTGGTAATTATCAAGCTTGTC[A/G]GCCCTACAGTTAAATTAGTTAAACATTATTTCCAGAGATGTCATCAATAATCTTTTAATA
ARS-BFGL-BAC-31478	[A/G]	TOP	1	75691167	1	76629387	1	75079803	GATACTTTGTTCCCGCATCCCACTCAAATGAGGACTTTTTAAATCTTGAAATAAAGCCAA[A/G]TAGTCAGTTTAATTTATTTTTGAAATGACATTTTGCATATCAAAATACTAGCATGATGCC
Hapmap39961-BTA-100527	[A/C]	TOP	1	75796077	1	76732788	1	75184170	GGAGACATACTTTCCTTGACTAAAAATTTTAAGAACTCATTTCTCAGATATTATGACAGC[A/C]TTTTCTATGTAGGTCTTGATTCTATTTGATGCAAATGTTAAAGTGATAAGGAAACCTAAA
Hapmap59172-rs29012834	[A/G]	TOP	1	75880996	1	76817710	1	75269086	ACTGGTAGAGCAGGCAGCAAGCTGTTGAATGAGGACTGACCATACATTCAATAGTGACTT[A/G]ACAGGATTGATTTCAGAGGAGCTGTGGGAATGTCTAATTGGAGTTGATAGAAGTTATAAC
Hapmap26435-BTA-152318	[T/C]	BOT	1	75904282	1	76840996	1	75292372	TTTTTTCCAGCCAGGTGAGAAATAGTTCTAACGTTTTATGTTGGAGAACAGGATAGTCAA[A/G]TAGGTCAAGATCATTCTAGTCCCTGATTTCATGCTAGGTTTGCACATGTGCTGAGATGTG
ARS-BFGL-NGS-72713	[T/C]	BOT	1	75958384	1	76895098	1	75346472	TGTGTCTGGGCAGGAGGAGCTGCAGGAGGCCTGGGGCCCCAGCCCCACCGTTACCCTGCG[A/G]CTAAGGCTATCACTGCCCTTGACACCCCTGACTCTGCAACCCAGACACAGCCCCCGGGCC
ARS-BFGL-NGS-64672	[T/C]	BOT	1	76248393	1	77188781	1	75635752	TGATACTAAGGGTTCCTTAATCTATGATAATACTCAAGCAAAAGTTTCTTATTCATGCAG[A/G]AGAGGCCCAGCAGCAAAGGCCACCATGTTATTATCTGGGAATAACCTGAGTGTGGCTTCC
Hapmap42898-BTA-28764	[A/G]	TOP	1	76295386	1	77235780	1	75682742	ATAATAGATCTGATCTAGTCTTCAGTAGTCTTTTCTGAGCATGTGACATTTGTAGTATCA[A/G]TAGGAGTCAAACCATTGTGTTGTTAAAAGTGAGAGAAAGAATACTTCAAGAAGAAGAAAA
BTA-28763-no-rs	[T/C]	BOT	1	76331663	1	77269181	1	75716538	AGCTCTTTTGCCTTTTCCTCCATGTAAAGGTAGAGCTAGAAGACAGTGTCTATGAGCCAG[A/G]AAGAATACTCTCACTAGACACTGAATCATTTGGCATCTTGATCTTGAACTTCCCAGTCCC
ARS-BFGL-NGS-30137	[T/C]	BOT	1	76378436	1	77317386	1	75763234	CACAGTGAGGCCAAACAATGCTGAAACATCAGAGTTTGGAGCAGAGCAAGGTACATTGAA[A/G]GACCAAGCAAGGAGAGCAGAGGCCTCATGTGCCTCAAAGACCCAAACTCCATGAAGGGTT
ARS-BFGL-NGS-41839	[T/C]	BOT	1	76416854	1	77415589	1	75798317	GGACAGGGCCTTGGCAACAGTATTTTTAAAAGTCCCCCTGGACATTCTAATGTGCGGCCA[A/G]TATTGAGGAGAACTGCTCTAGGTTATGTCTTAAGTTAGTGTTTCTCAACCCTGGCTGACA
BTA-116098-no-rs	[A/C]	TOP	1	76505437	1	77503533	1	75886860	GCTAAGACTCTAAGAAAAATCTTGCATAAAAGCATATATCCTGTAAATGAAAAAGTCATG[A/C]GATGTTGGAATTTTAAAAATTAAGTATATCTCATTCCTTTATTGGAAATAATTGGTTTAA
Hapmap44063-BTA-36599	[A/G]	TOP	1	76622415	1	77620416	1	76003958	ACTTTCTTATGTATGCGTTTATATTACTCTTAGGTCTTTTGGTTTCTAACCAAGATATGA[A/G]TGGTTAATTCTAGTATATTCTTTCTCAAGGGTTTCAACAAACACTTTCCATCTATAAATG
ARS-BFGL-NGS-1406	[A/C]	TOP	1	76645192	1	77643199	1	76026736	AATTTGAAAGCCATCAGTTAAGTCTCTTTTCTACAATAGATCCTTCACCAAGTTGGCCCT[A/C]AACAAGTATGTCTTATCTTATTCTATGTCTTAGTTCAGTTCAGTTCAGTCACTCAGTCGA
BTA-95639-no-rs	[A/G]	TOP	1	76709967	1	77706624	1	76090160	AAAATCAGGCATTGAATCTTATTTTTCCTTCTGATTTTGCTGATGTGTTTGACTTTCCTC[A/G]GCAAAAGGTAAGATATATTAAAAATATAACATTTTTTTACAATGATCTCATATTTCTGGC
BTA-95638-no-rs	[A/C]	TOP	1	76739280	1	77735938	1	76119473	AGGGGAGGGATCTGGGCCAAAGAAGAGACAACAGCTGGTACTATTTCTAATCTAACTACG[A/C]AAAATAGACTATTTTTAAGAGGAAGAGATTGAGACACCTTTATTTGTCAAGGTCAAGTGC
ARS-BFGL-BAC-31482	[T/C]	BOT	1	76792695	1	77789355	1	76172887	GTCAGACATAACTGAGAAACCTTCACTTTCATGAAAATTGTTAATGTAAATTTCTCATTC[A/G]ACTTGTATAAATGATTGTGCACTATGTATGTCATAGCAAATCATGGAATTCTAAACAAAC
BTA-95655-no-rs	[A/G]	TOP	1	76836634	1	77833294	1	76217113	TGTGTGTTTGTGTTCAGTCATGTCCAACTTTTTCTGACCCTGTGGACTATATCCCTGTCC[A/G]TAGAATTTTCCAGGCAAGAATACTGCAGTGGGTTGCCATTTCCAACTTCAGGGGATCTTC
BTA-18708-no-rs	[A/G]	TOP	1	76876908	1	77874002	1	76257377	ATTCTTTTTTTTATGATTTCTATCTCTTTATTGGTATTCACCATTAGATGAGATATTGCC[A/G]TCTCAGCTTTCTTTACTCTGTTAAACATAACTTATTTTAGTTATTTGGATATAGTTGTGC
Hapmap50334-BTA-36619	[A/G]	TOP	1	76938175	1	77938519	1	76318682	AGTGCTACTATTTTTAGCCAAATATGACTATTAAAAAACAGAGTAGGTAAAGTCTGTGCC[A/G]ATTAAAGGAAAATACTGAAGGAAAGCTTCTATTTAATACATTTAGTTCTTTAGTTCTGTA
ARS-BFGL-NGS-34347	[T/C]	BOT	1	76994474	1	77994925	1	76375060	CCCAGGATCAACGGCTCGGGGTTCCGGGCAGTGTATTCACGGCGGGTTCACGGCGGGCCC[A/G]CCGCGCTCCGGGTGTGCAACGCGGCTTCAAAATCCGCGCGAATGAGGGTTCGCTGCGCAT
Hapmap44231-BTA-36623	[T/C]	BOT	1	77207875	1	78205574	1	76587512	GTGTCTGTTTCTTCCTTCATATCAAATCACACATTTGAAATGAGTTTAACATTTTACAAA[A/G]GCCAGTATATCCTAATAGGTATAAAAAGATTGAAATGCTGAATGATTTAAAATAAAATGT
BTA-36624-no-rs	[A/G]	TOP	1	77248361	1	78246000	1	76627997	CCTCAGCATGCCATATAGATGAAAGAATATTTGAGAAGCATCAAATGCACTTAAAACAAT[A/G]CTTTTCAAACTTTTCACTAAAATTTCCATATAAAGCAAATGAACACCAGATCTCTGGGAA
Hapmap34720-BES7_Contig462_688	[A/G]	TOP	1	77282369	1	78280009	1	76662005	CCATCTTCACTGGGGAGTGTGGGGTCAACATTTCATTTCTGATAGTAATAAAAGCAAATA[A/G]TCAAGAATCAGTATTTGCTCTCTTTTAAGGAATTAAAGCTTGAATGATTTTAGTAGTGAT
Hapmap25593-BTA-151723	[T/C]	BOT	1	77420174	1	78418601	1	76799289	TTTTGGTGACTATACAATTTACCAACCCGAAATTAATTAGGTCAGGTCACTAGTCTCTGA[A/G]TGATATGATTAGGCACCCATCACTCCCCCAAATTATTGTAGCTAAATTTGATTCTAGCTT
Hapmap42923-BTA-36604	[A/G]	TOP	1	77485396	1	78482030	1	76862840	AGATGACATTTATTAAGTTTATTTTAATCTTGCTTCCTCATCCTTATAAATACCTGTCTT[A/G]TGTTCTTTTAGGCCCTAGAATAGTAAGAAAAAGAAAATAAAATATAAAAATTAAAAGTTC
BTA-36608-no-rs	[A/G]	TOP	1	77647196	1	78643825	1	77024680	TGCTTGGTTTATAACACAATCCTGTACCATACTGTCCAGAAGAAAACATATATTTTTCCA[A/G]TATTATTATATTCTATATAAAAATGTTCTGTATCCAATTCCCAGACTAGCTTTCAAGGCC
ARS-BFGL-NGS-76454	[A/C]	TOP	1	77671608	1	78668281	1	77049090	TTTAAACTATATTTCTATTTGCCCCCATGGAGATACACTGTCCCCATGAAGGCCTCTTTA[A/C]TATACAGCAACTTCCTTGGCAAAGCTGTCATATCAAAACCTGATTTCTGAGAGACTTCCC
Hapmap33573-BTA-124252	[T/C]	BOT	1	77714385	1	78711236	1	77092039	TGACTGAATATTTATACCAAATATAATTTTATGAACACATACTAAAATGTCTCTGATATT[A/G]TTAACTTCTTAATTATTCTCATTGAACAATAAGTAACACAAAAATAAAGCTTAAGAACTA
Hapmap41244-BTA-36610	[T/C]	BOT	1	77889364	1	78966221	1	77266687	TTTCCACTCCTTTTGCTACTTTTCTGGCTCAAATCAGCAGTGTATTTTGACTAATCTGCT[A/G]TGATAGCCTCCCTCCTGGTCCTCATGTTCTGATCAGGTTTTATTCTGTAGAGCAGACAGG
ARS-BFGL-NGS-73801	[T/C]	BOT	1	77928605	1	79005461	1	77305927	AAAGATGTGGGGGACTGGAGATGTCATTTGGAAGTAGGCCAGCTGGGTCAATGGTGGGGG[A/G]GCAGTAAGAGAAACACAGGACGTGATGGAAGCAGTGCTTAAATCCTAGGGACACTCAACC
Hapmap48729-BTA-36615	[T/C]	BOT	1	77983959	1	79060431	1	77361112	TTTAGCTTGTGTTTGGGGGGCCTCACGTATATTCAGTCATCTGTCCACTCAGATAGCCAC[A/G]GAGAATCCCATGTCTGAATTTGGTCCTTAGATGGAGTATGATTTCTGAAAGGTTGCTTTC
Hapmap58919-rs29009958	[T/C]	BOT	1	78034231	1	79110245	1	77411154	GCATTTACTTCAGAAACAGTGAGTGTATCCCTATGTCATTTTAGCAGATGTGATTAAGAT[A/G]ACTCTGTATTCAGATCGGCCACAGGATGGTTGTTGGCTGATGTAGAAGGTGAGGTTGTGA
BTA-36640-no-rs	[A/G]	TOP	1	78300778	1	79386394	1	77705948	CTCCGCTTCCCATCTGATCCACTACAGCTTTCTGAATCTTGGCAAAACTATTACATCTTA[A/G]AAGTATGCTCAGCAAATCAATTAGATGTACCCAAAACTGCAAGGCCTGAAGCCAGCACTG
Hapmap39375-BTA-112108	[T/G]	BOT	1	78449548	1	79595900	1	77861430	TCCTTCTATAGGAATTCAAGGCTGGGTGTCTCCTGTGTCATCATTCAGGAACCTCTGCTT[A/C]TATCTTGTACCTCTCCCAGTCTCTGTGGTCTCAAAGTCCTCTCACTTCAGCCAGAATAGA
Hapmap47180-BTA-112104	[A/G]	TOP	1	78511271	1	79657035	1	77922160	TTCAGGAGCTTTCTCTTCATTAAAACTGTTAGATCTGAAATGGAAGCTAGGAACTGGGCT[A/G]TGGGGAAGAAGGGATTTTCACCAGCTCCCTGGGAAGTCCCTCTGGTTTCTACATTCCATC
ARS-BFGL-NGS-39176	[T/C]	BOT	1	78601007	1	79746771	1	78011866	AGCCAGAGATCAAACCCACGTCTCCTGTATTGCAGGCAGATTCGTTACCATCTGGGCCAC[A/G]AGGGAAGCCCCAGTCATTAGTTAAAACACCCTTTTTTGTCTGGAAAGAGTTGAATCAGTC
ARS-BFGL-NGS-13617	[T/G]	BOT	1	78637787	1	79783567	1	78048648	AATCTATTGTGTTGTGATTTGCATTTTTAACAGTGAAGACCATGGGTCTATTAATTTCAC[A/C]ACTGGTTGGCCATGTATTATTAGATGGATATGGTGAAGGCAATGGCCATGGTTTGGACAT
Hapmap26500-BTA-37512	[A/G]	TOP	1	78763254	1	79908850	1	78174116	CCTCTCATTGTGGATTAAATGGGAACTTGGGAATAAGAGTGAGGTGCAGGAAGGAAAAGG[A/G]ATAAAGGATAATTGAATGGAAGAAACAAAACAGTTTAGAAAGCTGAAGCAATTTGTCTGA
BTA-37493-no-rs	[A/G]	TOP	1	78826926	1	79972527	1	78237770	CAACCACCTGTCACTCAAACTTCTCATTACAGAGACACCCTCTTGTACTTCATCCTTGGG[A/G]AAGCCAGGTTCCATACCCCATGGGTTTGCACTGCATCCAGGTTTGGAAGTAGAAGAAGGA
BTB-00034904	[A/C]	TOP	1	78851043	1	79996646	1	78261892	TTTTAAGTGTGAGCTTCAAAATTCCCAGTACCCAACATATCAGAAATTAGTGGCCTGAAC[A/C]CAAAATACAGATGGTTTCACCCATTTTTCATTGTCCATCCATATCCTGAAAATTATAGGA
BTA-37492-no-rs	[A/C]	TOP	1	78881308	1	80026844	1	78292160	ATGGGACAGGAGTCAACAGAGAATAACTCTCTGCTAAACTGTAGAATTTTAATCATTTTT[A/C]TGTTGTTAATTTTAATTTTATTTATTTTTTTTTGCCACATAGCAGCATATAGGCTCTTAG
BTB-00034886	[T/C]	BOT	1	78904951	1	80050486	1	78315800	CAGGGTCAAGGGAGGCAGAGTGGAGGAAGCTGATATCTAATTGCTTACAAAAGTAGGCCT[A/G]AGACATAAAAGTAGCAGAAACCACAGGCACCATGAAGTGAAAAGCTTTTATTTTCAGGTT
BTA-37489-no-rs	[T/C]	BOT	1	78930531	1	80076069	1	78341381	AGCGTTCTATAAAAATTGAAACAGTCTCCCCAGATTTCTGTTCTTGCCTGGAGGCAGGAG[A/G]AAGTGATTAGAACTCACGGATGTCTGTGTTTCTGAAGTCCTGTTTCAGCTGAATCAGTTC
ARS-BFGL-NGS-47287	[G/C]	BOT	1	78964672	1	80110090	1	78375451	AGGGCTTTATTGCTTGGTGGGGACATCATTCTTTCCAGAGGGCCTTGAAGGATCAGCGAA[C/G]GGGATGAGAGATTATCTCAGGGCACAGCATGACCTGCAGTGTATTTCAGTGATACATATG
ARS-BFGL-NGS-119431	[T/C]	BOT	1	78986953	1	80132371	1	78397732	GCTGTGATTCCTCTGCCTGTATTTAGTTCTCGGGGCCCATCTTGCTCCTCCTCAGTATGA[A/G]ACCCTGCCCTTGTAAAATCTTGGAATGGAATCCTACCATCTGGCAGATATCCTTGACTTC
ARS-BFGL-BAC-33415	[T/C]	BOT	1	79009807	1	80155226	1	78420586	AAGAGACCAACATTTTTTCTGCCAGTGCCTGGAAGGAACTTCCAATGTTAAGAGCTGTTC[A/G]ACAATGGCATAGGTCCTCTCTTTACAACTCAAATGATCTGCACGTGTTTCTCAGTAACTC
BTB-00034743	[A/G]	TOP	1	79034999	1	80180423	1	78445777	TTCACTTAATGGGCAAGTGGAAACATCATTCACCTTCCTTTGCTAGACATTGACCTAATA[A/G]ACCCAAACAGAAGTCTTATTAAATGACACACACAACTACACAAAACTGTAGCTTCTAAAT
Hapmap43564-BTA-36647	[T/C]	BOT	1	79058798	1	80204225	1	78469574	AGTAAGAATTTTTATTCTAATTGAAAAATCACAGTCATAGGGTAACCGTTGTTATTTTCA[A/G]TCTTTTCGAAACATGTATTAGATATAAACACAGTAGATATTTAGGTTAAGATACAGATAT
BTB-00034692	[T/C]	BOT	1	79109155	1	80254377	1	78520101	GTACCAATAACAGGAACTGGAAAGAATCAAAATTAAAAATTTTTCACTTGAGATACACAG[A/G]GGTAGAGAGAGTAGTGAGGGTAGAGAGAGTAACCACGATTCTCCAGGTTTTACTTAATCC
Hapmap40722-BTA-36642	[T/C]	BOT	1	79143280	1	80288507	1	78554220	TACCACCAAGCCACCATGAACTGCATCCTCCCAAAATTCATGTTGAAGCCCAAACTCACA[A/G]TGGAACGGTACTTGCAGATGGGGCCCTTGGGAGACAATTGGTTTTAGATGACTTAAAGAG
BTA-112299-no-rs	[T/C]	BOT	1	79169547	1	80314814	1	78580480	CAAAATGAACCCTATAATTAAGGCTACTTCTTTTAGATTTTAAGTATATGAAGATTGAAA[A/G]AAATCCTGCAAGCTCACATAAAACTTCTTCATTTCCATGTTCTTATTTGAATCTTGTAAC
BTB-00034595	[T/C]	BOT	1	79217648	1	80362915	1	78628573	AGTAGGTATCTACTGTAAGTATGAAACACGGATCCTGGGTGATGCTTCCCAGTCTTGAAG[A/G]GGTGAAATGTAAGAGAACAACCTTTCACAACTGTTTGCTATGGAAAACACAAGTAAACAT
ARS-BFGL-NGS-111725	[T/A]	BOT	1	79274441	1	80419711	1	78685368	AGGCCCTTGTCTGTGCAGAATATTGTTAAGTTCTAGAAAATATAAAATTTCTTGATAATC[A/T]GAAGGGCCAGATTTTAGGACAAAAGTAAGAAAGGTTCTGGTAAAGCACTTTATTTCATCA
ARS-BFGL-NGS-25522	[A/G]	TOP	1	79324497	1	80469986	1	78735491	GCCCTGTCTGAAACACCCTGACTGTAATAGGATTACTGGGTGATCATCATAAGGGCAGGG[A/G]ACTCAGGCCTGAGTTGTTTAATGATCCTATTACCCAACCTGGGGAAACAGACATGAGACA
BTB-00034522	[A/G]	TOP	1	79359163	1	80504650	1	78770158	TGTTAAAAGAAGTTGGTAGGAGAAATCTGGGTTTGAGACATAAGATGATGTGTATGTAGA[A/G]TATTAAAAAGTAAGACCTAGATATAGAAATATGAAAGAAAAAAACGTTGAGGGAACAGGA
ARS-BFGL-NGS-77877	[A/C]	TOP	1	79402169	1	80549346	1	78812934	GGTAAAATTACACCAGTCGTAAGTCACTAGAACCTCTAGGGTCAGCCTTTTTTCTCATAT[A/C]CCTTCTTTATAAAACTGCTGGGCCTCTCTGTAGCAGTGTCGTGTGGTAACAGTCATGATT
BTB-00034392	[A/G]	TOP	1	79434143	1	80581464	1	78844868	CCCCTTGCCATAGCCAGAAATGGGCAAACACTGTAATGACAGGTTGTTTATGTTTTCTCA[A/G]TATCTGAATCTCCAGTGTGACCAAACTCTCTAAGGCCAGTGCACCTCTGTCCTAGGACCA
Hapmap60527-rs29019904	[A/C]	TOP	1	79472090	1	80619467	1	78882869	TATTTATAAGACAGATGGAGCTCAAGTGAACAATCTCAAAGGTGTATCCAGACAACCAGT[A/C]CATGTCACCCTCCTTCCACTGTGAGATATAGATTTTTCTTTTTCTAAAGACCTGAGTTGT
BTB-00034294	[T/C]	BOT	1	79498250	1	80645628	1	78909030	ACCTATAAAATGTGAAATCTTACTATCATGAGGAGATGTATTCTTAATGTTAGTTTTCTC[A/G]CTGTTATCAGCAGCTATCATTTCTAACTTTTCTTCTTTTACCATAAGTCCAGCTGTGTAT
Hapmap27043-BTA-36631	[A/G]	TOP	1	79501059	1	80684921	1	78911940	CATGACTCCCTGGAGCCTGTTTGTTTGTTCGGTGAATCATACGCTGAAAATATATCTCTC[A/G]TATTGGATTCTGCCTTCTTAAGCCTATTGCTTTCTGAGTTGACACAGAGCAAGTCTGATC
ARS-BFGL-NGS-108728	[A/C]	TOP	1	79553837	1	80736747	1	78964637	GAGAGTGGAATCAAACTGATTGCTAGCTCCTTGGTTTTTATTTACCACAACCAGGTGACA[A/C]CAGCCAAGACAGGCTATTCAGTGGCCAGGAGGTCACAGCAAGTCCCAGGTGGGAGATATC
BTB-00034221	[T/C]	BOT	1	79591551	1	80774462	1	79002351	ACGCTTAACCGGTGATTCCTGTGATGTACCACGTGACAGGCCCATGGCAGGTGCTTTCAC[A/G]TCGTTTGGTTTAGTCAATCATCATAAGCGAGAATTCCCCCACCCCCTGCGCATGGGAGAC
Hapmap51218-BTA-36630	[A/G]	TOP	1	79629427	1	80812352	1	79040221	CATCAAATTTATAGGATAAAAAAGACAAAATCTCTTTTCTTAGAATAGATAAAAGGAGAC[A/G]ATGTGTGGTTATTTCCATAGTTTCCAAAAAAGTATTAGACAAACATTTAACAACCAGCCT
BTB-00034202	[A/G]	TOP	1	79671395	1	80854328	1	79082187	ACTAATAAGGGCATTACAAAGCTGCATTGGCCAAGTGCACACCTGTTCCTACAGCTTTGC[A/G]CTGGACACACCCGAATTTCTTCTCCAACAACAAGGACAAGCAGAGGGGAAAGACCGTGAG
Hapmap49586-BTA-36632	[A/G]	TOP	1	79700956	1	80883889	1	79111744	AATTCTAACAAAGTCAGCAACTCCCCAAAGAGTCTTCAAAAATAGATTGTCTGTGTAGAC[A/G]AGAAAGCTAGACGTCCAAGGAGAGAAGGAAAAATACCTTCTTTAAGTAAAAGAAATCATA
ARS-BFGL-NGS-106728	[T/C]	BOT	1	79755519	1	80938504	1	79166288	TCATCATGCCTCACCCCTGGGAAATACGTATAAAGACCCTGGCACAGGGCCTCGCACACA[A/G]CAGGCACTAATTAAAGGCTCACTCCTTCTACCAACACATCCTCTCCCAGCCAAGGCAAGA
ARS-BFGL-NGS-24966	[T/C]	BOT	1	79780029	1	80963023	1	79190806	AAGCTACCAGAAGGAGTGGTGCCTAAAGAGAGCCTTTAGGGCCAAATATGAGTTGCCTAA[A/G]TGGAAAAAAGACAGATAGAGATGAACCTGTTAGGCGTATGCCAACAGATGTAGGGAAGAA
ARS-BFGL-NGS-44036	[T/C]	BOT	1	79814427	1	80995758	1	79225431	GCCCCTTCATCTCCCTGTGACCTGAGAAGGGGAGTGCTTGCCCACCCTCACAGGCTGAGT[A/G]ATAATGAGGCCGAGGCTGCAGCCCAGCCTCTCAGCACAGTGTTCTCGTTCATTCCACACA
ARS-BFGL-NGS-113198	[A/G]	TOP	1	79880934	1	81062374	1	79291931	GTTTTGTTTTTTTCCTTTCCTCCAATCAGCCCGGGGCACCGGGGAGGGGGAGGGCGTTCA[A/G]GGGGTGGGGGCCGCTGGCCTACTGGGGCTGAGAGGGAATGCTGAGCATGCAGAAGTGGCC
Hapmap51438-BTA-37566	[A/G]	TOP	1	79904055	1	81085495	1	79315052	ACAAAAATGCTTACCATGTTTTTCACAACCAAAGTAATTTGAAAAAATCAAATAGCCAAC[A/G]AAAAGAAATTGGCTTTTTGAAAAACATGACGTATTCATTTATACAGCGTTACATTATGTA
ARS-BFGL-NGS-111888	[T/C]	BOT	1	79961896	1	81142206	1	79371902	ACTAAAGCTCTAACAGGTTTAGCAACTTGTTAGTGTACGCAAATCATAGGTGGCCAAGTT[A/G]AGAGTGAACCAGTTGGTCTGGAACTCTTGGTGCTAGGTGCTCTTCCACAGTATCCCAAGA
BTB-00036018	[A/G]	TOP	1	80019442	1	81199059	1	79428743	CATGGCTGGCTCCTCTGCCCCACCTCTTCCAGTGTAGTGAGGCCCCCTCTTCCTTCTCTT[A/G]GACACCTCTTCTGTAGCCAAGCACACTGCCCACCTTCCTCCACTGCCCTGACTCCGACCC
ARS-BFGL-NGS-100951	[T/C]	BOT	1	80063107	1	81242737	1	79472403	TGATCTAAGGTAAACAACAATTCCTAAAACCATTTTTCACATACAGGTTCATTTCTGGCC[A/G]TGTCCATTCATTCTCAGCTCCAACCAAATAATACCTATTTGTTCTCCTTTGCCCCTGGGC
BTA-37567-no-rs	[T/C]	BOT	1	80103951	1	81283581	1	79513248	AATTGGAAAGCAGCGCCTTTTGTAATACTCAGGTGTTTTTTATAAATACTTAATGGTTGC[A/G]CCCAACTCTAGGGAGCTGAATGCTTATTGTAGCCTGGGTGTGACTAATCCACAGGCACCT
Hapmap41250-BTA-38429	[T/C]	BOT	1	80140397	1	81318445	1	79548115	GTTACTATGTGGGGAAGAGTGCTCTCAAAGGAGACATCACCAGAAAGGATCTTATGGTGA[A/G]AGGTTGCTTGGGTGTCCCAGGAACAGCAAGGAGGCCACTGTAGCTACAGCAGAGTTTGTG
ARS-BFGL-NGS-38958	[T/C]	BOT	1	80198903	1	81376955	1	79606618	TGGCCACTGGCTGGCCTGGGAGGGGCGGGGAGGTGGGGTTGGGGCCACAGGGCTGTTCGC[A/G]TCAATCTCAGGCATGCAGTGGGAGGACCACTGAACTCGCATGGTCCTAAGACCAGATTTC
ARS-BFGL-NGS-22536	[A/G]	TOP	1	80269992	1	81448072	1	79677707	CTGAAATGACTTAGCATCCATGCATGCTAGGGTAATCAGTAAGGAATTAATGTCTCCTGA[A/G]TCTGAGAGGCCCTTTGCCTCAGTTGCTTGGGTAAATTTGAGAGTCCTGAGAGGTTTCATT
BTB-00036138	[T/C]	BOT	1	80349645	1	81527608	1	79757250	TTCCTACACAGTCAGCCCCCTGAGAATGTGTGGGCTTGCCCCGCCCCAGCCAGAACCTGG[A/G]GAGGTGGCTCTGTTAAACCTTCTGGGACACCACTATCCTTACAGAAAGCATCGCAGCTGT
BTB-00036147	[T/C]	BOT	1	80393656	1	81605969	1	79801261	TTCCACGCAATGTAAAAGTTCTTTGAGTTTTCTGAGGTATAAAGTTAACTAAAAACAGAA[A/G]GTTCTAAAAGACAGTTCACAGAGGCGGGCGGATCATGATCATGGATGGCAATTTTCTCAG
Hapmap50131-BTA-85559	[A/G]	TOP	1	80427462	1	81639877	1	79835571	GGCCACAAGTAAACTGGGATTATTGAATGTCCTGGCTCTGGACAATTAGTAAATTCTTCT[A/G]CCTTGGAAATGGGGGTAACTAGAGGGGGTATGCTCTCTGCTACCCCACTCCCCATCAGTG
ARS-BFGL-NGS-103850	[T/G]	BOT	1	80470951	1	81683940	1	79880330	CCCAGAAGTCAAAGAGCTTCTGACACTGGGAATCACCTCCTTATTCTCAGCACCTGTCAG[A/C]ACAGGCCTTCTCTCAGCCTGTCAGACTTATTCATCCAAATGTCCCTAATGGCTGAAGAGA
ARS-BFGL-NGS-1768	[A/C]	TOP	1	80502856	1	81715861	1	79912227	CAAGCTCACAGCCTACATGGAAGGCAATCCCAAAGGCCACAGTAGGGTCAGACACTGAGG[A/C]TACAAGGAGGGCAGGTCCCCTACTGGGGTCAAGTGCACAGCCCACATGGCCACATGTAGG
ARS-BFGL-NGS-19741	[T/C]	BOT	1	80548510	1	81761528	1	79957893	AAACAAGAAAACTCCCCTGCCCAACGTGGAGGAGGAGTTGATGATGGAAGTTCGATGTCT[A/G]TTCCAAAATGAGGAAGAAGTAGGCCTTTCCCCCTCTCCACTTTTCCTTTGATTATAAAAC
BTB-01411638	[A/C]	TOP	1	80576593	1	81789611	1	79985977	CAATAGAGGATCCAGGAAAATCAGATACCTGTTTTTCCTGCTGAGAAAACACTTTCCTTT[A/C]TTATTTCTTTTTATATCCTGTCTTCTTTATCTACTCAGAAGAAATTTGAAAACTTTATCC
ARS-BFGL-NGS-1514	[T/G]	BOT	1	80612046	1	81829876	1	80021446	CATGTTCAGAGTAAACACAGAGCACTGCACAGAAATTAGGAGCTGGGGGTCAGAGGAGTC[A/C]GTCTTGGAGCAGGGCCATGAGAGGGACTTATCTCTCAATTATACAGCAGGGTGTAGACTG
ARS-BFGL-NGS-15671	[T/C]	BOT	1	80639065	1	81856896	1	80048473	GATATGATATGAACCCAAATAATTACAATACCAGGAAACAAAAGATACATGCATCAGAGG[A/G]TGAAGAATAAAGGGCCATGCAAAGAAAAATGTGGAAGCAGCTGTACCCAATTAAAAGAAT
ARS-BFGL-NGS-79990	[T/C]	BOT	1	80661482	1	81879313	1	80070890	TTCAGAGAATTGGACACCAGGGGGCGCAGCAGACCGTTGGACTGAAACTTGGACTCTGAG[A/G]GTTGTAGTCAGGCCTCCTCCTACCTCTGTGATTTTAGAAAGCGTAGGTTCAGGACTCTCG
BTA-38441-no-rs	[T/C]	BOT	1	80875014	1	82099086	1	80284430	TGGTCTGGAGTCTAGGGGAGGTGCCCATGGGTGTGTGTAAGGGGGTACAGAGGGGAGCCC[A/G]TGAGGTTGAGGCTGGACTTCTAGGGATGTGGACACTTCAGTGCCAGCAGGAATCTGGTCA
ARS-BFGL-NGS-44794	[A/T]	TOP	1	80896616	1	82120063	1	80305567	AACACAGCTGAGCTTGTGGCTATCTGGGAGCCTGCCAATAAGGAACCTCCTCCAGGAAAC[A/T]GGAGCAAAGTGCCCCCAGGGCCAGAGAACAATGAAACTGCTTACCTGCCTGCCTCATTTA
BTA-38445-no-rs	[A/G]	TOP	1	80923799	1	82150268	1	80333027	AGGATCAGGAAGGTGGAAGATATGGTGTGTGAGTAATATTATTCTGTCTTACTCAGTGAT[A/G]AATGGATTATTCCTCCCATTCACCAAGACAATTTCTGGGTTGGAGTTGGCTCTTGGGCTG
BTA-01205-rs29012172	[T/C]	BOT	1	80945924	1	82172394	1	80355153	GTAAATGGTTTGTTGCAGAACTATTTATAATAGTGGGAAAATTGAAAATGACCTAAT[A/G]TCCAACTGCAGTAAAATGGCTGAATAATTTATGATGCACTCATAGGTTGATAATAGCCAT
ARS-BFGL-NGS-26946	[A/G]	TOP	1	80974985	1	82201457	1	80384212	AGAGGGGAGAAGCAGGATCAGGCGCAGGGAGCAGATGAACTGTGACTCAGGCCTAATGGG[A/G]AGCTCTGGACTCAGGACATCTGTTGGTGTCTCAGGTCGCACACAGAGGTCCGGAGCTTTG
Hapmap43250-BTA-37524	[A/G]	TOP	1	81018906	1	82245379	1	80428133	GAGGGAACATTTCTGGGGTGGTGTGAGGCAGAGCCAGATTAAGATTATTAAAGGCCTTGG[A/G]TTCCAAATGATTTTGAAGCTCCAACCTGTATGTGATTCAAATTCAATATATCAGAAAATA
BTB-00035080	[T/C]	BOT	1	81044806	1	82271202	1	80454120	CTTGTTGATGTCCCACTAGTGCTCAGTAGAATGCATTCAGAGGATGCTAGGTCACGGAGT[A/G]ATGCCCTTCGCATAGTATTTATTGAATGTCTATACGGGGTTAAGTGTGCTTTCAGGCTAT
BTA-37523-no-rs	[T/G]	BOT	1	81072227	1	82298893	1	80481874	ACTTCACAGCCATTAGAATAGCCATGATTTAAAAAAACAGCAACAGCACAGAAAAGAACA[A/C]GTGCTGGCAAGGCTTGGGAGAAACTGAAACCCTTGTACATTGCCACTTACGGTGACTCTT
Hapmap44539-BTA-37518	[A/G]	TOP	1	81099711	1	82377933	1	80509364	TAAAAACTCTCTATTTTAGAGTATTATTAGGAACAAGAATCAATATCTCTAAGTTATTAA[A/G]TCAATCAAAAGAGGAAAAATTATTCATTTTCATCCTTTATGGAATATTAATGTATATAGC
UA-IFASA-6360	[T/C]	BOT	1	81118415	1	82400004	1	80528075	CCTTCCACCTATGTGAGAATACAGACATCAAGCATTTGGCTGTTCCACACAGCTGAGGGC[A/G]TATGTGCATCCTATAAAAGCAGCCAGCAATATTAATCATCTCCAGCACCGGTGAACAAGT
BTA-39534-no-rs	[T/C]	BOT	1	81140392	1	82421991	1	80550056	ACAATTGGTTCAACTGTGGATACCACACCTGTTTGCTCACCAACCCTGGAGCTGCTCGGC[A/G]TCTGGGCCTTGTACAGGCCACCAAACTGTTGGCCTGAAACAAATACACTGCCAGCTATCT
Hapmap47934-BTA-38431	[T/C]	BOT	1	81160609	1	82442198	1	80570275	TTAATAAAACTTTTATTATAGCTAAGTGAATAATGGGGGGAAACAGCTTGCATTTTGCCT[A/G]GTTGTGCTATAATCCACTGTGCCAATTGACATTCCTACCAGGTGTGCCTTAGATGGTTTC
ARS-BFGL-NGS-96340	[A/G]	TOP	1	81209053	1	82490785	1	80618771	TGGCAGCCCCAGAGCTGAGCCAGGCAAAAGAGCAGAACGAAGGATTTCATGGTGGCTTCA[A/G]AGAGGCCCCGGTGTGTCAGCAGGCAGGCAGCTGGAGGCGTCTGGACCAACCTAGGTGCTC
BTA-39532-no-rs	[A/G]	TOP	1	81239683	1	82521417	1	80649405	CATACACATATAATAGAACAAATAAACAAGGAGTGGCAACAGAGACGAAACTCAGGATAC[A/G]ACGTAGTCACCTTGGAAGGGAGGTGGGGGATGGGATAGGGAAGTAGCATGTAGGTAGATA
Hapmap49149-BTA-39529	[A/G]	TOP	1	81271586	1	82553337	1	80681310	TAAGTGGCATGGTCTGTACTAATTCCTGAGTCCGAGTACTTTCCACTACAATACAGACAC[A/G]GCTGTCCAAAGAACAACACTAATTTTAACATCCAATAAAATCAAGAGGGCTAATTAAAAT
ARS-BFGL-NGS-41472	[A/G]	TOP	1	81303009	1	82584765	1	80712733	TGCCTGACCTTGTACTCTTGTTCCCCCCTAAAATGCAAAGGGTCTGTTTCCTGAGGACAG[A/G]TGGAGGCCAACATGCCCAACTGAACCAGACAAATGCAGAGAAGAGGGGCTGATGGAGAGC
BTA-39497-no-rs	[T/C]	BOT	1	81324674	1	82606430	1	80734398	GAGTCAGTGAGAGCCAAGTGCAATCCCCTGGAGCCTGCATGTCTCTGACTCGAAATCCTC[A/G]CCAAAGCAGAGCTGCTGGAGGTGGCTGTGCAGAGATGGGAAGACTCTCAGGGCTAAGCCA
Hapmap14994-rs29012500	[T/C]	BOT	1	81345283	1	82627067	1	80755004	AATGATAATAACAGGCAACCAGTAGTCAATTCCAGTGCTGAGGATGTAATAAATACCGGT[A/G]GGGATAGTATGGAACTAAAAAGTCCTTGTCTAAAGGGTAACATGGAATACAAGATTCATA
ARS-BFGL-NGS-78633	[T/C]	BOT	1	81373204	1	82655035	1	80782925	GAAGTGCCTAAATGCAGTGGGGCAAAGTCGGGACCAGGGTACCCAGGTCAGGGAAAGGCC[A/G]CTCCAGGGGATTGGGCATGCTTTTAAAACCTATCTGTTTTGAGATCTGGGGGAAGAGGGA
BTB-00037326	[T/C]	BOT	1	81406451	1	82688282	1	80816170	ACCAAGTATTCTGCCATTAGTGACTAATTTGGGGTATATGGAGATTATTCTGCTCTAAGA[A/G]TTTCTTGTAAAAGGCAAACAACTCTGGGCAGGGTAGCACTTTATCAGAGATGAGCTGACA
Hapmap41856-BTA-39501	[T/C]	BOT	1	81486839	1	82768681	1	80896554	TTTGATTTCAGTGGTTCCTCCCTCCAGTGCAAGTATATCAGGTACACTTAGTAAACCAGA[A/G]TCTTTTCTCTCCACTGCCCTTTCACATCAGCATCAGCATGTGAGCATCATTGTGAGCTGA
Hapmap53238-rs29021199	[T/C]	BOT	1	81516088	1	82797925	1	80925787	CTCCTTATCAATTCATTTCAGAGGCCTCTAAATCTACTGTGGTCATACAAGAGGACACAG[A/G]CTCCAGAGTACCAGGGAGAGACAGACTTTGAGACCCATAAACTATGCAACCCCATGAATT
BTA-39503-no-rs	[T/C]	BOT	1	81540249	1	82822087	1	80949909	AATGATCAAGGCTGTGCTCCTCGTGGGGCCACTGTCATCATGCCTGGCTGTCTGTGCACC[A/G]GCTCTTGGGTCATGATTGATGGAGAATCTTCCCTGGCACATTTATCAAAGGGAGGCCGTT
ARS-BFGL-NGS-17054	[T/G]	BOT	1	81561737	1	82843581	1	80971401	TTATTTCTGGGCCCCTCTGGTTTGGGCTGGCCATAGTGGCCAGACCTATTCCTGTGCTTG[A/C]CTCCTCTGCTAATGGTCTCTAGAGAAACCCACGTGCTTTTTCAAATGCTGGTCTCCTCCT
BTA-39510-no-rs	[T/C]	BOT	1	81589478	1	82871325	1	80999135	CAGAACAATCCAAATACCAAATAATCTGTCTTACTGTCTCCTTTCTGTTTTTTTATCTCC[A/G]TAAGTTGCCAAAGTGACTTAGCCATTAGCCACATGTGGCTATTGTATACTTGACATGGGG
ARS-BFGL-NGS-106454	[A/G]	TOP	1	81623098	1	82904950	1	81032755	ATCACAGACTAGGCCGCTGTAAACCAGGCTATGAAATGGAAGCGGTTGCAGGCCTGGGGT[A/G]TAAGTGGTTGCATCACAAGCTGGGAAATGCTGTCTGATGAAGAGTGTACCCTCCCCCCGA
ARS-BFGL-NGS-116286	[A/G]	TOP	1	81656974	1	82938826	1	81066605	CGAAAGAGCTAGTTAACATTGGTTGACCAGAAGCTCCCAGGGCCAGGAGCACCTGAAGTG[A/G]TAAGATAGGGAATTGTGTTTGATGGGATGGAACGTGTGTGTGTGTGATGCTCATGAGCAG
ARS-BFGL-NGS-71379	[T/C]	BOT	1	81702230	1	82984085	1	81111863	CTAAATTCTGGGGTGAGGGGCAGCCTACCCTGATGTGAATCCATGGCCTCACTTCCTTTC[A/G]CCCTGTCAGTGAAGACCAGCTTTCTCTCTGGGACTCTTCTGTCTAAGGATGCTCTTCTTC
Hapmap42929-BTA-39525	[T/C]	BOT	1	81735566	1	83017464	1	81145165	GCAGGCAGTGAGAAGCGGTCCACATAAGACATTTGAAAATAGTCCAATATGTTTTGAAAA[A/G]GAGGGAAAACCCACGTGCTAACATTTATCCCGTGGATCTGGTTTTCCTGAAGCAGCATAT
BTA-39523-no-rs	[T/C]	BOT	1	81760654	1	83042554	1	81170254	AAACTCAGTTTCGGACACTAAAGTGAATTTGTGCTGTCACACATAACACACTGTTAACAG[A/G]AGTGCATGAAAGGGATGTGTCTGACAGGCTACAAGTGTGACTCACTGTCAGGTTCTTCCC
BTA-39521-no-rs	[T/G]	BOT	1	81790858	1	83072760	1	81200460	TGATAAGAAATTGCCAAACATGGAAGTGCTGCCACATCACGCCATGCCATGCGGCTTTCG[A/C]GGAGGCACTAAATCTTTCTGTACCTTGAATTCCCCTTCTGTAGAATTGGGTCAATACTAC
BTA-39518-no-rs	[T/C]	BOT	1	81831778	1	83113691	1	81241376	TGTAAATGAGGAGACACTAGCGATAGGAACTGTGTCGCCCTCCAAGAGAATGCGGTGACA[A/G]TGAGCGTGGGAGAAGCACTTAGAAGAGGACCTGAGGCGTATATAGTCACAAGGAAGCTTC
ARS-BFGL-NGS-56254	[A/G]	TOP	1	81859735	1	83141649	1	81269331	CAGCCTCCACCGATGCTTTGTCATTCAGGTCCCCTTTAACCACCTCGGCCCCAAGGTCCC[A/G]GAGCACCTGCGCCTTTGGTTGGGTCACATCTCGGGTCAGCGCTCTCACCACATACTTTTT
Hapmap51440-BTA-39517	[T/C]	BOT	1	81894812	1	83176730	1	81304408	ATAAGCTGTCAGATATAATGCTCAGGCCTAACTGAAACATCTAGTTGGGTTTTATATATA[A/G]ATAATAGTTAATTTGGGGCTTTGTTCATGATTTATATAACAACTCATATCTTTTGAAGGC
BTB-01187540	[A/C]	TOP	1	82007029	1	83288914	1	81416748	AAGACATGTAGTTTTAAAAGCATAGAGCGTACTTGGTAGGAAAATTTGGTGGTGAAAAAA[A/C]TTTGTTTTTAAATATGTTTGAGAAATGTTTTGGTGACTCTTGCACTTTCTGGTATTTAAG
Hapmap55227-rs29009709	[A/G]	TOP	1	82032365	1	83315142	1	81442749	GTGAAGGGCACACTTAATTTTTATTGCTGTTCATGGAGCAAGAAGGTCCACTCTTAGTTT[A/G]TTATAAGTATCTTATGTATCTCAAATCTGAATCAAATGTATAATAACCTTTAACCTGATC
BTB-01777594	[T/G]	BOT	1	82059960	1	83342654	1	81470359	GCCTAGACGTGCAAAGGCAGAGACCACCTGTACCATCTCCTGTCCCATTCAAAAGGGTGC[A/C]TTTTGCTGTTGCATCAGGATTTTACAAAGTGTGCTCAATGCCTAAGGCAAACTGCTTGCA
Hapmap47824-BTA-107197	[A/G]	TOP	1	82147822	1	83430529	1	81558281	TCCTCAGCAAAGAGAAGCCACTGGCCCTCCCTCTCTGCCTGAGGTTAGGTTAGAAAGTGT[A/G]AGTGCATGCTCCCTACCCTGGTGGGTTCCTGGGAAGCCCAGAGCTTGGCTCCGCCAGGGA
Hapmap53346-ss46526210	[T/C]	BOT	1	82176939	1	83459605	1	81587334	GTCAGAAGTGCATGAAGGCCTCTCTCTGCACCCTGGTCCTGACTTGGTGTGCAGCGGGCT[A/G]CTTGGAACCCTGTTTATAAGGCTGTGCCTGCTCAGAGCCCTGGACTATCAACCCACACAA
ARS-BFGL-NGS-61854	[T/C]	BOT	1	82216432	1	83499180	1	81626995	CCAAGTTGAGGTCTATAGGACCAATTTGGGAATGTTACCAAATTGCAAGTCCATGTGCCC[A/G]ACGCACAGTTGAGGCCAATCAATACTAAAACATTAGCGTTTTGGACAGAGAAAGGTTTAT
BTB-01187418	[A/G]	TOP	1	82261456	1	83544202	1	81672031	TGCCTGATCCAAATGGGACAAGTTCCTGAGTAATAACAGGCCATGAAACAGCAACTCCAT[A/G]GCTGACGTTATGCCCTCGTAGGACTGTCATCTCCCTGAGCCTCTTTGCCCTTCTCTGAAA
ARS-BFGL-NGS-50379	[T/A]	BOT	1	82292403	1	83575091	1	81702924	AGCTAGTTCCTTCTTGCTGTTTGACAATTGTATGACCTTCAGCAAGCTCCCTACCCTCAA[A/T]GAGCCACTTGGCCAAATGTGAGGCTAGGATGACAGCAGTGTTTCTCGAAGTATGAGCTTT
Hapmap54984-rs29020611	[A/G]	TOP	1	82338088	1	83620957	1	81748778	TGCCAATTATTTTTTGGTGCTAAAATAGTGTTTTATAAGTGTGCATTATTTTAATTGCCA[A/G]TGAGAATGTTTTTTCCACATTTAATACATCTTCTTTGTATGAATTATCAAATTTACCCCT
ARS-BFGL-NGS-55109	[A/G]	TOP	1	82375288	1	83657586	1	81785410	GGCTTTTTTATATTCCTGTCAGGCTTTGGTCCCAGGCCTGTCAGTGGCGATGTGGATGAG[A/G]TGGGAGTAGAGCCTGCCCATATGCCAGGGGACTTTGAAAGATTGCCTGGCCTCTCCCTGC
BTA-107210-no-rs	[T/C]	BOT	1	82413102	1	83695431	1	81823189	AGCACCCACACTTCCTTGCCATCCATTTGCTTCTTCTCAGTTAACAAAGGGAGAAACTCC[A/G]GCAAGACATGCAGTATGGTTTTCTATAATATCATCACATCATTATGTGCGTGTGATCAGT
BTB-01187109	[A/G]	TOP	1	82436081	1	83718411	1	81846168	AGACCTCTTGACTTTGCATTTGAGAGTTTACTGTTTGGGAACTCTATTCATTATGCTGTA[A/G]TGGCCTATGTGGGAGAAAAATCTTAAGAGTAGATATATACAAATAATATCGTCAAAAGTT
BTA-107196-no-rs	[A/G]	TOP	1	82468782	1	83751110	1	81878833	ACAGAGGAGCCTAGGAGCACACAGTCCATAGGGGCACACAGATTCAGACACGGCTAAAGT[A/G]ACTTAGCACAAACCTATATATCATTAATTTTTAAAACAGCAGCATTAATCTCACTTTTTA
BTB-00035766	[T/C]	BOT	1	82510970	1	83793211	1	81921030	CTGACTCTGTTCACTTGTGATTTTTTAAGGAGATTGATAAATAGTATGGTAAAGAACTGA[A/G]TGTACCTTTTTATATTCCTTCAGCAACACCAATATTTGTTTCTACTTATGTACTTACCTG
ARS-BFGL-NGS-19217	[T/C]	BOT	1	82680131	1	83964512	1	82090151	CAGCCTGGCGGGTTACACCAGTTGAGTAAAGTTGTGAGGATGCAGGGCCTTCGCCATGCC[A/G]CGATATAGGATTCCAGACTTCACAGGGGGCTTGTACCTGGATGTTAAAGGACACGCACCT
ARS-BFGL-NGS-111849	[A/G]	TOP	1	82725824	1	84010213	1	82135846	ATATCCCTGATCCTAATACATGGCTTTTTTCTTTTGGTCTCAGTGGACACCCAGGTGTTT[A/G]TCAAGGCCTTTTCACCTTAGAAGTTAGTATCCCATGTCTTCCAGCACTCCGTACCCTCCA
BTB-01059241	[T/C]	BOT	1	82787221	1	84071803	1	82197440	TTAGCAACTTTTTTCTAATTAGGACCCAGTTTATGGAAAAGGAAAACTTGGAGAAATCCA[A/G]GGCCTTATTCTGGGAATGTTGGATACCTTTAACTATGAACAGGTAAGCTACTTTCTATTT
Hapmap49142-BTA-38495	[T/C]	BOT	1	82834398	1	84119386	1	82245027	AACATTATCATTATTTGGCTGTTTGAAAAGAGAAGTAGAAAAATTAAGAGGGCTGATTAC[A/G]AGAACAGCAACAGAGACCAGGAGAGTGATACTGAAGGAATGAACGAGGGGATTGGAGGGG
Hapmap27573-BTA-124304	[A/G]	TOP	1	82855049	1	84140039	1	82265677	CAGCAGCATTTTAAAACCTGTATTCAAAGGAATGGCAGATACTCATATTCCTTAGATACG[A/G]TAACTTGATTTAACAGTAGAAATCACATCTACTGTATTCATTTTCCTTAATTCTAACCCC
BTA-38502-no-rs	[A/G]	TOP	1	82928948	1	84213942	1	82339579	AGCATGGATGCCTAAGCAGAGAAGACATAGCTTATTTCACTCAAGAGGACTATACTTTTG[A/G]AAAAGGTGATCTTTAGCCCATTAGGATGAGTAAAATACATGCACAAATGGCCACAAATCT
ARS-BFGL-NGS-14913	[T/C]	BOT	1	82951366	1	84234968	1	82360713	TAACAGGGAGAAGCTTATTGTTGAAAATAAAGTTGAATATATGGATGGATCTAGATTAGA[A/G]ATTGGCAAACTGTGGCCTGTGGGCCAGACCTGGCTGGCTACTTGATTTTGTGAAGTTTTA
ARS-BFGL-NGS-68869	[A/C]	TOP	1	83006326	1	84289928	1	82415674	CAGATGGTGCTGGCATTCAGCGGATAGTACCCTGGCTTTGCTGGGAGACTGCAAGAGAAC[A/C]GAAGGGCTCTTGAAGACGGCCAGTGCAACCCCTCATCCTACAGATGAGAGAAATAAGGCA
ARS-BFGL-NGS-98669	[A/G]	TOP	1	83030921	1	84314501	1	82440177	GTCCCCTGGGAGGGTACACGGTTTCCCTCCATCCAAGTGTCACGGCTGGAAATGGGAGGC[A/G]AAGGGCAGACAGGACTCGGGCCTTGCCGTCGCCTCGGGCCTTGGCAAGGCCCCCTGCCGT
ARS-BFGL-NGS-27858	[A/G]	TOP	1	83055464	1	84339044	1	82464719	TGGAGGGTGCATATCACAGTCTAGGAGCTCTGGAGTCAGAGGGACCTGAGGTCAAATTTT[A/G]ACTTAGCTGTGAGACTTGGCCAAGTTATAAAAGCTTCTTTGTGCTTCAGTTTTATCATTT
ARS-BFGL-NGS-27316	[T/C]	BOT	1	83081849	1	84365429	1	82491104	AGCTAATAAACCTGCTGGGCTGGAAGGTGGCAGGTGGGCAATGTTGTGGGTGACATGGCC[A/G]GGCAGGCAGATTTTCTGCGAAAGGAAGGCGTGGCTTTCAGGTGGGGCATCTCTCAGGCAG
Hapmap40421-BTA-39479	[T/C]	BOT	1	83110583	1	84394163	1	82519837	TACACTGCCTTTGTGTTCAATTCTTCAGTAACTAGCTATAAGCTTCCAGGGGCAGGGAAG[A/G]TTTCTTCTTGTTTGCGGAGGGACTCAAACAATGCATTCACTTGTGTTGTGTGCTGTGCTC
ARS-BFGL-NGS-69661	[T/C]	BOT	1	83132079	1	84415671	1	82541328	CTTGTATCCCACAGACCTTCAACAGCACAAGCCAGGAGAGATCGCCAGGACCTGGCCCCA[A/G]ATCGGCAAAACTAAAAAGCCATCCAGCTTGTGAGCTAGAATCCGAACTAAAAATAAGCTA
BTB-00037209	[A/G]	TOP	1	83154570	1	84438164	1	82563819	CCAGAAAAGGAAGAAGTAGTGTGACCTCTGAAGTTTCCAGCTTCGGAAACACAAGGGAAG[A/G]AGGAGACATGTAGAGGATAAGACCAAACGTTGCGGGTGTGTCTGTGGGACCTCCTAGGGG
BTA-39489-no-rs	[A/G]	TOP	1	83178207	1	84461725	1	82587381	CCCCGGATTGATGGCAGCAGGTCAGAAGGAGGAGTGTCGGTGGTAAAAGAAGATGGGAGA[A/G]GGGGCTGGGCAGGAGGGAGAAGTGGGTGTTTTATGGTAGGACCCGCTGGAGCTTAAATAC
ARS-BFGL-NGS-64298	[A/G]	TOP	1	83212365	1	84495884	1	82621540	GTAACGTCACCCAAACCCAGTGTTCCAGAACTTAGTACAGTTGTGAAGGCCATCGAGGGA[A/G]GTCAGTTAGAACACTTTAGAGATGTCAAGGACTATAGGAATGTAACATTCAAGAAACAGA
ARS-BFGL-NGS-2950	[T/C]	BOT	1	83267242	1	84528381	1	82654231	CTTTGTCATTCAAGCCACACCCTTGGGAACCTTCTTGAACTTCTCAGAAGGGAGACGCTG[A/G]CTTTCAACAGGCCCCATCTGTAAAATGAGAAATCCATTTAATGAGAAATCTGTTTAAATG
BTB-00036349	[A/G]	TOP	1	83316586	1	84578823	1	82703570	ATCCCAGGCCTAGAATCTAAGCAAGGAACAGAGTGAGGCGCAACCCACATGCACCATCAC[A/G]CCTCCAAAAGAGCCACTTCCACCCAGGAGTGACTCAGAGGCTTTGGGCACCTTCCCCTGT
ARS-BFGL-NGS-5044	[A/G]	TOP	1	83368535	1	84630640	1	82755387	ACAGCCTTGGCCCTTGCTGTGATAGTGCTGGAAACGGTGGCCCTCATTGAGAACAGGAAC[A/G]CCCTGGAGTTCCGAGTGCACACCATGCTGATGCTGCCTTCCTTCCTGCTGGCCCTGGTGC
ARS-BFGL-NGS-35667	[T/C]	BOT	1	83402539	1	84664647	1	82789393	TACTTCAGTATTTCTTTATTGTCCAGTGAGAGCACTGAAGACTCTCTGTAATATACAGGA[A/G]CCATCTCTTCACATTGTTTATGGCCAAGGTTGTCATTCTTAGCTAACTTCATAAATCTCA
ARS-BFGL-NGS-64789	[A/C]	TOP	1	83458884	1	84722207	1	82846064	ATTGAAATGGGGCTAGCAGGGCTGTCTTCTTTCTCTCCCCCTGCAGACCTGACTGGGCAG[A/C]TGCCCCTGGGGCCCCACCTCCAGGACCTCTTCACTGGCCACAGATTCTCCCGGCCTGTGC
ARS-BFGL-NGS-57025	[T/C]	BOT	1	83498536	1	84761030	1	82885734	TGACCCTGGTAAAGGAGATTGTCCCCTACAACATGGCCCACAATGCAGAGCATGAGGCCT[A/G]CGACCTGCTTATGGAAATTGAACAGGTGGATATGCTGGAGAAAGACATTGATGAGAATGC
Hapmap23583-BTA-124292	[T/G]	BOT	1	83547131	1	84809475	1	82934335	GGGAGGCCGGGGAAGCGGGCGATGAGACCCTCCTATGGGGGCTGCATGGTCCCCCAAAGC[A/C]GAACTGGAGTTGCCAGTTTGGTCTGGGTCCCAGCCACCTGCCAAAGAGTCTTCCTTCAGT
ARS-BFGL-NGS-111457	[A/C]	TOP	1	83570555	1	84832900	1	82957757	GACAAGCCATAGTGCTCTGATGTTGGCGTTGTTTGGTTTGCCACCTGAGGATGAGCCTGA[A/C]CCAGGCCTGGAAGGTGGCTCTTGGTAGGATGCTGCTGCTGTGCTGTGCTTAGTCGCTCAG
Hapmap41853-BTA-38436	[A/G]	TOP	1	83618707	1	84880973	1	83005908	GTTCATTAATTTGTTCATGCAGACAGAGCAGATATATTGCTCTCCGTCAATGGCTCTTCC[A/G]TTTTCTTTTTTCTTACCCCTTCTGGATTCTCAGGACTCAAAATCAACATGGAAGAAGAGA
BTB-01764839	[A/G]	TOP	1	83672872	1	84935140	1	83060071	AATGTTTAAGGATTGTGAGGGTGAGCATTAACAATCTCCTCAAAGAATTTAGAACAGTGT[A/G]TTTCAAATGGTTTTGATCATGGAATCTATTTTACTCATCCATGCATAATGCCTCACTCAA
Hapmap49141-BTA-38455	[A/G]	TOP	1	83807479	1	85130151	1	83194163	TGGATACATAACTTTGCTTGCTTTCATTTTTGTGGGTCAGACCAGGACCATCTGGCCACT[A/G]TAATGAGGATGTGTTTTTGTTTTTCTCATTCTTGATTGAGTTCCTTGTTGAGATCAGTCT
ARS-BFGL-NGS-116572	[T/C]	BOT	1	83838758	1	85161431	1	83225441	CCTGGCCTCCATTGTCATAAAATACGTGCCTCATATATACACTGATGGTGCGCTAAAGCT[A/G]AAGTAATCTGTGTAAAGGCCACACCGGACACTAAGCTCTGGAGAAAGTATAGTGATAATT
Hapmap39022-BTA-38447	[A/C]	TOP	1	83859398	1	85182074	1	83246081	AGGTATAAAAACTTCCTGCGCTAGTCTTTTCTTCTGATCTTCATTCTTTTGTGAAGACTT[A/C]CATGAGCATGTAAAAATTTAATAACATCGGTGTGCTTTTGTCCTGTTAATGTCTTTATCA
Hapmap41527-BTA-38460	[A/G]	TOP	1	83936851	1	85264718	1	83323357	GCAGCACTGAGTGTGTATGGGCCATAAAAAGGCAGCTGTTTAAGACTGGGCACATGTGTG[A/G]ATACTGCAACACAAAATGTACACACACCTGAGCAATTACATCATAAATTTCACACCCAAA
ARS-BFGL-BAC-27363	[A/G]	TOP	1	84067327	1	85395168	1	83453801	TTGCTTGCGTTTGCTATCCAGATGGTATGTGTTCTTGCCTTTGTTCATTCTATCCACTTA[A/G]CCTTTAATGCCTTTTCTACCTTATCTACTTGTCTTTCAAGGACCACTGCATAGTTATAAC
Hapmap40527-BTA-38457	[A/G]	TOP	1	84111692	1	85439533	1	83498166	AAGGTAAGCAGGTTTAAGGTTGGCTAGTTTGAATGATTTCAGTCAACTCTGGGGCACTGG[A/G]GCTGTCCTTAGTTGTCAGGTACATAGCCCTGGGGGGATTAGGACAAGGGAACAGTGGCCC
Hapmap52416-rs29016842	[T/G]	BOT	1	84175752	1	85503593	1	83562226	TTGTGTAATAAAAATACTTTCTAGACAGACACCAAGTCTCATGAGATTCTTGTAAAACAG[A/C]GGTAGCTATGAAGATCCTCTTTTCACAGTTAGAAATAGTCTCACCATAGGGAATTAGTTG
BTB-01915967	[A/G]	TOP	1	84227252	1	85555093	1	83613729	GTTTTTTCAGCCTGAGTATTCAAACTTTGGAGTTTTCTGGTGACCAGTCAACATCTAAAC[A/G]GAATTTGAAAACATTTCTATGGCATTGGATTCAATAGAGAAAAACCTTTGAAACATGGAG
BTB-00036641	[T/G]	BOT	1	84254805	1	85628297	1	83640570	AGTTTATTAAGGAAATAATGAGATATTAACAGTGTCTTAAGGAGCAATACCAGGGAAGAA[A/C]AGCTCCTGCCACATAAGAGACTGAAATCCTGACATGCGTTTTCTCAGATCCAGTCTACCC
Hapmap57391-rs29026905	[A/G]	TOP	1	84269107	1	85642599	1	83654715	TTTTAACTCATGGAAGAGGATTAAAACTGCTCAGTCTCCCAGGGCTTGCAGAGGTTTCTC[A/G]GTGGGTTTCACCAGGGATGGGGCGACACCTCCAGGCAGCACTTGCACGGGACAGGCCAGG
ARS-BFGL-NGS-104692	[A/G]	TOP	1	84321230	1	85694936	1	83707085	AAATGTGTGATTATATGCTACCCTGGAGCCCCAGTTTCAAAAATGCAGGAAGTATCCACA[A/G]AGGCCTTTGAAGTGATGGAGTGTACCCCAGCATATCCCGTAGGAATCCAGCCATAGGCAG
BTB-00036444	[T/C]	BOT	1	84345904	1	85719579	1	83731754	TCTTTCAGTTTTTAGGCTCAGAAACTATTCTTGTGGGATTAGGACTTTATAGCCATTGAC[A/G]ATTTGAATTCCCCTGTGAAATTCCCCTGTGAATTTGGGCCTTGATAACTGTCTCTGTTTC
Hapmap51899-BTA-38469	[T/C]	BOT	1	84372588	1	85746256	1	83758428	CACTATTTTGGATTAAAAAACAGATTTTATTAACTAATTATTTTAAATTTATAGTAACCT[A/G]AGATATGCACAAAATTTAAGAGTTGTTGCTTTTGGAGTGGGAATGTGGATGGGCTGTGGA
BTB-01702174	[A/G]	TOP	1	84424501	1	85798174	1	83810343	TTGATGGTTATATACAGTATTATTGCTAAAAACTTTTTACCTCTTGGTTGGCTTACATCT[A/G]TTTTCCATATTATTAATTTTATACCAAAATGTTATTTATATTATTTGAATTTTGCTCTTA
ARS-BFGL-NGS-92094	[A/G]	TOP	1	84471750	1	85845429	1	83857598	AGCCCAGCAGTAGATAGGACTTTTAAAGTTAGGATGACAGTGAAGATGGGGCTGTCAGAG[A/G]AGCACAAGGCCCTAAGTGAATGCTTTATCAAACATGCTTATAGATGCCACTCATGGAGGG
Hapmap57884-rs29026697	[T/C]	BOT	1	84515050	1	85888745	1	83900873	GCTGATGCTAGATCTTGGCTGAACCCTCATCTGCGCTGGGTTCTTCCTTCCTCTATCTTC[A/G]GCCCTCAGTGCCTTACACATTTCACCTGAATGCCCTTTCTCCTCAACTCATTTGCACAAT
ARS-BFGL-NGS-22690	[T/C]	BOT	1	84559546	1	85933298	1	83945429	ACCTCCATCTCTTTCTTCTCTGTGAAGCCGAGGCAGGTGGGGGCAGTATCACTTCCCAGC[A/G]TCGTGGCCAGCCTGTAACATCTGTTACTCTGACTTCAATTGCAGCGGATGAATGCATCAG
BTB-01431374	[A/G]	TOP	1	84580772	1	85954529	1	83966655	GGATTCCAGAGCACAGGAAGACAACTGGCCTTGAATGGGAAGAGGACAGATCCAGATGCA[A/G]TGAGTGGGTTCTGCGGCAGGAAGCTCAGTCCTACGTCCTCTGTGAATTGGGATCAGGTGA
ARS-BFGL-NGS-4047	[T/C]	BOT	1	84614199	1	85988054	1	84000147	TGTCTGAATTTTGAAGACATCAGACACAGCTTTCTCCTTGAGGATGAGGGCCAGAGCTGC[A/G]TGACATAAAAACTCCTTGGCTGTGGTCTTCCGGTCGGGCAACAGTTCTTTGCGGTGTTGA
ARS-BFGL-NGS-16561	[A/G]	TOP	1	84650093	1	86023954	1	84036036	GGTGGCCTATTGGTTAGAATTCTGGGCTTTCACTGCCTTGACCTGGGTTTGGGGAAGCTA[A/G]GATCCTGCAAGCTGCACTTTGTGGCCAAAAAGTTGAACAAAAAAAATTAAATTAAAAAAT
Hapmap47779-BTA-92798	[T/C]	BOT	1	84705191	1	86078936	1	84090944	TCTAAAAGAGAGTGGATATGAGACTTCTGTGGCAGTCTAGTGGTTAAGAATCTGGCATGC[A/G]GGGGCTTTGGGTTCAGTCCCTGGTATGGGAAGATCTCACAGACCGCAGAGCAAGTAAGCC
BTB-00037801	[A/G]	TOP	1	84748706	1	86122451	1	84134530	CCAGTACAAACTATCTCTTTATTATTCATTTTAAACATTGACCAATTGTTGGATGATACC[A/G]TAAGAAGCAATGTATATTTTTCTGTTCTCTGTATATGAATAATTTCCTATTGATTGGAGT
Hapmap38311-BTA-39536	[A/C]	TOP	1	84790848	1	86164724	1	84176862	TGGTAAAAATGGAAACTGAAGGTTCCAAGTATTGGCAGATAAGGAGCAGCTGAAGCACTT[A/C]TAAGTAATCTGTGGGTCAAATAGGAAATTTCAAAGAAAAAATTTGTAAATACCTAGAAAT
Hapmap44071-BTA-39540	[A/G]	TOP	1	84850448	1	86222950	1	84235226	TTTGTATTTCCAGCCTCCAAAATAGGGCAGGAGAAAGCAGATAACTCAGTGAAATCACCA[A/G]CATGACCATAAATTCAATTCATATAATGGCAGATCAATAATACCATTTCTTTTTTGAAGT
BTA-39546-no-rs	[A/G]	TOP	1	84897864	1	86277310	1	84284676	CACACTATTTAGGATTTTTATTTGTCTGTTCTACAACTATAGCTAACTTAGGATGGAAAG[A/G]AATTTACTGGAATGTGTTAAATCAGAATCAGAGAAAAGGTCTACAGTCTATTTTCTATAA
ARS-BFGL-NGS-118640	[T/C]	BOT	1	84944278	1	86322888	1	84330371	AAAATGTGAAACTGAAACTGAGCAACCCAGGTAGAGGCCTTCCTGGTGAGAGAACTCCCC[A/G]TGTGTCCCCTGCTTCTAAGTGATTAAGAAAAAGACTGTGGAAATATACTGTGGCCTTCGA
BTB-00038173	[A/G]	TOP	1	84991511	1	86371826	1	84377610	GTAAGCAGGCTGGATGCCAAACAGTGGTAGCCTTTTCAGAGGCGATCAATAAGAAGTAGC[A/G]GTAGCTGTGGCTGCAGAGGATGCAGTTCATTGAGGGATGGTTAGACTTGGCACAAGGGAC
BTB-00038184	[A/G]	TOP	1	85013713	1	86393624	1	84399618	GAAACTCAATTGTTTCTTTAGAACAAGAGACAGAGAACTAGCTCTTCACTACTACTGGGC[A/G]GTTATTTCCTGCTACTGGAAATAAATTTTTTTTGTAACATTGGACAGAATGTCATAAAAG
BTA-123214-no-rs	[A/C]	TOP	1	85079765	1	86459691	1	84465683	GCACACCTTTGAAGGGACATAGTGTTAGTCAGGCTTGTGAAAGGACTCAGTATCATTTTT[A/C]TTTCACTCTTTTGGCAAGTTCTTTTCTTCTTTATTGAAATACAGTTGATGTACAACATTA
BTA-39548-no-rs	[A/G]	TOP	1	85151862	1	86603913	1	84537777	AGCCCCAGTATCTTCAAGGTTGATCATGTTACTCTGTGGTCAGAATCACAGTGGAAAATG[A/G]GTGAGAGCCAAGTTTTTGGACTGTTCTTAACCCCCTCCTCCAGACTCAAACTCACACCCA
BTB-00038398	[T/G]	BOT	1	85178385	1	86630441	1	84564294	ACCCCGTTCTCACCTCCATGTTTTGCTTGTTGAGTTGGGTTAAGATATAAAGTAATGGAC[A/C]AATCTGGATGGTTGCATCTGGGCTGAAAGACTTGTGATCCTCACTGCCTAAACCTATAAT
Hapmap40679-BTA-122761	[A/G]	TOP	1	85200157	1	86652220	1	84586062	TGTTATGTAGGAATTCCATGACAGTAAAGTGAGCATTCTATGTGCTAAATGGTGGTGCTG[A/G]CAGAGACATGACAGACAGGTAAATCAAAACCATACGTGAGTAAGTAACAATTGCAGTGAT
Hapmap55404-rs29024815	[T/C]	BOT	1	85294656	1	86748745	1	84680569	ACATATATTCCATGGCAGTTTTATTAAGTTTGTCTTCATTATTGATAAATATTTTCTTCT[A/G]CCTTTCTACAATGTTCAGTTAGAAGATCGACCACAAGCCAAATATTAAAAAAAAAAAAAA
BTB-00038421	[T/G]	BOT	1	85442472	1	86896546	1	84828367	ATTTTTATTGACAGAAAGATAACCCTAAACAGATAATAAGCAAGATTCAAATCAGGCTTA[A/C]GAGGGAGGGAAACTTCTCATTCATTTTTCAGAAACAGTTGGAGAAGCATTGCCTCATAAA
Hapmap33711-BTA-124326	[A/G]	TOP	1	85525315	1	86979060	1	84911107	TACAGTAGATCCTTGTTGGTAGTTTCTCTTTTTCTATTAGGGATATCACAGGTGTTAAAT[A/G]CTTAACAAATTATAAAATTCATAAATAATTGTTTTTAAATGTATCCTCTAGATAAGAATT
ARS-BFGL-BAC-33752	[T/G]	BOT	1	85595824	1	87048389	1	84980675	GGAGTCTGGGGCCAGCCGATGAGGTGGTGGTTCTAGAGACTGGAGGGCAAGTAAGTGTGG[A/C]TGATGTTGAAGGAAACATCCTTTAAGTCAGAAAAATGCTCTTAATAGGCTTCTTTCCCTC
ARS-BFGL-NGS-117410	[A/G]	TOP	1	85671043	1	87122550	1	85055777	AGCAAAAGACACAAGCTGTGAGCACAATTCCTGGTGTCCAGATGGTCACTGTTAATGATA[A/G]AGGCTCCAGAGACCCAAAGGCCACAGACTGAAGAGTTCCACTCCAGGCCGTTCCTTCATC
Hapmap23258-BTA-124332	[T/G]	BOT	1	85704001	1	87153924	1	85087002	TTAAAAGAGTATATCAGATCTCATCAATAACTGAATTTGGATCTTATTTTTAAATGTGTT[A/C]ATGGTCCTAACACATGGCTTTACTTATCAGATACTTTTAATTAATCTATGAATACATATT
Hapmap42933-BTA-40454	[A/G]	TOP	1	85731453	1	87181371	1	85114449	AGGTGGAGTTTCCCAGGGGCTGGGGAGGCTTATTATTTACCTTTTCATCCTCAGTATCTA[A/G]TATAATACATGCTGTAGGGTAGGGACTCCTGATATTTGACATCTTCAGGGACCTTCTATT
ARS-BFGL-NGS-54077	[T/C]	BOT	1	85911356	1	87338371	1	85280342	CACACATTGTGTGTGCATGTATGTGTGTGTGTGTGTGTGTGAGAGAGAGAGAGAGAGAGA[A/G]AGATGAGGCCATTTTGTGAGGGACCTGGGGGAAAGGGGAGAGCTCTGTAGGAGAAGGAAC
BTB-00038446	[T/C]	BOT	1	85959409	1	87386241	1	85328309	CCCTCTGGAATTCTCCCCTTTATAACTCAGCTTGTCCTGAAGGGGCCAGAAAATCAGGCC[A/G]CAGCCCAGACAGAGAAAATTGTGCTACATGGAAAATGCAGAGCTGAGTCTCATCTCACAC
BTB-00037084	[T/C]	BOT	1	86029442	1	87457261	1	85398326	CTTGTCTCATTTCCTTTTTCCTAATTCCTTTTCTTTTGCCCAAGGTTTTTGGATAGAACC[A/G]TATCGAAAGTCTAGTCTATGGTAATTTTAGAATTTGAGCTGCTGGCCTGCTGATGGGGTA
ARS-BFGL-NGS-58323	[A/G]	TOP	1	86057271	1	87485097	1	85426154	ACAGTCTGTTTATTTAAGTCTGCATTAAATGCTAAATCCCAGGGCCCCATATCAACGCAA[A/G]CATTACTGGAGCAAGTGACCAAGGGAGAGAGTGGTAAGACATGAACTGGGAGATAGAGCC
Hapmap44647-BTA-38494	[A/G]	TOP	1	86087819	1	87515645	1	85456698	TAAATAAGAACTATTACAAGTTGTTGAAAGTAGCATTACAATGTTTCTTTCATTTATAGA[A/G]TTTTCCTACATAAAGTTTGATTATATGGTAAAAACTTAAGAACGTTCCTAAGGATACAAG
BTB-00037008	[A/G]	TOP	1	86134439	1	87563645	1	85501954	GGAGTTGATTTGGCCAAAATTAGCTTAAAGCTGTTTAATGCCTGGCATGTTAAAAAAGCA[A/G]ACCTTTGTTGAGTAAATGAATGAGGGAATAAACAGTTTTGTGATACCAGAGAGAGTCAAC
BTB-00037001	[T/C]	BOT	1	86272010	1	87695018	1	85640654	ATTTGTTGACAGAATTGATCAAGTCCAAATATTATTTTTGGTCTTGCAGACATCACTGAT[A/G]TATAATTTGGAGGGGAGAACACTAGAGTATGAAAGTTCTGGAAATGCTGAAATGTTTTCA
ARS-BFGL-BAC-34208	[A/G]	TOP	1	86351590	1	87774881	1	85720175	AGATTTCCAACTCATGACCAGATTCCATGTGAGAGAATTGGTTTGACTCCAGGAGTTTGT[A/G]TATCCACTAGAGGGCACTGTTTTGTCAGAGGCTTTCTTTGATACCTAGATCGATACCTTA
Hapmap43254-BTA-38489	[T/C]	BOT	1	86421573	1	87845374	1	85790627	ATTTTTTAACTAAAAGAATCCATTAGTTTGATCTTCAGTGTCGTATTTTTCTTAAGAGGA[A/G]CATGTAACTTTGTGAATGGAACATAGAGCTTACATTACAAAGGCATCTTCATCAGTATTT
BTA-38487-no-rs	[A/G]	TOP	1	86448644	1	87872448	1	85817698	GCAGTTTTATCATGGGTAGATGTAGGCCAGGAATGACTTTTACTCAGAATAGGCATAAAT[A/G]TGTAGTTTCCTCCAGAGTGAAGTTCTTTGGGAATCAAGATTAATGTCAATCATATTTAAC
BTB-00036965	[A/G]	TOP	1	86543082	1	87970510	1	85912165	AGAAGAGGGTGGAGGACCTAGCAGACATCCAAGTTGAGCTAATGGTATCTTGTCTCAAGT[A/G]TTTTCCTAACACAGGTATTTCCTTTGCACTAAAATTGTGTAATGGCACACATGTGGAGGA
ARS-BFGL-NGS-115710	[T/C]	BOT	1	86596243	1	88023752	1	85965329	TCACACCTACCTACTGCTCTGGCCCCAGGACAGTCTTATTCTGGCCTCTCCTTCCACAAA[A/G]CTCTCTTCCTGGAATCCTCTCCTCCAGCACTTGACATAAAAACAGACATCTGGTACTCTC
Hapmap48736-BTA-38482	[T/C]	BOT	1	86642884	1	88069858	1	86011556	TTTAATTTGTAGTAGTTCCTTGATCTTTCTTTTTCTTTCGTGCCATAGATGCTTTTGGAA[A/G]ATATCTGCCAGTTGTTTTCCAGAATATCTCTCAGTTGGGTCTGCCTATTTCTTTATGAGT
BTB-00036914	[T/C]	BOT	1	86672185	1	88099159	1	86040839	GGTATAAATCTGTTTATACTTGAGGATTTTAAATCAGATTATAGATTACTTGTAGATTAT[A/G]GCTAAATACATACCATTTAAGTGTTGTTCACTACTCATTTGACAAATAATTTGGTACCTA
ARS-BFGL-NGS-72201	[A/G]	TOP	1	86753474	1	88181050	1	86122181	CAGGAAAACCCTAGAAAAGGATGCTTTGCTGGCACACTACCCTCTTAAGGAAAAGCCCAC[A/G]GGCCTAGCCCTGGCCTTTGTGAGCAAGGGAGTCCTTTAAAATGCACATAAAATTCCAAAT
ARS-BFGL-NGS-82014	[T/C]	BOT	1	86777370	1	88204956	1	86146073	TACATATATATGCAAACATAAACATTTCTGTTATGTTTGGCCATATTAATATATTATTAA[A/G]TAATGATCTTTTGTAAGTTTGTCCACGTTGCATCGTCTCTGTATCTTTCAAGTTAACCTA
BTB-00036683	[A/G]	TOP	1	86818418	1	88245890	1	86187090	TCACAGGTGAATCATCCAATAATGAAAGCCTGTGTCCTTGGTGCTTATGGCACTTTATTC[A/G]TTGGATAAATTGGCCTCAAGAAGTGTAAGATCATTGTTGGTCTTAAGTAATAAGAACTTG
BTB-00036784	[T/C]	BOT	1	86888776	1	88314985	1	86254196	TTGAGGGTTTCTTCTTAAGGCCTACCCTCCAGGACCCCTGGTTTCCCCAGGATGTCCTCA[A/G]TCACCGTGAGCTTCTCATTTGGACTTGCCCTCCCTAGGCTCCATCCAACATCCCACTTGT
Hapmap45277-BTA-38474	[C/G]	TOP	1	86910584	1	88336774	1	86275998	CGAATTAAGGCTTTCCTGTTTATCCTTGGCATTGCTAAAACCACATACTTCCCTTAGCTA[C/G]ACTGACAAACCTTTTATGATAGGCCAGCCAATTTAGAGTGTCAGTGTCAACTGTATATTA
BTA-38473-no-rs	[A/G]	TOP	1	86931672	1	88357866	1	86297091	TACAGTTGTTTATTTCCACTGATATTAGAATAATAGGAAGTGGCTTTCACACTGCAGCAC[A/G]GAAGATTTAAATTAGGATGATTGAAAAAAAAACTTATAAGTAATGTGAACTGTAAAACAT
BTA-38476-no-rs	[A/C]	TOP	1	86968922	1	88395148	1	86334373	CTGTGGTGTGGACAATGTACCATGGGAGCAAAAAGATGATGAAATCTACCCAAGAGAAAT[A/C]ATTAAAAGCATTACCTAAGAGGCTTCATTTGAGTCAGGCCTAAAAAGATAAGTGGGGATG
ARS-BFGL-NGS-22301	[A/G]	TOP	1	87017394	1	88443627	1	86382845	CGGGAGGATTGGGGCAACATTTTCCGGAGTTTAGGGCCGGTTGTGGCGCTGAGGTAGTGA[A/G]GTGTGTAACAAGTTTTCGTTTTAAAATTTCTGTGGTGTTATTACATTGAAATGGCCCAAG
BTA-24439-no-rs	[T/C]	BOT	1	87055723	1	88481955	1	86421169	AACTTTGCAAGCTGGGTCAATCTGTGTAAAACTTGCAAGTTAAGTTCTGAGTACATATCA[A/G]AGTTTCAGGTTGGGATTGGCAGAACTGGGTCTTTAGATTCCTGATAACTTTGTGCTGCCA
ARS-BFGL-BAC-6363	[A/G]	TOP	1	87100663	1	88526759	1	86466135	GCCGGGGCTGGACCTCGGCATAAAGTGTATCATGGAGAAGATGTTTAATCAATTGAAGCC[A/G]GTATTACTATTTCTTTATGTTGTGGCTTTGCTGTTTAAGATACACTATCCATCATTTTTT
Hapmap52334-rs29027507	[T/G]	BOT	1	87161990	1	88603116	1	86545319	AGACAGCCTTCTCATAAATGATGTTGGGAAAACTAGACAGCTACGTGCAAAAGAATCAAG[A/C]TAGACTGTTCTCTCATACCATGCACAAAAATAAATTCAAAGAAGAACACTTACATGTAAT
ARS-BFGL-NGS-13673	[T/G]	BOT	1	87402236	1	88871762	1	86784250	ATGCATAGGAACCCCTGTCTTCTTCTCCTTTTACCATTTCTTTCTGGCCTGGAGTATTTT[A/C]TTTTTGTGGATATTTTAGAGTTAACTTCATTTTGGATTCTAGCAAACCTGATCATTGAAA
ARS-BFGL-BAC-33122	[A/G]	TOP	1	87424785	1	88892608	1	86805687	GTTCTAGAATGTACCATGTGCTGGGACACAACGGTAAACAAAACAGTTTTTGTCCTAAAT[A/G]CTCATTGTGTAGGATTTACATAACAGCCTCAGAAAGTCCAGATACTTTCAGCAATTGAAG
ARS-BFGL-NGS-20558	[A/G]	TOP	1	87454919	1	88922698	1	86835758	CTCTGGGAACCGGGCTTTGCATCTCAACTCTGAAGAATCTAAAGTGAGTATTTTCTTGGT[A/G]ATAAAGGCCAGGGACTCCCAGTAACCCAGTGAGTGGCTCAGGGCTCCACATGGCTGCTCA
ARS-BFGL-NGS-30991	[T/C]	BOT	1	87490723	1	88958566	1	86873402	TTTCCAAATAAGGTCATATTTTGGGTTCCAGTGTTATCTTTTTGAGCAAAACATAATTCA[A/G]TCTATAACACTGGCCTAATGTTAAGTAGTCTAGATGTAGTCATTCACTATCCATTTACAA
BTB-02052555	[T/C]	BOT	1	87539440	1	89007279	1	86922075	GTTAAAAACACCACCAAAAATTAAACTGCTACTTTTGGACATATCATTTATATAAGAGAC[A/G]AGGGAAAGAAAGCCAGCTTTTGCTCCTTTATATATGTCTTCAGACATCACTTTAAAAATA
Hapmap59015-rs29021588	[A/G]	TOP	1	87573900	1	89041798	1	86956551	TTTTCTCAGCTCCCTCTAATATTCACAGATTGGCTGTAGGAGTAACATACTGACCACCTG[A/G]AAAGTGGATCCAGATAGAAATGATCACTTAAAAGAGATCCTGTATGTGGGGCCTCTCCTT
BTB-00038588	[T/C]	BOT	1	87615299	1	89082973	1	86997958	ACTAGAGAGAAGCAGGTCTAATGGAAAAATCACATTACACTACAATTTTAACCCCTAGAC[A/G]GATTTTAAACAGGAATATTGTGCATGGTTGGAGGGCTTAAAGAGAGCTTATAAATAATTC
BTB-00038586	[A/G]	TOP	1	87664746	1	89221641	1	87047388	GAATCTGAGTCTTCACATTTTTACTCTCTTTCTTGAGCCCACATAGTAAATTCAGGCCAC[A/G]TCTCCATATCAGTAACTCAACTATTGCAGAATGACTCAACTAACAGGGAACAAAAGGATT
Hapmap49096-BTA-25573	[T/C]	BOT	1	87725213	1	89161165	1	87107846	GAGGATGAGACACCAGAGCTTGCTCCCTCTCTCTGCCAGGTGATGATGTGAGGATACAGC[A/G]GGGAAGACTCTCTTTCTATAAGCCAGAAAGACAACCTTCGCCAGAAACAAAACATATCAG
BTA-13139-rs29018103	[T/G]	BOT	1	87774971	1	89292441	1	87157668	AGAATAACTTGCCCAAAGACAGGTACCTAGTAATACTACTAGTAGTAATAACAATCA[A/C]TTACTGGGCATGTAAAATGTACCAGGTACTGTGCTGAAAACCTTACATATATTTCAACAG
BTB-01293857	[A/G]	TOP	1	87802892	1	89320366	1	87185596	GTTAGCAATGAATCATTTTTCAGTGCCAATTTTCATATTTACATCATGGCATCTCAAGTC[A/G]CATCATATAGGAAATCTTTAAAACAAAAGTGTTTCTTTCAGAGTAAGGTTTTTTCAAGTT
BTB-01858021	[T/C]	BOT	1	87829634	1	89347108	1	87212337	AAAATACAAACATTTTTCCTTTTCTCATTGTATCCTAGACTTTAAGAAGTACCTGTGACT[A/G]ACGTCACTTTTGGAGTACTTTGCAAACAGAACGCTTCTTAAACGGGGACGGTGCCAAAGC
ARS-BFGL-NGS-152	[T/C]	BOT	0	0	1	89393593	1	87282331	TAAAAAGGAAGTGTTTAACAATGTCAAATGTTGCAGAGAGGTTAAATTAGGCCGAAGAAC[A/G]TCTATGAGCATGGACAGTAATGGAGATGTGATGTTGTCCAGAGCAACATCCATGGAATAC
Hapmap44359-BTA-25574	[T/C]	BOT	1	87913280	1	89430810	1	87319518	AGAGTTGAAATTCTGAATCAAAATATTGGAATTTTTAGATCAATCAATTTAGAAAAGAAA[A/G]TCATTGCATTAATAAGAAACTACAACCCCTTCAACAAAATAATGCCCTCATACATTTCTA
BTA-122780-no-rs	[A/G]	TOP	1	87941018	1	89458552	1	87347260	ATTTTTTCCTTACCACCTGCTGGTGATCAGCTTAAGGAATCAGAACTTCAGGCATCAATA[A/G]TTAATTTGGGTATTTTGCCCTGTGGAAGTAAACTACTGATTCTCAGTAGGCACTCTGCTC
BTA-25575-no-rs	[A/G]	TOP	1	87972118	1	89489654	1	87378359	GAACCAATGGACACGGAACACATAATAAATCCTGCTCGTGAATTATTGAGTAACTTGTCC[A/G]TAACAGCTTTTAATATTTTAGGCCAGGCAGTGATTTCCAAAAAGTAACACAAGCCCCTTT
ARS-BFGL-NGS-105257	[T/C]	BOT	1	87992112	1	89509673	1	87398315	TGTGTGTGCCTGTGGGTGGCAGTAGGATGAGAAGGGGGCCTTGAGAGGTAGGGGGCAGTC[A/G]GGAAGGGCGAGGGGTGCCACTCTACAGGTCTGTGCATGCTTGCTCACATGTGGCCAGATG
Hapmap27233-BTA-162669	[T/C]	BOT	1	88022055	1	89539621	1	87428259	ATCTTTGTATATATGCAAGTCTTTGGGTGTTTGTCTAATGATTTTTTCTTTTAAGGACAC[A/G]TTCCTGTGAACAAAGGGTTGAACCTTTAAATTTAATTTTCAGTTGCCGAGTTTCTCTTTT
Hapmap47477-BTA-103865	[T/C]	BOT	1	88050696	1	89611100	1	87457595	AACAGAACATTACAAGAAGAAAAATATAAGACTGGTTAAGCTAAGGTTTGGGAAGGCTAC[A/G]AATGCCTGCTAACAGTGCTACCTCTATTTCCTGTCATCCCAGAGAAGGAGGAGTCACATG
BTA-103871-no-rs	[T/C]	BOT	1	88086502	1	89646908	1	87493391	CCATTACTTGGATATTAAAGTAAAAAAGACAGAATTTTCAGTGGTAGAATTTAATGTTCA[A/G]GACTCTTACTCTACAGCTGCAAGCAGGAAGCAATTATTTTTATCTTGATTACTTAAATAT
Hapmap54455-rs29016036	[A/G]	TOP	1	88117471	1	89677287	1	87524347	GAAAACTGTTGTCTTACAGCGTGTTTACTGCCGCTTATTGGTAAAGGGATAGTTAAGGCA[A/G]TTTCAATTCATCCTGGCTAAAACCAAATCATTTATCTTCTGCCACTTTTCCCCTCCAAAT
ARS-BFGL-NGS-114428	[A/G]	TOP	1	88150843	1	89710444	1	87557723	GTATGAAAAAAATGGTGTACCTCTGTGTACTGGATACCTCTCCTTGGCCCTTCCAGATCC[A/G]CTTTACTCCTATGTCTGCCCGCTCTGTCCCTTAAAGGTTGACCCTGGTAGACTATCTGTG
Hapmap57808-rs29009859	[A/G]	TOP	1	88167139	1	89726740	1	87574019	GGCTTCCCACTTATATAGGTCAGTGCCAACACCATGTTATGGGACTGTTACACAGCCCAA[A/G]GAACTGAACAGAGTCAAAGCTTTATGCTCTTCAATTGCTTCACTAGAACAATTGAAACCA
Hapmap47817-BTA-104461	[A/G]	TOP	1	88205509	1	89771788	1	87612393	GCCATAATTCAGGGAAAAAATGCTGAATCCCTGAACCAAGGGCAGTGGCAGAAAAGATGT[A/G]GGAAGAAAACTGGCTTGACAGACTTGAAGGAGACAGAACTGATAGGACTGGCAAATGGAT
BTB-01837777	[A/G]	TOP	1	88262684	1	90119205	1	87719760	GGCCGATGTTCAAGTTTCTGCACATTGACTTGTCTACTATGTGTGTTTGCAGGATTATTT[A/G]TAAACTTTGTATAACCTTTAGCTTTTTACAAATCTAGACTTTTTATAATATGCAAGGTGA
BTB-00039253	[T/C]	BOT	1	88462591	1	90156638	1	87837878	ATGATTAATACTTGACACAAAGAAAAAATTTGATTTTCTAGTCTATTTGTTCCTTCATAG[A/G]TCCTTAGGCATCTAAAGTGGGTGAATTGATGTGTACTGCTCTCTTTCTTATCTTTCCATG
ARS-BFGL-NGS-112470	[A/G]	TOP	1	88489434	1	90183075	1	87864717	AGCCCCCTTGTGAAAGAATTTATCACCTCCTTTGCTAGTACAGAGCAGAGAAAGGGAAGA[A/G]ATGGAGGGCCTTGTTTGTGGAGCTGTGTGAAGACAGAGAAGAGGTGGGCGAGGGGAGAAG
Hapmap54781-rs29010500	[T/C]	BOT	1	88539617	1	90233258	1	87914898	TGGGAAGAGACAGTTAGGGACTTTGGAATGGACATGTACACACTGTTATACTTTAAATGG[A/G]TAACCAACAAGGATCCACTGTATATGGAACTCTATTCAATGCTGTGGTCAGCCTGGATAG
Hapmap27046-BTA-40513	[T/C]	BOT	1	88580973	1	90273547	1	87955183	CATATGAAGATTTCCTTAAAATCTAGTGGCTTCTTTTTTTTTTTTGCAATTGATACCTTG[A/G]TAGGCAGCATCTTAAAGTATTTATGAAAGTGATATTTGTATTCTTTTTCTATATACCAAT
BTA-40510-no-rs	[T/C]	BOT	1	88638760	1	90333019	1	88012422	ATATGAATTAGAAAATATAAGAAAATGGAATTAAATTTTAGATAATCAGAATTTTTAAGT[A/G]GAAAAGTTGGAGAAGGACAGCCTGTTCTAGAAACAATTTAAGCAGCCAAGAACTGAGGAA
Hapmap23067-BTA-124363	[A/C]	TOP	1	88676538	1	90389814	1	88050555	ACTAGCAGTGACTTTGCAGAATCCTTGAGCCCAAAGATGAATTCCTGTTTTGCTCACCAG[A/C]TACCAAGTGATAAAATGATGATCATGTGCGAAGAAACATGAAGCTGCTCATTCTCTTTCC
BTA-40495-no-rs	[A/G]	TOP	1	88698235	1	90411584	1	88072234	ATCCTAGAATCAGATTACTTGAGTTCAAATCCTGGCTTTGCCACTACGGATTTTGCGATC[A/G]CAGGCAAATTATTTAATACCTCTGAGATTCAGTTGCCTATAAAATGGAGATAATAAAAGC
BTA-40493-no-rs	[A/C]	TOP	1	88774190	1	90487227	1	88148225	CCGCGTGGTGAGGTCACGTGCCAAAAAGACCAAGGGGTACAGCGTGAATGGCAGGCAGGA[A/C]TGGGGCACACTGAGCAGGAGTGTTTGCGGGGGTTTAGAAAGAGGGCCATTTCCGCTGGAC
Hapmap58015-rs29026448	[T/C]	BOT	1	88801264	1	90514213	1	88175300	CATTGTGTGGTACTGCACTGCTCCCCCACAGTGGAAAAGAGGCTATTATACGAGCTTAGC[A/G]GATTCCTATCCGTGTCCTGAGACGTCTTAGTTAGAAAGATTAAACAAACAAATGAAGAAA
Hapmap33838-BES2_Contig218_781	[A/C]	TOP	1	88827757	1	90540710	1	88201796	ATAAATGCTGTCTAATAGATACTCAAATGACTTAATTACAACAAGGTATAGTTGTTCACT[A/C]GGAAGAAAACATTCCAAAGATATTTAAAACTGCTCTTAATAAGAAATATCAATGTTTTCT
BTA-40481-no-rs	[T/C]	BOT	1	88899250	1	90611547	1	88272768	CTTTGGGGTTAGACGAAAGAGTTTGTACTTGTTATCCTGCAGGTGGGCAGTGTCGCTCCA[A/G]TGGAAGCTTCTCAGCAGCAGTGACCAGACAAGATCCATTTTACTAACATCTAATGTCTGT
BTB-01195902	[T/C]	BOT	1	89059581	1	90792113	1	88649758	TTAACCTGGATTTCTCAAAGACAATGCTTTAGGATGAAAAGAGAGATGATATAAAGGGTG[A/G]ACCTACAGACTATAGGAGCTGGCATATTAGAGCGTCCTCACTCGCTGCAACTGAAAGCCC
BTA-108728-no-rs	[T/C]	BOT	1	89091419	1	90760334	1	88681710	TAGATATCTAGGTATGTAGAAAGCCCAGAAACACATTTTCATTGCTGAAATTTTATCTCA[A/G]CCTTAAAGAACAGGTCATTATAAAGCTGTTTCTAATCCAGATCATAGGAGAATGAGTATA
BTA-108733-no-rs	[T/C]	BOT	1	89140501	1	90809416	1	88730987	GTTAACTCTGGAGGCCCACTGGGAGTGTGCTCAGCGCTTTGGGGCCACTCCAGGGGAGTG[A/G]ATCTGTGTGCTGTCATCAAGCAGCCAGGTTCTACTAACGGCTGGAGGAGAAGGAGACTAG
BTB-01195945	[A/G]	TOP	1	89189213	1	90858128	1	88779135	CCCAGGAAATCACTGTGTAGACAGGCATCAACCTAGTTATTTTATTTTCCTTCTAACTTT[A/G]TCTGATCAAAAATGAAGCAACAAAAAAATGGCTTGTCTGGGTAAATCTTTGCATCAGGCT
Hapmap47529-BTA-122384	[A/G]	TOP	1	89243673	1	90839076	1	88833795	GAAGCATGCTAGTGAGCCATGACTGCTTAATGACAGGAAAACCACCTGGAATCCCTACAC[A/G]CTTAGCAAGGTGTAGCAACATTAACAGTTTGTGTAGAATAGAGAAAAATTAGACTTAACT
BTB-01196345	[T/C]	BOT	1	89284818	1	90880212	1	88874634	ATCTCCTGGCTTCTCTTTCAATATTTCCCTTATGTAATACAATCTCTCCTACTAGAAGGA[A/G]ACTTGGGAGGAGAACCACCACGATTCCCATTGACAACAAAAGGTAGTCCCAGTGATAATG
ARS-BFGL-NGS-94042	[A/G]	TOP	1	89325400	1	90921199	1	88915501	CTCTGATTATTGACCTTAGTTGATTGTGAAAGGAGAGGCCTCTGTATTAAGATAAAAAAA[A/G]GGGAGCCTGAGACAAAGGAGCTATGTTGCCTTGCTTAAGCAGGGGCGGCGGGGGGCCTGA
BTB-01196514	[A/G]	TOP	1	89358747	1	90954550	1	88948850	AAATAATAAAAGTTTCAGATCCTGCTAAAGGCAGTCCCTGAATATATGAATAGAAATAAC[A/G]GGATTGAAGTAAAAGGATAATATATATTGTTTCTTTTGAGATAAATCAAAATACGTATGC
Hapmap51798-BTA-108723	[A/G]	TOP	1	89389341	1	90985131	1	88979452	TACATGGAACAGACATAGAAAAGACATAAAAAAATTAGTAGACAAGGACTTAAAAATTGT[A/G]TATATAAGATTAAAAAATTAACTGTGTGGGCTTAATAGCATGCTTGTATTTGGTACTGAG
Hapmap27729-BTA-108726	[A/G]	TOP	1	89431170	1	91027726	1	89021276	CAGATAATTTTTCTATAGCTATTCAATTGACCCAATGTTATTTATTGATAACAAAAGCAC[A/G]CAAATTGTAACCTCTACTATTTGAGTCACCTTTGTAATAAATCAAGTTTTCACATATGTG
ARS-BFGL-NGS-16663	[T/C]	BOT	1	89453518	1	91050018	1	89043569	TTTATGGTGCTTTGCAATTGATACAACTCTTCTGCCCACTTCATCTCACTTACTTTATCA[A/G]AGCAATGCTTTATGGTGTGGCCATAGGTACTGTATTCACTAGGGATATGTCCCAAGATTT
BTB-01196775	[A/G]	TOP	1	89475293	1	91071909	1	89065516	ACCACTGCTGCAAATAATTTCTTTCCATGGCGTCTTAGTTCTGCCCCTTTCATGGCCCTC[A/G]CAAGTTTCCACCTGCACTTATCTACTGAGACTGATGTATTATCACTGTATGTATTCCTTG
BTB-01196862	[A/G]	TOP	1	89509288	1	91104638	1	89097927	CTTCAAATGGATAAATGGGTATGGTCAGAAGCAAGTTAATTCCAATCTAGTCCCTTTTTT[A/G]AGGATAACAGATATCCTCAAAGAGAAGTGGCAAAAGGCAATGGTAGATGAAGGTAATAAA
BTB-00040563	[A/G]	TOP	1	89592448	1	91187325	1	89181178	AGATTAATAGGCACTGAAGAAGGTTACAGGTAATTGAATATCAAAGCCTGGTGAGGCAGT[A/G]ACAACACCTTCGGATGATCCATCAGCCTGAAGTGGGAGGTTTGCTTTAGGAACCAGGTCA
BTB-00040624	[T/C]	BOT	1	89625133	1	91220014	1	89213860	TATCTTTCTCCATAACCTGATTTCTTTTTCAAATTTTTTAAATGAAGAATGACATATCAT[A/G]GTTATGACACAATGAGGTAAGACTTCAAAATGCAAGTGGGTGTTAGGCAGGAGAATACTG
BTA-119425-no-rs	[A/G]	TOP	1	89671800	1	91266093	1	89259959	AAAGAGGAGGTGTGGATAATTGTTTCCAGGACAGTGGCTATAAAAAAGCAGAGAGAGAGA[A/G]AAAAAAAAAAAAAAACAGTAGATGGAATGAGGAAGACATAATGTCAAGGGACTGTTCTTT
BTB-01401158	[A/G]	TOP	1	89701222	1	91296869	1	89289355	ATCACTGACAAGGAACACTGACTGATAATTTTCTAGAATTCCTACAAGTAACAGTGAAAA[A/G]CAGTAGCAAATAAGATACATGCTACAGAGTACTAAAAAAAAAACAAAACAAAACTAAACT
Hapmap51342-BTA-88730	[T/C]	BOT	1	89734339	1	91330004	1	89322471	TTTCTTAGTTTCCTTTCCTAAAAAGATGTGACTGACTTAAATGATTTTTTTAGGATTTCT[A/G]TCAGTTCTAAGACTCTATAAGGCATGCTGTTATATATCAAAGTCCTTTATACATAAAAGA
UA-IFASA-7467	[A/G]	TOP	1	89755328	1	91351002	1	89343468	AGCACACAAAACTTGGAAGGTGAAAATGAGACAAAGGGTGTCTTCATGTTCCCTTTGAGT[A/G]TGTGTTTCTGGCAAACAGGGTCTTGAAGACAACATGTTCCTTTGCAGGAGCATTCCAATG
ARS-BFGL-NGS-107398	[T/C]	BOT	1	89840519	1	91440772	1	89433389	TACAACAACAGCCCCATCCCCGGAGCTCGATGTGTCAAGGACACCATGCTCCCCCCACTC[A/G]CTACAGAGGGCCCATTTAACCAGCTGCAATAGCAAAAGCAGGGCTTCAGAGGCTCAGTTG
Hapmap51446-BTA-41504	[T/C]	BOT	1	89877873	1	91478126	1	89476002	TTCCTGGGAACCATATAGCCATATATATATTTAGCATTTTTCACACAAAGTATAACTTCT[A/G]AACATTCTAAGTAATACATGGTCTACAATCCTTAGTGCTCTCCAGCAAACTGCCAATCAA
ARS-BFGL-NGS-23253	[T/C]	BOT	1	89900842	1	91501097	1	89498979	TGTGTCAGGGACCAGCAAGAAGTTCCGTGTATGTGTGGGGGCTGCTGTATCGTACCTGGT[A/G]TCCAGTGATAAGAGCGGAGGCCCCCCACAGTCTTGGGTAATGAGTGACATCAATTTAAAG
ARS-BFGL-NGS-29136	[A/G]	TOP	1	90025134	1	91625390	1	89623272	ATAGTAGGAACTGTGAAATTTGGGCTTCTCTTGACTGGAAGGGCCATGGAATGCAGACAT[A/G]TGCCTCTGGCAGGTGACAAGAGGGATGAGGGACAAGCAAAGTGGGGACAAAGTGGAGATA
ARS-BFGL-NGS-25311	[A/C]	TOP	1	90121176	1	91721438	1	89719317	TCATTCATTCTGATTTTACCAGCACAGAACAAAGACAGGGCACTGGGAGGCAAGGTGGGA[A/C]CTGCCCCAGGCCGCACTCTAGGCCCAGATCTGAATGGGAAGTGGGCTATTAGTCCCTGAA
BTB-00041036	[A/C]	TOP	1	90156001	1	91761867	1	89759732	TTGGCCTCTATCATCTGGCTATATCACACCATACAATCTGTATGTGAGTACTAATAGCTG[A/C]AAGTATGCAGAACCAAATACAACACGTACATGTTCTGATATAGTTTCATGACCCTCCTAG
BTA-41494-no-rs	[T/C]	BOT	1	90196132	1	91802142	1	89799974	ATCTTTCCCATACCCTGAATCTCACTGAAGCAGAGAAGTGAGACATATGACAAGGTCTCA[A/G]TTGCTTCATCTGTGAAATAGAGGGTGTTTGCACACAGAGATGCCGAGTCCCACCAACAGA
Hapmap51445-BTA-41490	[T/C]	BOT	1	90242919	1	91848223	1	89846422	ATAGGAACACATAGGTCATAGAAGGTCACAGCAAGTCATCAAGTTACAAGATGAGAAATC[A/G]GCATTATTAGATCATTCATTCATTGAACAAATATTTGATAAGCAGGACTGTCACCCAGAG
BTA-41484-no-rs	[A/G]	TOP	1	90283892	1	91889229	1	89887395	GAACCAATTAAATACTGTTTGCTCTTGCTGCCTACCTCATGATCTCACTGCTTTTTGGCC[A/G]CATAATGGGAAAGAAGTCATTTCAGTAATTGCCATATTGTGAAGAGCCGTAGGGAGTGTT
ARS-BFGL-NGS-3794	[A/G]	TOP	1	90311323	1	91916660	1	89914813	GTTGCTTTGGAGAAGCAGTGAAAAGGCTGGTGTGCTGGAATGGCAATGAGAAAGCAAGAG[A/G]GTTAAACTGGTTGGCCGGTAGGTGGTGGGACCCGATGGAGTCTTAAATGACACCGTTGGG
BTB-00040808	[A/G]	TOP	1	90347030	1	91952263	1	89950486	TGTGTTGTGTGTGTGGGTGCATGCACCAGTGGTCATGTTTTCTTTTCCCCTATTAGACAG[A/G]AAGGAAACAAAAACTTCAACCCTAAAGAATATTTTGTAACATCCTATCATATAGACTAGC
ARS-BFGL-NGS-78317	[A/G]	TOP	1	90430877	1	92039957	1	90033577	TCAAATGATGCACTAGTATTCAGACCTTTGTTTGAGCCCTAGTCCGTTTTATGTGTAGAT[A/G]ACTTTAGCTGGGCCTAAGTTTTGTCAGTTGTATCTGTAGGTATCCTTTGAAAAACTACTG
ARS-BFGL-NGS-29444	[T/C]	BOT	1	90451222	1	92060016	1	90053655	TTAAAATACAGATTTTTTTTTTTACAATTAGTGTTGGCCAGCTAACATCACACCATACCT[A/G]TGATTACACAACCAGCATCAGCATTTGCAGAATGGAGGTTAGCAACTTGGGAAGCTGAAA
BTA-41479-no-rs	[T/C]	BOT	1	90503071	1	92111006	1	90104695	GTTTAATAAGTGGCCATAGTTCTAATTTTTTACCTTTGAAACAAAAATTTTACTTCCAGG[A/G]TCCTTAATTTCACATATGGTTTGCATTAGACTAACATTTGTCTTCGTTCTTCATGAAATT
BTA-41478-no-rs	[T/C]	BOT	1	90561071	1	92198141	1	90161569	GTCTTTATTTTATTTTATTTTTTTTTTGAATTGAGTGTCTTTATAAGAGGATAAACTCAG[A/G]TCTAAAGAGCCTGTGTAGTTTCATTGCTATGACTGAAACTTTTAATACAGAGTTGTATTA
ARS-BFGL-NGS-12933	[A/T]	TOP	1	90637000	1	92272318	1	90235917	TATTCTGGTTTGATTGATGTATCAGTAACACCCAGAGTTCTATATTGGCCATTATTTCTT[A/T]AGCCCACCTTATTTCCTGGCTTCTGAGCTTAGCCATCACTCTTCCTCACTTGAAAGGCAA
ARS-BFGL-NGS-11919	[A/C]	TOP	1	90661827	1	92297146	1	90260740	TGGGCACAAAAGGCTATGTAGTGACTGCTCGTTTCTGCTGCCATGCTGCTTCCAGTGAGG[A/C]AGCCCAGGCCACACTGGGAAGCCATGAGTTGGAGACTGGGCCACGAGCAAACATGAGCCT
ARS-BFGL-BAC-36098	[A/G]	TOP	1	90689913	1	92325177	1	90288829	TGAAAAAAATTGCTTCTTGTTTGTAAGTGCAAGAGGATGTAAAATTCCATTTGTAAGGCC[A/G]GTGAGAGCTGCCGTAAGCAAGCCCAGGAGACCTGTCACTCTTACAGTGCTCTCACCACCA
Hapmap48236-BTA-17964	[T/C]	BOT	1	90714916	1	92348089	1	90311743	AAAGGAGCCTCACTTGGCAGTGGCAGTGAGAGAGAGAAGACTCGGGTCAAATTCTGTGTG[A/G]GTCTGGAAGGTAGAGAAAGACTGGATACAGGAGTGAGTGTGTGAGAAAGGGAGGAGTCAG
Hapmap60827-rs29019866	[T/G]	BOT	1	90759099	1	92433978	1	90354900	TTAATAATGCCCCATTTAGAGAAGAATAAATAGAGCTTTTGAGAGGTTAGATACAGAAAT[A/C]AAGTCCTCTTGTTTTCCCTTCAGTTTCTCCACAGGCTGGGGAGATGAGGCAGAGCTGTGA
Hapmap49986-BTA-41525	[A/G]	TOP	1	90802931	1	92476464	1	90398714	TATTTGAATTAAGCTTTGGTCCTCCTGGCAATCAAAACTAAGAGAAGGATAGTGAATGGT[A/G]AAAGTCTATTACTGCTTCTTTTTTTTGAACAATTAGTGTATGCTAAACTGCATATTAATA
ARS-BFGL-NGS-21075	[A/G]	TOP	1	90858396	1	92531930	1	90454171	ATAAACAATGGAAAAACACCAGCACTCTCTGCAACAGTGAGTCAAAACGTCCAGAGCAAG[A/G]AGCTGACTGGGCCCAGGCACTGTGACTGTAAGCCAGCATCTCTGCCCCGCCAACCACGCC
Hapmap30020-BTA-150228	[T/C]	BOT	1	90895301	1	92568843	1	90491057	GTGGGTGAGGGGCAGGCCCCTTAGAAGAAACGACACGGGAAGCCTGTGCAAATGGGGTCC[A/G]AGGAAGGAGGTGTGTGTAGAGTAAGTGGTGTTGGTGCCTGTTATTAGTAGAAGTCTGAGC
Hapmap46543-BTA-94613	[T/A]	BOT	1	90916197	1	92589740	1	90511956	TAGCCAACCCAATATATGCAATAGGGTAACAGATATTTGAAGTATTAATATACCTTAACT[A/T]GTGTGTTTTTTAGCCAAGGACTTAGTAGAGACTCTTGCAGATTAGTCAAAGTAAACTAAC
BTA-94619-no-rs	[T/C]	BOT	1	90956859	1	92627089	1	90545947	ACGCTGACGGAATTTGTTGTTAAGGATCACACACAGGGATGTCAAGATAAGGCAGAATTC[A/G]GAACAGTGCCTGTCCTGTGCTGGTCAGGAGCCCTGTTACAGGTATCACCTTCTTGCATTC
Hapmap54568-rs29010311	[A/G]	TOP	1	91001080	1	92669977	1	90588788	GAAATGAAACAGTGAAACAGCTCAGTCTGAGAAATGTGGCTCAGGTACCAGAAGTAAACA[A/G]AGATACTAAGGAAACAAAGAAGGATTTCTTGCTCAAGAAGGAATCAAACTTGACTAGGAA
BTA-94612-no-rs	[T/G]	BOT	1	91031267	1	92700622	1	90619077	TACTAACCAAGCATTTGTCTCTGCCCTTAGAATAATTGCTTTCCGATGAACAGGAAATTT[A/C]CTCAGATTTCCTTTGAGATTTTGAACACATATCAGAGATCGAAACGGCAAACACTTGAGC
Hapmap28877-BTA-24431	[C/G]	TOP	1	91066621	1	92735977	1	90654435	ATTAATATAGAATTAAATATTTTGCTTCCATTTTAACTAGAGACCATTGGATCTTTAAAT[C/G]AAGTAATTACTTCCCAAACTGAACTTGTGTTGCAAACCTCTGCCCTTGTCATCTCCCAAA
BTA-24432-no-rs	[A/T]	TOP	1	91093330	1	92762693	1	90681139	ATGGAACTCTGTTGGTTGTGTCCCTAGCCACAGCCTATTTGGTTAGAGCTTAGCATTTTT[A/T]ATCATATATGAACAAGAATACTTGAATCGTGTTTGTTTGTATATTTTTTTAGTGACCCGA
Hapmap44640-BTA-24435	[A/G]	TOP	1	91117527	1	92786889	1	90705336	GGCTTATAGGTAATATTTATGCTCACTGCAGTGTAAACCAAGCAACTTGTTTAGGGTAAA[A/G]TTAAATTATACTTTATTTTAGTTAATTTATCATATGTATGTGAGGACATATGTATGTGAA
Hapmap55511-rs29010538	[A/G]	TOP	1	91154241	1	92823720	1	90742154	GTGTCTCTTTTTAAAAAACTGCTCATAGAAATTTTTCACTGTTTATAAGTGTTAAGCACA[A/G]AAAATAAGATTGAGACAAATTTTAAATAGGCACAGATAATCTTTCAAAGAGGCACTTTAG
BTB-01331667	[T/C]	BOT	1	91248261	1	92898203	1	90791112	GTACCGGCCATCTTGTAACTTCTTAAAATGTATAGCTATGACTTTAATGATTATTAGGCT[A/G]TCCTTTCTTCCTATCAGATTTTTGTTAAAGGCCATTGAAAACTGATCACAACCACCTAGA
BTB-01331698	[T/C]	BOT	1	91270222	1	92920048	1	90813174	GTTCTTCCATGTGGGAGAGAATGGCAGCCCACGTGCACCCCATTGTCTCCTAGCATGCMT[A/G]GACCAGGGCATCAGGCTGATTATTCATGGGGTAGTGTGTGGGGCTGCTTGAAGGAGGGAG
BTB-01331738	[A/G]	TOP	1	91315818	1	92965212	1	90858737	TCTCTTTTGTCCTCTCTCATGTATCCCTAAGTATATTTTTTAAGCCTTTTAAAAGGATGC[A/G]TATGAAAGAAGTCATAGTGTTACTGTTACTTCTAAACTTCCATAAAAAAGATAAAAAGAT
ARS-BFGL-NGS-60701	[A/G]	TOP	1	91358383	1	93007751	1	90901301	AAGCAAAATCTCTAGGCATGCAAGGTTAGATCATGTAAGGCCTCATAAGTCATGATAAGG[A/G]GTATTAAATTTATCCCAAGTTCAGCACCAAGCCACTGGAGAATTTAAACGGGAGAGCAAA
Hapmap27463-BTA-162240	[T/C]	BOT	1	91435586	1	93122020	1	90978420	TATCATGGTGACAGCAGAAGTGCAAGAAATAGAGGCATTTTACAAGCTTCCTATTTTATC[A/G]TGTCTGCTGAAATTTTATTGGTATGGAAACTCAATGGTCAAGCAAGAGCCCAGGGGTGGG
BTA-24172-no-rs	[T/C]	BOT	1	91490680	1	93184487	1	91038517	ATCCTTTAGAAATGTTTCACAACATTTAATCTAAAAGGAGAGAAGGCATTTGGTTTGTTT[A/G]TTCTCATACTGGTTTTCCATGAAGGTTCTGCTCTTTGTTGAAAGTCACTGGGATATCTCT
BTA-24073-no-rs	[T/C]	BOT	1	91533901	1	93263038	1	91070586	TGAATGATTTGCAGATGCTAGTAAAAATTAAAACTGAGTCACACTATTTTCAATTTGCAG[A/G]GGGGATCCTATAACTGGCAGCTAAGTTAAAACAAGAAAGTCTCTAAGTTCTATTTTTATT
Hapmap41804-BTA-24071	[A/G]	TOP	1	91554463	1	93283602	1	91091148	ATAACAGTGACGTAAGTTAACCTAGGAATGATTGTGGAAAGCAAACAGAAGAGATCCAAG[A/G]ACTAAGTCCTGAGAACCTTAAACATTTGGAGATCAAGGAGATGAGAGACACCAGCAAAAA
ARS-BFGL-NGS-67044	[A/G]	TOP	1	91582464	1	93311609	1	91119155	AAGCCTTGCCCAGCTACGTAGCATATCTTCTGGTTCCATACTTGCCCCATTCGCCCATCT[A/G]CAAGAAGTATGGCCTGATATGCCAGGCAGGCTCAGAGCCTAGCTTCTGGTTCATCTGAGC
BTB-01342372	[T/C]	BOT	1	91687256	1	93418568	1	91224319	TGACTTTATTCTTGGAATGAAAATCAAATATGGAAAGAGTTTAAATCAAAGATTTTGAGA[A/G]TATGTACATGACAGAAAAGGAATGGATCTAGGAAAAGTTATACTGGGATAAATATCTATT
ARS-BFGL-BAC-36911	[A/G]	TOP	1	91718782	1	93450164	1	91255865	CACAGGCTATACATAATAAATCTGAAAACGAATAGCTGATAACCATTGCAGGTTCTCTTC[A/G]TAAGCTTTTTTTTTTTTTTTTTGTATTTTCACCCACAAAATGGAAAGAAAATAATATCTG
ARS-BFGL-NGS-20424	[A/G]	TOP	1	91840712	1	93572607	1	91377855	GCGGGATTGTCTCAAGGGAACATAGAAGCTCATTTTCACTCCAGATACTCCATAATGGGA[A/G]GGGTGTGGCCACTGCTCACTGACCCAGGGATCCTGTCAGTTCTGGTGTTGCTTCTGGGTC
BTB-01762766	[A/C]	TOP	1	91904464	1	93599283	1	91405014	CTTGATCTTAAAAAATATGTGAGCACTAGTCAGTGTAAAATAGAAATCCATATACTATGC[A/C]AAGTTTATGCTATATTATAAAGAATCGAACAATAAAAAGTGTTTTTAATATATTAACCAC
BTB-01762784	[A/G]	TOP	1	91926201	1	93621041	1	91426758	AGACAATTTTTCCACGAACTATGGCTGGGGTCGAGGGATGGTTCATATGGTATTGCAAGC[A/G]ATGGGGAGCTGCAGATGAAGCTTCACTAGCTTGTCTGCTGCTCACCTCCTTATGTGCTGC
Hapmap33028-BTA-147613	[A/G]	TOP	1	91988409	1	93660142	1	91465868	TCAGACATGACTTGGCAGCTGAACTAATGGTATATGTTGCATTAAGTTGTTTTAAGGATT[A/G]ATGTGCTAGAGTATGCAAAATGCTTAGAATATTGCTCAGTATATTGTAGGGAGGGGGAAA
BTB-02064590	[T/C]	BOT	1	91857655	1	93749467	1	91551717	TACCAATTTATCCTGTTTCTTTGTATCCTTAGATAATCTCCAATCTCTCAATTTCTGCAA[A/G]AAGTGTGTTAAAAATCGTACATAGTGGTTTTGGATGTATTGTTTCCATCTAAGAGTCTGA
ARS-BFGL-NGS-115400	[A/G]	TOP	1	91888946	1	93782654	1	91582968	CCACCTCCTTAAAAGAATATCTCAAGTTCATCATTTAGCCCTGGCCAACATACTTTTCCA[A/G]TTTGACCTCCCCTTCCTTATTTTTCTCCTTTATATCCATTACAGTCTAGTGAAACTACCC
Hapmap34097-BES3_Contig167_336	[A/C]	TOP	1	92090517	1	93805921	1	91625747	AAAGATAGGACAGCAATAGTCACTTTGGATTTATGGTAACAGTATAACAGAAACAGGGGT[A/C]CACATATTGTTAAGGATTTATATAAATCCTTTACCACAACACACTAGATTTTTTAAGGTA
BTB-01331303	[A/G]	TOP	1	92138426	1	93854410	1	91673661	CCTACTTCCCCTTCTTCTAGCCCACATCTTTGGTCTTTCATTTAACATATGAATGACTAC[A/G]TATTAATACAGTCAGATAACCCTGGGCAAATTGTGTATTTCTATTCCTGTTACTAGTTAC
BTA-118144-no-rs	[A/G]	TOP	1	92204771	1	93920925	1	91737909	TGTATGTATATGCTCTATTTCAGCTGACCCTCTGTACCTGTGGATGTACTTTGCCATTTC[A/G]TATAAGGGATTCAAGCATCCTCAGATTTTGGTTTGGGATGAGGATGGGGAGGCTGTCATG
BTA-112211-no-rs	[T/C]	BOT	1	92225849	1	93945350	1	91758979	TAGTCAGAGTGTACTAAGTCTAAAGAAAATCCTGTAAAATTCAATATTTATTAACTCTGG[A/G]ATATTTTGGTAAGGCAGTTCCATTCAGTTGTGTTATCAAAATGCCCTCAAATGTCCTGTT
BTA-24325-no-rs	[T/C]	BOT	1	92273799	1	93993441	1	91806937	TGATTAGCAGATGATTTAATGGGGAAAGAAATCACAATAAATTATGTGTAAAGAGGGTAC[A/G]AGCCAAGAGAGTCGATTCACCAAGGAGAAACCCAAATGCAGGACATGAAGGACCCAGGAT
BTB-01331221	[A/G]	TOP	1	92308130	1	94027673	1	91841270	CAGCACAATTTTATTTAGAAAATAGCAGGCCAATACGTCCTCAAGGTGCGAGGGCATGTC[A/G]ACCCAAAGACGCAAAGAGAAGAGAGGGAGTGGGGAGCCCTGGCCCTTTGGCTCTTCCTTT
BTB-01331173	[T/C]	BOT	1	92331878	1	94052770	1	91865169	TGGTGTCTTTGCTTCTTTGCTGTCGATTTTTTTACTATCTAGCATGAATAGAAAAACTCA[A/G]TGAGGCAGAGCAGTTGGCAGAGATTTAGAAGAGAGGTGAGAGACATAGAAACATAAGCAC
BTB-01211220	[A/G]	TOP	1	92357722	1	94078580	1	91890986	AGCTTTAAAGGAAGTGTATATTTCAGAGATGTTCAGACATGTGATACATGAGAGAAGCAA[A/G]TAAAGTGGAAGAAATGGCTTAAGCAAAACATGGAGGATATAAATCACAGAATATGCAGGG
Hapmap47178-BTA-111157	[T/C]	BOT	1	92461552	1	94181808	1	91999824	CCCCTGGAGAAGGAAATAGCAACCTGCTCCAATATTCTTGCCTGGGAAATTCCATAGACC[A/G]AGGAGCTTGATGGGCTATAATCCACCAGGGGTCACAAAAGAGTTGGATACAACATAGCAA
BTA-111161-no-rs	[A/C]	TOP	1	92495958	1	94216215	1	92034230	CAAAAACTAAAGGATTTCATCACCACTAAACTGGTCCTGCAAGAAATATTAAAGGGATTT[A/C]TTTAAGTTCAAAGGAAATGACATTAGTTAATATGAAAATATATGAAAGAAAAAAAATACC
ARS-BFGL-NGS-39699	[A/T]	TOP	1	92581626	1	94303131	1	92117648	TCAAACCTGTTTTCCCCCCTTAGAATATATTGATTGGAATGGAATTATTGGGTCAAAATG[A/T]GATTACTTTAAGGCCTTCAATACATACTGACAAATCATCCTACAAAACACTAGTATCAAT
Hapmap26451-BTA-156064	[T/C]	BOT	1	92615520	1	94336479	1	92151367	TTGTAAATCTGGAGCATTCTTCAGTCTCAAAGTAGAGAAGATTAAGAAATACAAGACAAA[A/G]ATGCCATGAGAGCACAGACTAAGTGATGCATCAAGACTGGAGTTTTATTAGAAGAAATAG
Hapmap52705-rs29019397	[A/C]	TOP	1	92648727	1	94369684	1	92184564	AATGGCAACAGATGCCATAAGCAAAATTTCATTCAACCTGTTAACTTTGGTTCCACTGTA[A/C]GAATCATTTAATTAAAAGTCTTAGTTTTTAAATATGATTTTTTAAAAATAGCATCTGCTT
ARS-BFGL-NGS-23990	[A/C]	TOP	1	92687973	1	94409183	1	92223798	ACATGAAAATAGATTATGAAAGATTACCACATGCAATTATGGAGGCCCAGGAGTCCCAAG[A/C]TCTGCAGTCAGTGAGTTGAAGACCCAGGAGAGTTGATTACATATCCCCAGTCTGGGTCCA
Hapmap54865-rs29015706	[A/G]	TOP	1	92748968	1	94470191	1	92284797	GCTCTGACCTTATCAATCTCTAAATTAACACTATAGTCAGACTACTTAGTTCACATCCTA[A/G]CTCTGCTATGTAATTTAAACCAATCATTTAATTTATTTATACTTAAACTCCATATTTGTA
BTA-17925-no-rs	[T/C]	BOT	1	92856829	1	94552474	1	92393192	CATATCTTGTTAAAAAGGTAAGCCAAAATTCAACATTTTTATGGTATTTTTCTAATATAA[A/G]GAAACAATCTGATGATGAACTTTAGCTTGTGCTAAATTTTTCTGGAGCAGCACTGAAACG
BTA-17923-no-rs	[T/A]	BOT	1	92958471	1	94653903	1	92494787	TACTGGACATGCTTTCATAAACATCCTACTTTCTTTTTTCACATGAAATCAAAGGTTACA[A/T]GGTAATAATTATGCATCAGAATAGATGCTTTCAAAATAGGCCTCTTTCTACTTATTTGTC
Hapmap53960-rs29016796	[T/C]	BOT	1	93002837	1	94697347	1	92539150	ATGAGCACAAAATGACTCTCTAGTCTCCTTGAAATATTTCTTTCTGGCAGTAAGTTTAAT[A/G]TCTGTTCTGCTCTCTTCTATCTGCCGATGTACACCACAACAAGGAAAGGTTAATTCTGAT
BTA-17929-no-rs	[A/G]	TOP	1	93084421	1	94762864	1	92605645	CAAAAGATAACTTAGGTCAAAATATACTTTTACATAACATGCCTGCAGAATAGAAGCAGG[A/G]ATTTTTTTTTTTCTGGGAGATTATGAATTCTCATAGTTTTATTTGTTCTCAAAGTGAAAA
BTA-17930-no-rs	[A/G]	TOP	1	93172083	1	94850836	1	92693722	GACATGGCAGTTAAAAAAGCATTTCTTCATAGCAAAAGTTAGAACTAATTTATTTTGCAT[A/G]ATGAGAAGTAATCCAAGATAAATGAATCAAATACATTATATATGATATTGCTACATATAT
Hapmap40307-BTA-42417	[T/G]	BOT	1	93252325	1	94931081	1	92773961	GAATTTTCCAATATGAATATATTGCATGTTCCTAAATTTTGTTTTCAATTTAAGTTGAAA[A/C]CTAGTTCATATTTTTACAATGTTCATTTGAAAGAAAGAAAATGATCTCATAAAACTGAAT
BTA-07846-rs29027508	[A/G]	TOP	1	93279488	1	94958245	1	92801124	CATCTACTTCCAGCTTTCTTTCTATAATGAGGTAAAAACAAGCTTTAAGTGTGTTTAAAG[A/G]CTCTTCTAGTTTAAAAAAGAAAGAAAAAGAAAAATAGCTTTATCAGTTTCTGTATCA
Hapmap25356-BTA-42424	[A/G]	TOP	1	93375720	1	95054399	1	92897356	CCTTGTTTCAGGGTCATTTCTTGTGCTTATTCCGTCTGTTGGTTTCCTTCTTTTTCGTCC[A/G]CCTTCTGACTTGGACAGCACCTGTTCTGTACCATTACCTTGGCAGGCAGCTTTCATGTAC
Hapmap50358-BTA-42427	[T/C]	BOT	1	93403653	1	95082341	1	92925288	TCACTAACCATATCAAGGTAGCATAGTCTTATCTGCAAATTACTAAAAATAATCAGCTCT[A/G]AGAAGTGACCTTGGATGAAGCAGTATTAAATTGGCGAGGAAATTTTTTTGAGGCATCACT
ARS-BFGL-NGS-40011	[G/C]	BOT	1	93470466	1	95148546	1	92991492	TTTCTCTTTGAGCCTGTCGCCATTTAACACCGCTACTCGAGGCCCCCTTCCCACCTCGCT[C/G]GGCAAACGTGTCTTTTATTATGACTCAGCCCAGCTCGCTCCTTGCCAAGCGGCTGACGCT
Hapmap42562-BTA-48245	[A/G]	TOP	1	93567460	1	95245458	1	93088402	AAGAAAAATAATTGTTCTGAGAATGAGGTCTTAAGCTGGCAGCTTTAGTGCACAATCTTG[A/G]ACCATCAACTCCAATTAAGTTCTTATGCCCCTTTGGTAATGGTGATTAAAATATTAATCT
ARS-BFGL-NGS-107347	[C/G]	TOP	1	93601848	1	95279845	1	93122790	CATCATCAGGCTACTCATTGTAATCATTCATCTCACCCATGTCCTCACTGTCCTCTGAGT[C/G]TCCTCTCTCCTGGCCATCTTAATCCTCCTTCTCCTTCTTGTCATAGTGGTCTGAGTCTAG
Hapmap41001-BTA-48148	[A/G]	TOP	1	93706862	1	95384348	1	93226975	CCTACTTGGCCTTTAAAAGTGCTTTCCTGAAACCCATTGAGGAATTTGGGTTTTTTGAGC[A/G]TAAGCTGCCCTGGACTCCTTTTCTGGCAGCTTATACTGAATGGTGTACTTTCCTTCACAA
Hapmap61079-rs29013410	[T/G]	BOT	1	93892947	1	95456257	1	93299040	AAGCCCTGAAGAATGAATAGATTATAAGGGACTAGTAAAGTAAAAATGAATAGTTTTTAC[A/C]CAGTATATAAGAGAAACAGGGAGAAATAGGAAAGCAACATGGCCCATCTTGTTTGGTTAT
Hapmap52501-rs29022252	[T/G]	BOT	1	93929607	1	95492917	1	93335700	CATAGCTCCTGAACCATGTGAAAAGCATTATGGTGAAGTATTAGGGGATAAATAAATAGA[A/C]AAGATAAGTAGGCTGCCCAGACTGGGTGAGTTAGAGAGTTAAACTCAGTTGAAAGAGGGA
Hapmap42952-BTA-48143	[T/C]	BOT	1	93954887	1	95518232	1	93360980	CTTCCTCTTGGCTCAATGATCTAAATAAAGTTTTAGTAGAAGAACATTAGGATGTGTATA[A/G]AAAAGGAAGAATGGGCAGTCATATCAAGAAAGTATGGAGAATACATGTATACATCTTATA
ARS-BFGL-BAC-36882	[T/C]	BOT	1	94053202	1	95616571	1	93459358	AGAGGGAGACCCTGAGCTAGAATTGGTCGTGTGCTTATCCTGGACCAATCATCTGTGTCC[A/G]CATGTCATCCTATTGTACAAATGCTGCAGGGGACTTTCTGCCATGAATGAAGTGAGAAAT
ARS-BFGL-BAC-36880	[T/C]	BOT	1	94090278	1	95653469	1	93496388	TAAGAAGTCTGTGGTCTATAAATGATGCTATACTTTATTATAAGCTCTTGCTACCCTTAT[A/G]TGAAAATGTATATAGAAATATTCCACAGGTGGGAAATATTTTTCTTAGAGTTTTTTTTTT
Hapmap49190-BTA-48142	[A/G]	TOP	1	94127480	1	95690574	1	93533808	TTATTTTTCCTTCTGGCCTTTTCCATTTCCTCTTTCAGAAACGTGTGATGAGATGATAAT[A/G]ACCATCAGACAAATCAGTGGTGCTTTCTTGTGATATTTTATTTACTTTCCCTTAATGTAG
Hapmap55432-rs29009621	[A/G]	TOP	1	94214604	1	95777553	1	93620708	GATGTTACATATAATCAGTAAAAATGTTTGAGGTGTAACCTATCAATTGTATAAAACAAG[A/G]TACATCACCATCTAAGTATATACATTTTGGTAACTAATTTGTAAAATGACTATCACAGTA
BTA-121233-no-rs	[T/A]	BOT	1	94239208	1	95802158	1	93645312	TTAAAAAGATCTTTTTTTCGTATTTCATGGTGGGAAAAACATAATCATATGACATTTTTT[A/T]AAAATTTCAGCTTGATTGTGTTTTTTATATCCTTTGCTTGGCCATGTCATATTTATAGTG
Hapmap24383-BTA-158893	[A/C]	TOP	1	94471948	1	95972035	1	93876619	GAAAATAGTATTTTTTTCAGAGGCTTTCTCTGCCTTGATGAGGTTAATAATTTATTTGAA[A/C]ACACTATAATGGCATAAATAGCTTTTTTTGTACCTTCATTTTGATAAAAAGAAAGAAAAG
BTB-01087150	[T/C]	BOT	1	94512100	1	96000462	1	93906113	ATACATATTATCAAGCTTAGTTTTGTTCTCTTTATGCTTTATAAAAAATTATAATACATA[A/G]AAGTTCAACTATTTACTTCCCTTCTCTCATCTGGTCCTCTTGTGGTGGGGTATAAGCCCA
Hapmap42095-BTA-120006	[T/C]	BOT	1	94623786	1	96075933	1	93981570	TTTGAATCCTGTGATTGCTATTGAGAATATAGTCATACTCAGTATTTCCACCATGCAATA[A/G]TGCCTTTAAACAAACTAGCAATAGACTGTTTTACTGAATTTTCTAGGTGATTGTTGACTT
ARS-BFGL-NGS-14083	[A/G]	TOP	1	94677356	1	96129508	1	94035144	AAATAAGCCTAAAGGAATGACTGCTAAGCATTGTACAAATCCTGTGTCAGACTGAAAGAT[A/G]AAGAAAAGAACAAGATAAAAATGGCCAAAATAAAATATAGGAGACATGCAATTATAATAC
ARS-BFGL-NGS-104582	[T/C]	BOT	1	94699308	1	96151471	1	94057095	GGTGGGCCATGCTCAGTAATTCTTTAATCCAATTTTCTGTTGATGGGCTGGGCTGAGTTC[A/G]CGCCCTGTTGTTTGGATGAGGCCAAACTGTTGACCCACACCTCACCAGACACTCCTGGAC
ARS-BFGL-NGS-106939	[T/C]	BOT	1	94730717	1	96182882	1	94088505	TCTCCTCCTGGGGCCCTGTCTGTACCATGCAAACCCATAAAGAACAAGAGAGTGAGGCCT[A/G]GAAAATCAGTTTAAATTAGGACCATTGCCAGTGAGATGAAGCTTCTGTTCATGCCAGGTG
BTB-01086885	[T/C]	BOT	1	94776896	1	96228589	1	94134092	GCAAAGAACATCTTCAATGATTTACTCAAATAGCCAGAATTCAGTTACTATTTCCTGTTT[A/G]AGAGGTTAATCATTTTCCCTTAGTGCATTAATCATCTTTCTTCAGTGTTTAGTCATGGAC
BTB-01793064	[A/G]	TOP	0	0	1	96315406	1	94190023	TCAAGTCCATTCTGCATGATAAACTTCTCTTCACTTTCATATAAATGCTGTTACAAATCA[A/G]YAGGGTGCTTACAAAGGTACAGGGTGGAAGCTTAACTTGATCTTCCATTCAGTGGTAGTA
ARS-BFGL-NGS-80214	[T/C]	BOT	1	94860836	1	96288960	1	94216818	ACCCCTCATCACTTGTCCTTCATCCTCCACCACCTGGAGGCCCCTCCAGCTGCTAGTTTA[A/G]TCTTGGAGAGCATGATCTTAAACCCACTAGCCTATAAGATAAAACATGTAAACATTTAAT
BTB-01086841	[A/G]	TOP	1	94882093	1	96337882	1	94237113	GTAGACAGGGAAAGCACAAGAAAACAGACAGTAAATTAATTATAAGGTCATGTCAACAGA[A/G]AAGTAATGCACAAGACAAACAGCTCTTTATGTAAATATTAAGTCAGATTTATTTCTTATC
BTB-01086812	[T/C]	BOT	1	94923462	1	96379265	1	94278477	TAACAATTTCTCTCACTTGTATAATGGAAGAAAAGTTTTTTTTTTTCTCTTAATGGAAAC[A/G]ATATAGCCTGGACCCTGTAAAGGTGCACACAAATATTGTGAATACTACCCACATGCTGAC
BTB-01086804	[A/G]	TOP	1	94952782	1	96408612	1	94307815	CACTTGCTTCTATCTTGGAATATGCATATTTTTGACATTAGCAAAAACTGCTTTAGAGGT[A/G]GATTGCTACTAATATCATATATTTTAATACTGTCAATGTGCTTGCTTATTTTTCATGTAC
BTB-01086791	[T/C]	BOT	1	94980756	1	96436596	1	94335798	TACCAGGTACAAAGAAGCACAGTTGCTTTGATGCCATTATTACCATTTGGTGACTCTGTG[A/G]TCAGCAAATGGTTTGTCAATTTAAAGTCTGGAATCCCCCACTCATATGGAAGTGTAGTGC
Hapmap40301-BTA-119986	[T/G]	BOT	1	95029947	1	96485763	1	94384954	TTTGGCATTGTGCTAAGTTCATATAGTATTGCACTCGATATTGTCTTTTATTGATGATAT[A/C]TTATTAAATATTTTACTCCTAATTTTCAGGTAAGGAACTTGCCTGAAGAGAGGGTACTAA
Hapmap27891-BTA-158889	[T/C]	BOT	1	95064999	1	96536131	1	94420135	CATACATTTATTTTAATTCAATTGAAAGGAACAACCAGTAATTTAGAAATAGAATTAGGA[A/G]GAAACGACAATATTTAAACTGAAGCCTAATCTTTAAGAGTTGAGGAAAACAGTATGGATA
Hapmap41451-BTA-119981	[A/G]	TOP	1	95258770	1	96607783	1	94492589	TACTCTCTAAAGACTCTACTGCTGTGGTTGATGAAACAGTGAGGGTAGTTACTATTACCT[A/G]TTGGTGTCTGGTCCTCCTCCCCTGTCCCTATGTCCTGCTTGTCTCTCCAGCAGACATGCT
BTB-01086542	[A/G]	TOP	1	95279975	1	96628972	1	94513295	ATCTTTCATTTACAAGTGAACCTCTTCTGCTGGCATACTACCTCAAATAGCATCAAAGCA[A/G]AATGAAACACAGGCAGCGTTTAACAACGCTGGTAACCATAGAAACATATCATTAAAGAAT
BTB-01591692	[A/G]	TOP	1	95297194	1	96646195	1	94530514	GTTGGGTTCTTTGCTCTGGATGATGGGTACTTTGGGTTAACAGACTATTACATTGATGAC[A/G]TGCATTATTTGCCTCTGTTGCACTGATTAAAGGGTCTCTCCAAAGCTATTGCTGGAATGA
ARS-BFGL-NGS-113387	[T/C]	BOT	1	95343592	1	96692593	1	94576910	GTAGATGGTCAGGATTTTCACCAGCCCCCAACAATCATGAGCTTCCCATCTCAATGTGAC[A/G]TCAGTGAAGGCCACATGAGGAGTAGTGATGAGGTACTGCTAGAGAGTTATCAGTGCAAAC
Hapmap58800-rs29016980	[A/G]	TOP	1	95394906	1	96744251	1	94628225	GAGAAATTTCTTCCCTTTTCTCCTAAAGCAGCCAGTTCCTTCAGAGTGATAATAGGACTC[A/G]GCAGAAATCTAAGAGCAAGAGTGCAGCTCACTGGCACAGCAACCGTGGTAAACAAGGAGA
ARS-BFGL-NGS-83934	[T/C]	BOT	1	95423065	1	96772614	1	94656385	GCTTTGCAAACCAGGGTTAGTGGAAAGGAAGAATGGAATATTAAAGCAGCAGATTAGATT[A/G]CAGGTAAAACCACCTTGGCCAGGGGGACTACAGCACTATCTCAGGCTTTAATACATGTGA
Hapmap52675-rs29021342	[A/C]	TOP	1	95477262	1	96826810	1	94710581	TTAAAAATTAGGAGGGAAGGGTTAGGAGAACACATAGAACTATTTTAGCATTCTGAAAAC[A/C]AGAAAAATGGATAGACTAGTTTACTACATATTAACTCAAATGAAAGAGATATATGCTTAT
Hapmap48635-BTA-118353	[T/C]	BOT	1	95608009	1	96957948	1	94841327	ATTTACCATGCACACACACTCTATTCAAAGTGTGCAACAGTCTCTCATCAGGCAGTTTTT[A/G]TTGTGACTGATTTTCTTTGCAATGTGTGAAAGCCCTGGGACAGAGCTGCCAAGGGCAGGG
ARS-BFGL-NGS-102502	[A/C]	TOP	1	95643754	1	96993693	1	94877072	TGATCCATTTTCCTACTTCAGAAAGATCTCTGAGAAGTTTCCAAGTGCAGTCATCTCAAT[A/C]CCTTGGCCCCTGAGTAACCAGCCTACCCGGCTAGACCTTTGCCATACCTAGTGGACACGT
ARS-BFGL-BAC-36902	[A/G]	TOP	1	95684940	1	97034901	1	94918244	GTGTGACATGGGGGATGGGAATGAAGTGGAATGATTGGGTGGGTTTGCTATCCTGCTCCT[A/G]GGTTCCCTGAAGTGGGGAAAGTTCCAGGAATAGACACTGACTTGAGAGCCTCCTATGAGA
BTA-122559-no-rs	[T/C]	BOT	1	95718992	1	97068957	1	94952296	GGTAAAATAGCTCTAAAGATGGGGGGAAATAAACATTTCTTTTGATAATATCAAGACTGC[A/G]TCATCACTGAAGAATGCATTGTCTGGAATGACTGTGCGTGCCTGAATCACACTGACTTTC
ARS-BFGL-NGS-104619	[T/G]	BOT	1	95750768	1	97100733	1	94984070	TTCATGAAAGTCCAGAGGAGGACGACAATGGCATCCTGCTATAGACCCAGCAAGCAGGCT[A/C]ATTTCCCAGCGAGGCCACCACTATTGCCTCCACTCAGACTAAGCATGCTTGCCAGGCACA
BTB-00042026	[A/G]	TOP	1	95793312	1	97143194	1	95026535	GCAGTTAAAAATCTGGCTATTTTGCCAACATGCCAAATTTTTGTTATAATGGATTTTTAA[A/G]AAAAATTTCACCTATTTATTAGCTATTGCTTTCACACTCAGTAGATTAGAAATACGTCCC
ARS-BFGL-NGS-111885	[A/G]	TOP	1	95819377	1	97169259	1	95052600	CATCATCTGAAAGGTTGAGGTTGGACCAGATATGAGAGCCAGATGGAGGCTCTCGCCTGG[A/G]AGCTTGGCCATGTTCAGGGGATGCTCCAGCATCGTGGCCCTTGGGATGGCAAACTTCTTA
ARS-BFGL-NGS-2011	[T/A]	BOT	1	95847141	1	97197023	1	95080364	GAGTCCGACACGTCTGAGTGACTGAACTGATCTAATCTGACCCATTGGCCTTTTTTTTTT[A/T]AATTGAGCTTGCATGAGCTGTTAATGTATTTTGAAGATTAATCCCTTGTCAGTTGTTTCA
ARS-BFGL-NGS-89308	[T/G]	BOT	1	95910972	1	97260721	1	95144193	AAAGGTCTTCCTGGAGCCCTGGGCTTACACTGGCAGTGCCTCTGAGAGGTCTTCTGCTCC[A/C]CCTTCAACCCCCGATGCCCATGGCCATGTACCTTTGGAAGCATCAGTCCCATGACCTAGG
Hapmap32288-BTA-124469	[A/G]	TOP	1	95981167	1	97330352	1	95214508	TCTGAGAGTCCCCTTCAGTTGACAGTTGGTACTGTTATGTACACATTTATCTGTGTATCT[A/G]TCTATTCAGTTTGCTTGCTTCTTTACTTACTTTTATGTAATTACTTTGAAGAAGTGATAA
Hapmap58062-rs29012621	[A/G]	TOP	1	96059058	1	97408253	1	95292394	TGTAGGCTTAAGAAGTAAAGTTGGACTGGATAGTGACAGACTAGTATCAGGCATTCTTAC[A/G]TATGTCTAGCCAGGAGGGGGATTTTTTTTTTTTTTTTTAAGTGATGCTTTCTCCTCACAA
ARS-BFGL-NGS-8753	[T/C]	BOT	1	96169900	1	97518816	1	95403197	TTGCTCCTTGGGTCTGCCTTCCCCTTGAGCCTTAGCCCAGGTCCCACACACAGGCCTGAA[A/G]GTCTACCACAGTCAACTCTGACACAACTGTTAGGACCCAAAGGAAAGAGTGAAGGCTCGA
ARS-BFGL-NGS-110016	[A/G]	TOP	1	96217131	1	97566157	1	95450547	AACTGTCAGTCGGATTCCACAATGTCCTTCTGGTAAAGGTGAAACCTGAGCCACCTGGCC[A/G]GAGTATCCAGGCACTGCTAGGTGAGGCTACCAAGGTGCTGTGAACGGGAGCTGAAGATCA
BTA-44237-no-rs	[T/C]	BOT	1	96252890	1	97601883	1	95486305	GGCCTCATCGGGTAAGCTCTTCAGGTTTCACCCACAGCAGAAGGCTCAGTACCGTGGGAC[A/G]TGCCATATTAGCTGCTCTGGCTGGGTTAATAAGTTACTGAAGAAAGCTGAAAAAATGTGC
Hapmap50694-BTA-44240	[T/C]	BOT	1	96299260	1	97648248	1	95532674	AAACATAAATTTCCAGAGGTACTGCTTATCTGTTTTTGCTCATCTTAATATAAAAATCTT[A/G]ACAGTTATGGTTCGAGTTCACCTGGATGAGATTTCTATGTGTAACCATACCTAAAGGGGT
BTA-44241-no-rs	[T/C]	BOT	1	96325290	1	97674276	1	95558703	GATAATGAAGTTAGCTGCTGGTTCTCATTTGTGTATATTACCAGTGCATATATTAGCAGC[A/G]TTTTCTAGGCTTCAGGAAATGCTTCTAAAATTACTGTGCTAAACGTAAAAGTTCAGGTTA
Hapmap59668-rs29015093	[A/G]	TOP	1	96382717	1	97730994	1	95615413	TGAGGGGAGGACACAAACATGCACTCTATAGCAATGTCCTTGCATTATGTTAAACTCGGC[A/G]TTTTCAGAAGCAAATTTATTAATTCACCCCATGTTGTCCTCTGTGCCCTAGAAATGTCTC
BTA-44249-no-rs	[T/C]	BOT	1	96472067	1	97953339	1	95704756	GGTGGCTCAGGAAGGCTATGAAATCTTCCATAACTTAAAAGGACCATATGTTCATTGAGA[A/G]GGAATTACTAGAAATGATGAATGTAATTTTTCTTCTTTGTCATGACTCAAAAACCAAGTT
BTA-44254-no-rs	[T/C]	BOT	1	96553339	1	98034630	1	95786029	CATGGTTCAAAGATTAATAAATATTTACATTGCGTGTGTGTGTGTGCATTTTAGACACAC[A/G]TTTAGAAGACAAAATGTCAAAGAAGAGCCTCGAGAGATGCCAGCTTTGCCCCGCACATCT
Hapmap42941-BTA-44265	[T/C]	BOT	1	96582794	1	98064180	1	95815627	TCAGTTATTTACTTTTTAAAACAAAAAGAGCACATTCAATGCTCTCCCAGAATTTATAGC[A/G]TCAATTTACCATAAACTGTTTCCAAACTGGAACCAGTGGGTTTTTATGACATTCCTTTGA
BTA-44267-no-rs	[A/G]	TOP	1	96677750	1	98159159	1	95910594	TGAGACTGTGTAACCAACAATGGAAATTAATATGCTTTTATGGTGGCCGGAGATGAAAAA[A/G]TGGCTTCATTCTATAGCCATCACAAGTAAGACGTTTGCTATTTATGAAGTTTAGATTGGC
ARS-BFGL-NGS-14357	[T/C]	BOT	1	96791940	1	98273353	1	96024788	TTTCAGGGGTCAGGCATTCCCCAGGAAGTTCTCAGCAGGCAGGCCTTCCTGAGGATTTAG[A/G]AACAAATGAGACCTCTCATCTATACATGAGCCCATCTCTCCTTATCTAGGAAGACAGAAA
Hapmap51902-BTA-44288	[A/G]	TOP	1	96942516	1	98423738	1	96175345	CATTATATTCTCTTCCTCTGATGCTGATATTAGCTGGTTTTAAATGTATTTTTAACCTTT[A/G]GTGGTCGTTATTAAATTTTTAACATAAAATTCAAACTGACTTCATTTTTTTATACTTAAA
ARS-BFGL-NGS-40587	[A/G]	TOP	1	97060227	1	98539193	1	96293054	AAATTTTTCACCTTTGTTTCTCAAAATTGCCTCGATTATTCTTGGCCTTTTGTTATTTCC[A/G]TATAATGTTTTAAAAATCAGCTTGTACCTCCACAAGTGTATCTAGAAGGATTTGAATAGG
Hapmap47007-BTA-43282	[T/C]	BOT	1	97123740	1	98602706	1	96356567	CTCTATTCAGAACTAATTCAAGGGCGCCAAGGTTTCAGGAGCCATGGCATTCCTGGGGGC[A/G]CATCTCTGCAGATATCACGAGGGAAATTTTCTAGACTTCGTAATTCCCCTGTGCTTCTCG
ARS-BFGL-NGS-96389	[T/C]	BOT	1	97160730	1	98639696	1	96393556	CTGTGGTTGTGCTGTCTGCCTAACGCCTTACAACAAAGAGTTCTTTCCACTCCTGGGGCC[A/G]TGACACAGCATATGCTGCAGCCAAACCGACCTCCTCGTTTCCAAATGCCTTGCCCTTCCC
BTA-43302-no-rs	[A/G]	TOP	1	97276664	1	98763465	1	96509488	ACCTACTTTTTTTAAAAGGAAAAAAGGAGTGTATTATAATGATTTTTCTATACTATTTGT[A/G]TTCTTAGTCACTCAGTCATGTCCGACTCTTTGCAATCCCATGGACTGTAGCCCACCGGGC
ARS-BFGL-NGS-60021	[T/C]	BOT	1	97300654	1	98787466	1	96533478	GATGAGGCGTTCTCACCATCAACACTCAGCACGCAGTCACCCACAGCCATGCTGGCCTGC[A/G]CAGCTTTACCTCCAGGACTTAGTGAGCCAGGAGATGGAGAAGGGCACAGTGAAGTCCTTG
ARS-BFGL-BAC-31698	[A/G]	TOP	1	97339425	1	98826237	1	96572249	CAAGTAAGCGCAGACACCACTGCGGTCAACCAGCATTTGCAGTCACCAGCGCAGTATCGT[A/G]AATGGTTTCGCCTACCCGCGGGCCGGCGCTCCCTAGTAAACTGACTGCCTCCAGCCCTCC
Hapmap38956-BTA-43309	[A/C]	TOP	1	97366225	1	98853037	1	96599049	AACATAATCATCCTTCCCATAAACATAATTTTTATTGAGTACCTCGTGTAGATTTACCAT[A/C]ATTTACTTCAATCATTTCTCTATTATTAGACATTTTTGGTTATTTTAACTTAATACAGTA
Hapmap54512-rs29023726	[A/G]	TOP	1	97390136	1	98876944	1	96622960	TCTGGGTTTGAGTTCCAGGTTGGCCTCTTGCTAGCCATATTGGGATCAAGTTAATTAACC[A/G]TGTGGAGCTCCAGTTCCTCCCTCAGGGGGCACTACACAAGTGATTATAAACACAGAGAAA
Hapmap49174-BTA-43310	[T/C]	BOT	1	97458910	1	98944629	1	96690643	GGCTGGACCCCAGCACTTCACCTTCATCCTTCTTATCTTTTTAGCCACACTTAATACTGT[A/G]ATGCACTCCTCCTTCAAAATCTCCTGATTCTATTCTTCCCTCTCTGACTCAGCCTTCTCA
ARS-BFGL-NGS-4387	[A/C]	TOP	1	97484342	1	98970687	1	96716076	CTCTTTCCCGGGAACACCAGCTACCTTGGCTATCCCAGATTCCCCACTTCATCTCCTTCA[A/C]TCAGAGGGGCCACTGGGCCCACCTGTGTTCCATCTGCCACAGACCCAGCTTGGACATTCT
ARS-BFGL-NGS-96411	[A/G]	TOP	1	97515884	1	99002229	1	96747618	CCTAGGGTGGGATATCCAAGGCATGTTTATACTGCCTCCAGTGGTTCTCTCAGGGCCTAA[A/G]TCCCAGTCAACCACAGTGATACCTGGCTCAATCTGTGTGTGTGTGCTCAGTCATGCCTGA
ARS-BFGL-NGS-94996	[A/C]	TOP	1	97564276	1	99033185	1	96778564	TCAGTGAAGTGGTTAACATTCATGCCTGCTTTTCTCTATGTCACACTGAGCACCTGAACA[A/C]TGGCCCTATGCATTCTTTCTTTCTTAGGCGCAGTGCTTAAGAAATGAGGTCGGAACTCAA
Hapmap42551-BTA-43327	[A/G]	TOP	1	97606601	1	99075510	1	96820888	TTAAAGAATTGTGCATAAATTCACTATGCTAGAAAACCAAGGTGTTCCTCCTTGTTCCCT[A/G]CAGTACTTGTTCATTTGTGTAATAGTTTTAATTACTAATCAGAGCAATTATGTATTCTGC
ARS-BFGL-NGS-112806	[A/C]	TOP	1	97642612	1	99110443	1	96856897	GGTGAGCAGCCATATTCAGTGCAGCATTGACAAGGGTTGAATAGCTTCTGCTGAATTAAG[A/C]GTCCCTGGGCCCACCAGTAGGGCTCCTGAGCCCAACAGTAACAAGCTTATTTCTGTTGCC
BTA-43335-no-rs	[T/C]	BOT	1	97669242	1	99137028	1	96883533	TTTATACGACTGTGATTATCCCACTGGTCAGGGCCTAGGTAACATTCAGCATTCCATTCC[A/G]TGGCACTCTGACAACACTGGAGACAGGAGCTGTGCTCAGTTTTTTTAAATACATGTGTTT
Hapmap27374-BTA-124435	[T/C]	BOT	1	97696420	1	99163506	1	96910323	CAAGGAAAATAGAGTTCAATCATTTGTAAAATCTGAGACTTGGATTAAATGATTTCTGAG[A/G]TTTTGTGTTCTTTGATTTTATGCACACAGGGTACTCAACAAAGGAACTCCTCCTACGTTG
ARS-BFGL-NGS-94323	[A/G]	TOP	1	97746135	1	99212527	1	96959413	TGATTGAATGACGGGGGCTTGTTTAGCAGTTCCTTAGACTTAGGTAGGCTCCCACCTTCC[A/G]CCTTCCTCTCCTCCTGGCCCTCATGCTTGCTGCTCTTCCAGTCCTCTCTTATTTCCGTGA
BTB-01871789	[A/C]	TOP	1	97811528	1	99362271	1	97023887	CTGCAAGAAGTGACCTCTCCACCCAGCTACTTTTCAGTCACCCAAAATTAGCATAAGAAC[A/C]TCCTGTGACATGACTATCCTACCTCTTTCGATGAAGTTCTGAACAGTTCCCATAATACCT
Hapmap31867-BTA-43339	[A/G]	TOP	1	97855005	1	99405457	1	97066465	CTTCTCTGACTCGGCTTTTTGGGTCAGGCTAAGACTAAGTTGTTGACAAGTCTATGGTTT[A/G]GATCCCACTCCTGATCCACTCAGTAATCATCCTTAATTTTTTTGTTTTTGGTTGCCCCAC
BTA-43340-no-rs	[T/C]	BOT	1	97906442	1	99456798	1	97117901	AAGAATATAAATGTCTTTACATTTAGGCGAAAGATTCACATACAGAAGTCTTTAGGTGAC[A/G]CTTTCTTAATGAGCAGTAGCTTGTGCCACCGTCATTCTTACCTGTCTGTGCGTGGTCTGA
Hapmap40001-BTA-43342	[T/G]	BOT	1	97931346	1	99481432	1	97142532	ATGAAAAGTTTAACCTTTTATTTGAATGAGGCAAAGGCTTTATAAGGTTTTATAGATTTC[A/C]CTGGAAAATTAGGGCACTTAATAACTATTTAGGGAGAAAGAACTATGAGTTATACTATAA
BTA-43345-no-rs	[A/G]	TOP	1	97955982	1	99506676	1	97167283	TGATTTTAGTCTGATTCTCTTTGTCTCTTCTCCTCAACTCCCTATCAAGCTTTTGGCTGG[A/G]GTTTAGCTCCCAGATGTTAGCCTCCACTAACTGGCAACTGATTGCTCCAGTGTTTTTGAT
ARS-BFGL-NGS-119126	[A/C]	TOP	1	97986576	1	99540473	1	97197026	TAGACACAAGTCTAAACATCGGTGGGTAGAACTGGCCAAATCATTAAACTGCATCTGGAG[A/C]CCTGGCACAAAAGAACAATTTTGCTAACTCCACCGACTAGCCTTGTATATTGCCTGCAAA
Hapmap27375-BTA-124441	[T/C]	BOT	1	98033610	1	99587016	1	97243547	ATTTCAGTATTTTCTTTTAATGGATTTTGAAGAGTTTACAATGGATAATGTAACATAAAA[A/G]CACAGTCTTTCAGCTGTAAAGTACCTTCAAAGAAATCAAATTTGAATTTATGTTCTCAAT
ARS-BFGL-NGS-72769	[A/G]	TOP	1	98054518	1	99607722	1	97264251	ACCATTGGGCCTCCAGGAGAGTCCCATCACAGGACTCCTTTAAACTGTCATCATGCCTTA[A/G]AAAGTGAAAGTGGTAGTTGCTTGGCCATGTCTGACTCACTGCAACCCTGTGGACTATAGC
Hapmap39920-BTA-43352	[T/G]	BOT	1	98078072	1	99631276	1	97287804	AAGTTGTATAAGAGCATGACTTGATTCATAAGTAGTCTAAAACATCATGCAGGAAAGGAT[A/C]GTATCTTAATAAATCTGAATCCTAGTAGTCAAGGGAATACTGGGGACAGGTAACCTATCA
ARS-BFGL-NGS-34686	[A/G]	TOP	1	98133752	1	99686393	1	97343500	TCTCAGCCCCTTCTTCCCCACCCCCAGAAGGGAAGAGGTGCTGGAGAATTGAATTCAGTC[A/G]CCCATGGCCAGTGATTTAATCAGTCCTGCCTGTGTAATGGAATCTCCATGAAAACCCCAA
ARS-BFGL-NGS-29866	[A/C]	TOP	1	98196332	1	99752009	1	97406908	GGATAACTATCAAAACACAACCTAGACGCTAGGTCTCACTGCCACCAGCTGGGCCTGTTA[A/C]TGGTACCTATCCACCTTTCTACCTCCACTGGTGCCTGCTCCAACGCATCACACACTTGCT
Hapmap54106-rs29011049	[T/C]	BOT	1	98238089	1	99793772	1	97448665	ATATGACTGTGAATCACTTACTGATTAAAAATAGCGAGTTCAAACAGATTCAGTCCATCA[A/G]AAGTCAGCAATGTAACATTCGTTATACAAGGGATTTCATGTTTCCGGCTATCAGAATTTT
Hapmap40109-BTA-120766	[A/C]	TOP	1	98274088	1	99829787	1	97484684	ACATTGAAAAGATAGCCACAGTTTCATAAACCACCATTACTTCCAACACCAGCCTTACTT[A/C]TTAATGTTTCATAATTTCTAAACATATTTCAGAGCTATTGACAAGTCTGAAGGTTTACAA
BTA-43360-no-rs	[A/G]	TOP	1	98343497	1	99914085	1	97553963	ATTTCCATGTTCAACATAGTAACACTGAACATATCCACGTTTCGGTGCAGTCTGACTTGC[A/G]GTAAAGCTTGGTATTGGATGAGGCTAATCTTTGAACTGTGGTGTTGGAGAAGACTCTTGA
Hapmap46568-BTA-43363	[T/A]	BOT	1	98370433	1	99940814	1	97581183	CTGGCTTTAGCAGTAATAAATCATTCAGGTTAAACAGTTAAGTGGTATATATGAATTAAT[A/T]AATTTGTGAACATGAGTCTGTAATCAAAGGATTGTAGTGTCTATTGCCACTTTGTAGAAA
Hapmap58135-rs29019531	[A/G]	TOP	1	98430806	1	100026598	1	97643741	GATATGTAAGGGACATATCATGTGGACACCTTGGCAGGAGATAGTTGCTCTAAATAGACA[A/G]GGTGCCTGTGGTTTGAGTAAGACTTGTGCAGATTACAAATTAACATTTCAAATATTATTC
ARS-BFGL-NGS-119866	[T/G]	BOT	1	98521233	1	100080915	1	97697534	TTGGCAGAGCCCTATTCCCAAGCGCTGGGTACATCGTCCGTTCACTGCCGTCCCCCCACG[A/C]CCCCTCCAATCATCTCGAAACCAGGCCGGGTGGGATTTGGGGGTGGAGCTGGGGAGGCCC
Hapmap31069-BTA-124454	[A/G]	TOP	1	98552740	1	100112422	1	97729041	CCAGCAAAGCTGTGCTACCTGCCAATATCACAGTTAAGCATTATGGCCCTCAAACACTTT[A/G]TGAAAGTCATGGCAACCTATCTGTTAGCTCATCCCGAAGTTCTTATTTTTATTTGCTTTT
BTB-00042406	[A/G]	TOP	1	98602410	1	100161835	1	97778617	ATTACCAAATGCATGATTCTATTATCCCAGAGATGGATGTCATTACCCCTGAAGTTTAAT[A/G]CATGGGAATGAAGTAGGCAATTGAATAGTGCCAGATTGAAGATTTAAGGGTGGAAGCACA
Hapmap55148-rs29025486	[T/C]	BOT	1	98626202	1	100185634	1	97802384	AACTTTTCAACCAAAACAAGGCACCAGATTACTGAAGGCAGATGATATTTCAAGTTAAAC[A/G]TCAAGTATATTGTCCTTACCATCAGGGATTCTGGCAGGATTAGCAGTGAATAGTGCCTAT
BTB-00042454	[A/G]	TOP	1	98664177	1	100223105	1	97840179	AATGGTCTATTTGTATAAGCCCTAAAGGACACTCCATCTCCTGGATAACTGTCCTAGACA[A/G]ACTAGCAGTATCTTTTATTTCCCATCTTATAACTTAAAATGCCCACATGCTTCACCACAC
BTB-00042515	[T/C]	BOT	1	98728925	1	100287967	1	97904809	GTATATGCCTATGAGCATACAAAATAACACACACATGTAATTTTACAATGCAATTTAAGT[A/G]TAATGAAATGGACTCCCATTCCCTGGCATGAGGCATTAAAAAGGAAGCCATCCCACTGGG
Hapmap44463-BTA-43379	[A/G]	TOP	1	98750172	1	100309214	1	97926058	TAACTGAGATGAAAAAATCTTGAAAGCACCTTTTATTCTCTATATTTCCATCTACTCAAA[A/G]TCTTATGTATATTTGATACAAATTCAGACAAATCCGGAGAAGGCAATGGCACCCCAATCC
BTB-00042676	[A/G]	TOP	1	98779294	1	100339279	1	97955174	TTATAATGCCTTCCACTCATGCTGCTTTTAATTCAAGATCCCACCTGTTTTAAACTGAAA[A/G]GCTCTGTGTGATGCAATATTTTATTTTCACTTATCTCATTTTAAATATGTTTGCTTTCTA
Hapmap46140-BTA-43381	[A/T]	TOP	1	98808327	1	100368341	1	97984209	TTATTCTCACATTAAGTAGACTGCCCTCTGGTGAGGACTGTGGTTTATGTGTGGGCAGAA[A/T]GTGTGGTTTACTACCTCTAATTTGTTTATGTTGTTGATGGTGGTTTCAGAAGAAAGCTAC
BTB-00042694	[T/G]	BOT	1	98848776	1	100409844	1	98053542	TAGATAGATACATAGACATAGGGAAAGATCCACAAAATATTACCACAAAAATAAAGCAGA[A/C]AATATAGGTACACTTTGCACAAAAGATTTCTACAATGCATGTGTTTATGTGTATACACAT
Hapmap49178-BTA-44203	[T/C]	BOT	1	98873080	1	100434165	1	98077836	GTACCAGGATGATATAATTAAAATAGGACATGTTTTTGAAGTGAGGTATTTAAGGGCTTC[A/G]AAGAAGGTGTAGAGTGTTAGAGGATCAGCACCTGCCTACTTCTCAAATACAGTTATGAGG
Hapmap49992-BTA-44204	[A/G]	TOP	1	98898799	1	100459886	1	98103554	CACTTTCAGGGGACTTTCATTGTCTTAAAAAGGAATGATGTGGTAAGAGGATTTGAGTAT[A/G]TGCCTTTTCTCTTCAAATAAGAAGTATTAAAGATGGGAAATAATTTAAGAGAGCCGTGCA
Hapmap43268-BTA-44209	[T/C]	BOT	1	98986363	1	100547474	1	98191108	TATGAAATTTGCCAATATAGAAGCATGGATCCTTACAACCTTTGTTCTACCAAAGAATCA[A/G]TGGTTACTGTATCTAATCTTAGCAATTCATAGATGGAGAAGTTGAGGCCCAGTATGGTGA
Hapmap49612-BTA-44210	[A/G]	TOP	1	99013561	1	100574671	1	98218303	AATAGTGGACAGTGAAGTGAAGACCACATTATAGGTTACCATTGGTTTAGAGCCTGCTTT[A/G]GTGATATTTCTATTCTTTCCCTTCTGTCCCTACCCCAGCAATAGAGTGGATTTGTGATGG
Hapmap38957-BTA-44222	[A/C]	TOP	1	99114312	1	100674987	1	98318674	GTGGGTGATTGCTATATTCCCAAGCTCTATACACATGCCTCATCTTTTGCTATCCTTTGT[A/C]AATTTTGAGAATATTAAAACATAGCAGATTTTCTTATATCATTTGATTAAAAATATGCAT
Hapmap32784-BTA-124466	[T/C]	BOT	1	99156076	1	100716680	1	98360380	TTTAAACTAATAAATGAGTGATATTTTCTTTACTGTTCTCTCATGTACTTAAAACTCATT[A/G]ATTTCCTCTCCACATTTTTCCATTAAGTCCAAAAAATTTTTAAATTGTCAAGAAAGTAGT
Hapmap43856-BTA-44227	[A/G]	TOP	1	99193415	1	100754013	1	98397702	TTTGCACAATAGTCTCTTTGTGTGGCTATACCTTATTTAAACAATTCTCCTTCTGAGACA[A/G]TTTAAGTTTTTATTTTCCCAATTCTTTTTCCTATTACACCCTATCCTTGTATTTGCTTGA
Hapmap54778-rs29010369	[T/C]	BOT	1	99237377	1	100797980	1	98441667	CTTAAATGTGATCTGGGCAGAAGAGTAAATGGTTTTTCTTCTTTTTCTCTCATCAGAAAA[A/G]CAAAGTAAAGCAAAAACAGACTTTTTCATCCTCTTCAAAGCACCTACTCTGTTCTTGCTT
ARS-USMARC-Parent-DQ404149-no-rs	[T/C]	BOT	1	99314925	1	100876223	1	98519700	tgtcctgggagggccagagatggggcatagaactccttgaaaatgggatggagtaatctc[A/G]aagaaatgctgaaattctgagagaagcaaaagctttatcttatgagcccctttaagaatc
BTB-01469883	[T/C]	BOT	1	99345463	1	100906056	1	98550194	TTTTCCATTGAAGACTAACTGCTTTAGTGGTGTTTTGAGATCCTAAATAGTTTCATTTAG[A/G]GCAGAATAAAAATTTTGACCAATCAGTAATAAAATCAGGACTCATTTTACTGCTTGTAAG
BTB-01469847	[A/G]	TOP	1	99374603	1	100935003	1	98579359	ACACATTTTATTTTTTCTGATTGTGAGCCTTTCATTAGGGAGTACCTTTCATCACGTCAC[A/G]GTGAAATGGGGCTGATGCTCTTATGTATTTACTGACAACGATGTGAAGGAAGTAAGAATA
BTA-95964-no-rs	[A/G]	TOP	1	99469026	1	100970947	1	98615181	ATTAGCTAGGCCTGTTGGTGCTCATTAAATTCTTAATGGGGATGATGACACTACAGCTGA[A/G]AGAAGATTATAAATGCAGCTACCCTAGGTGCAAAATTATGGGCCAGATTTCAAGCCCCCA
Hapmap57255-rs29022894	[T/C]	BOT	1	99438575	1	101001400	1	98645632	TGTGAGGACTGCATGAATGGAGGCCGATGCCAGGAAGGAAAGAGTGGGTGTTCTTGTCCC[A/G]ATGGCTGGGGAGGCATTCTTTGTAATGAAAGTAAGTAATACTTTGGAGCATGGGTGGGGG
ARS-BFGL-BAC-32494	[T/C]	BOT	1	99477567	1	100979488	1	98680898	TTTCCTTAGGACTGAGAAAACATATATTGCTCATATTAAAAATATTTATCATTTTTGGGT[A/G]CAATTGGAAAATAGATAAAAATTTGGGGAGGAGGGCTAAAGCTTCCCCTTGACCCTCACT
BTB-01832367	[T/C]	BOT	1	99526306	1	101091371	1	98729649	AATGTCCATTCAACCAGAGCAATAACTGCTTTATAAGCTAAATTAGAGTGCCTTCTTACC[A/G]CTGATAATTCTTGGTACAGCCTCTTGAGCATCAAGTACGAATTTCAAGAGAATCCATCCC
ARS-BFGL-BAC-33742	[A/G]	TOP	1	99552129	1	101116384	1	98754671	TTAGTTAATGCGTACCAAATCTTGGTTCAGGAAATATAATCCATGTTTTCCTCCTCTCTG[A/G]CAGACAGGCAATATGAAATATGATTATAATAAATTAATTTTGGACATTTAATGGCATTAA
BTA-24729-no-rs	[T/C]	BOT	1	99597502	1	101161220	1	98799649	ATTATTAGGAAAAAGGTGTAACTATAACTCATAGACTATCAGTTGCTTTGTTTCTAGAAT[A/G]TAAGTCAGCAGTTTTGTTTGCAATGCAGAAATTATCAGCACTTGTCATACCTTGGACTGG
ARS-BFGL-BAC-33738	[A/T]	TOP	1	99622053	1	101185771	1	98824200	AAAAAAAAAAGAAGAAACAAACCAGGATTCTGTGACTCAAAGGGAAGAGATAGCAGAAAA[A/T]GCKTAGAAGAAATCTCTTAGAATCAAAAATGTTACACTTTCAAGCTGAGAATAATACTTC
Hapmap41389-BTA-95970	[T/C]	BOT	1	99642111	1	101205836	1	98844255	TTAATGTCTTCCTGTCAAGCTACAGGATGAGAAGGGGGGTGGCTGGGGGATCAGGAAATA[A/G]GTGCTTGTCAAGAAGAACACAATTGAAGTCAGAAACCAGAATCAACTATTAAAAACAATT
ARS-BFGL-NGS-29680	[T/G]	BOT	1	99689088	1	101253498	1	98891232	GTACATTTCCAAGGTGGCTGGTTATGTTCAACAAAACATACAACCAAACAAACAAAAAAA[A/C]CGGCCTGATATTAAAGATTTTACATAAGAGCTCATCCTTTTGATAACTATTTTCTAAACC
Hapmap38449-BTA-95966	[A/C]	TOP	1	99716013	1	101280423	1	98917928	TTTTATATAAGGCACTTGACATCCACAGATTTTGGCATCTGTAGGGGAATTGAAACCAAT[A/C]CCCCACAGATACTGAGAGACAACTTGTGTAATACTCCTAATAACAGGGGTCATTTATTTA
Hapmap38145-BTA-23986	[A/C]	TOP	1	99769147	1	101333384	1	98971171	AAAAAAAAAATTGATTCAGATAGCTCAAGTGCGTACAGAAGACCCAGATGGACTGACAAT[A/C]TAATACCTGCCAGCCCTGACATGCAGCAGAGACAAGGAAGGCTTCTGCCTTATACATCAG
BTB-01568299	[A/G]	TOP	1	99857836	1	101422075	1	99059852	GACACTCCCCACATCAAACCTCTCTCTTTGGTGGCAGTTAAAGAGGGACACCATTAGCCA[A/G]TCATTGCAGCATATTGCTCTGCTGGTTTTAAAAAGATTTATCTCATTCTCAGATTTGGGC
BTB-01568192	[A/G]	TOP	1	99905012	1	101468706	1	99106464	CTTGGTTCCAAGCAAGAGAAACTGGCTGGTATTTTAAACCCAAAAGGATTGCCCTGGATG[A/G]CTGGTGGGGGAGGAGAAGGCACACAAATTGATGGAGGAGGAGCAGAGTCTTGGAGGGAAA
BTB-01568308	[T/C]	BOT	1	99961868	1	101525564	1	99163300	ACAGGACTTGTACTGCTTATGAAGGCACAGGGCATCCTCTCAAGGAGGTCATGAAAGCCC[A/G]GGCGAGAGAGTGAATTCAGTAGGCTTCCATGCTCCAAAGAGAATGAAGAGAGAGAGAAGG
BTB-00044639	[A/C]	TOP	1	99997409	1	101560119	1	99200317	CCAGTGGAAGAGAGGGAATAAACTAAGATAGGTGGGAGGCATCCAAAAGGAAATGGCCAA[A/C]GTATGGAGAAGACCAGTCAGGAACAGAGGAGGAGGGGAAGGGAGACTGGGTGAGACAGAG
BTA-45212-no-rs	[A/G]	TOP	1	100021883	1	101584564	1	99224757	CAGAAGTAGCCAGTAGAAAACTCAGAGCAGAGTCAGTTCTGGAAACAAGGCAGCATCTTG[A/G]GAAGGAATTTTAGCAGAGGAGGCCAGATTGCAGTGGGTTAAATGATCAATGATAAAATCA
Hapmap59492-rs29020368	[A/G]	TOP	1	100041952	1	101604609	1	99245284	GAGAACCAAGGACAAGTCTTGGCATTTGTTGAGTCCTTCATAGAACAAGAAAACACATGA[A/G]ATTTTGCTATAATTCAAGAGCCATTCTTGTCAGTGCTTTCAAGGGTAGAAATTAAGCTAT
ARS-BFGL-BAC-32921	[T/G]	BOT	1	100151489	1	101714382	1	99354988	CCTCATCTTGTAAGTCTAAATTTACTTACCATTTGCACTATAATAACAAATAAATCACAC[A/C]AACAGAAACTTAACCAGCATATTTTCTGAAGTTAGGCCATGTTGAAGGAAAATTTCTGCT
BTB-00044397	[A/G]	TOP	1	100172966	1	101735868	1	99376464	AAGGTAAGGGACTGTTTAAGCCCCTAATTTTGGACCAAGGACAATGTGCCAGAGAGAGAT[A/G]AGAAGTGTGGGGGAGCCAAGTTCACCACGGTGACTATCACTCTTATTACCCTGGGATCCA
Hapmap48767-BTA-45204	[A/G]	TOP	1	100200649	1	101763551	1	99404142	CTGTTCACCTTTCTTTGAAAGTGATGCACATGCTTGCTGAAGTTGTCCATGATACGTCCC[A/G]TTAGTGCACTCATTTAGCATAATAAAGGTATACTTAAGCCCCATTACCTGGCATGTTTAT
BTA-45203-no-rs	[A/G]	TOP	1	100237544	1	101800483	1	99441044	GAGCTCACTGACCAACTTTAGCTTCACTAAAAGTAGAGCAGACAGTATATGCTTCCTGAT[A/G]TAATGGAAATATGAAGTCTACAGCATCATCTCTGAAAAATCTTTACTTTGCAAATTGAAT
BTA-45195-no-rs	[A/G]	TOP	1	100297745	1	101861686	1	99501232	AGTCTGAAACTGGAGCTGCTTATTCAGACTTGCAGACTAATTGTTCTGAATCACTCACAT[A/G]CATTTGGATCTCATCTGCTTGGAAACAGGATGCAGTTTATGTCAGGGTACAAACATGCCT
ARS-BFGL-NGS-38583	[A/C]	TOP	1	100348072	1	101988989	1	99551933	AATCAATTACTTTTTTTGTATTCACTTAATTAGTGGTGCCCTTGTGGCCCAAAGATATGA[A/C]AATAAAACCAGAGAATAAACAGTTTATAAGATGGTCACTTGGGCCTTGATGAGAACCTAC
Hapmap48344-BTA-45183	[T/C]	BOT	1	100382840	1	102023774	1	99586706	AGGAAAATATGCACTTGTTTTTCTGAAGATTCTAGATCAATCTGTTGGGGACTAAAGTGC[A/G]TTTCTACTGAAAGAAGGCTCTTGAAATGTTTTCTTTAATCTATGCCTTTGTAAACACACA
BTB-00043898	[T/C]	BOT	1	100432385	1	102073417	1	99636348	GACATCTTCCCTAGCTTTCCTTGTCTGCTCACATAAAAATTTAACTTGAGCTATATACGG[A/G]GAATAACTGGCTACTAGTCATTTAATTCAGGAATGTAACCTTGGGAAAGGAGTCTATTGG
ARS-BFGL-NGS-22608	[T/C]	BOT	1	100481800	1	102121834	1	99685768	ATGCCTGAATTTTTTATATTCTATACATAACTTTGGAAGAAAGTTATAACAAATATAAAC[A/G]TTTTATTCAAGCCTTGATGGAGGCCTTTTTTCTCCTTTCTGTCCTTTTTTAGGGGAATTT
BTA-45180-no-rs	[A/G]	TOP	1	100513127	1	102153160	1	99717085	GGTAGAGAGCTATTAGGTAGGGGTCTGTGGTAGTGAGAGGCTGTGCCAATCTTTTGATAG[A/G]TTCTCTTTTTTTCCATGAAATAGGATGCAAAGTCATTAGCTGAGAACAAGTCTGGGAGCA
BTB-00043787	[T/C]	BOT	1	100564241	1	102204002	1	99768392	CCTGAGAGTGTGCACATTTTTAGGCAATGTTTTAGTGGGATATTCTTACAGTAGTTAGAT[A/G]GCTCTGCTTATTTTTTTGCTAGACAACTTAGCAATCCCAGAAACTGATTCTTTTAGAGCC
Hapmap47302-BTA-45176	[A/G]	TOP	1	100605192	1	102365562	1	99809357	TCCCACAGATTACTTGTATTGCACAAGGCAAAGGGGTACCTTGCAGGGGCGTAAGTTATC[A/G]GAGTTAACACGGCCAACAATGGGACAGACTGACAACCATGTGCATCTGGATGCAATGTGC
BTB-00043646	[T/C]	BOT	1	100663074	1	102280846	1	99867208	ATTCTGAGATATTCTAGATCTGCCACCAAAGAAGAATCTTCCTTGCCAGTATTACTACTG[A/G]AACTTCTCTTCCCTTTGTCAAGCATCATATTTGTCTCTTCAGCCATCACGTGCAGGTGGA
BTB-00043598	[T/C]	BOT	1	100737627	1	102417282	1	99941757	GCTAGCTGTTCATGGGAACATCCACCTTCTCTTAACATTTTAAAATGCTTCACTTGCAAA[A/G]TGTTTGACCGAGCATGTTCACATAGGATTGAAGGAATGAAAGTGAATGAAGAGATCCTTT
BTB-01631847	[A/C]	TOP	1	100760752	1	102440409	1	99964877	CATTATCTCATCGTGTGAATCATAGATATAGTAACACAGCCCTGGTTTACATTATAGCAA[A/C]ATGAAATTGTACCTGCATATTCAAAATTTTAGATATATTGTTAAATTAAATACTCAAAAA
BTB-01631727	[T/G]	BOT	1	100800828	1	102480518	1	100004887	ATTTTAATAGTAATCTTTTATTAAAGTGTGTTTTTTAAAGTATGACGGCAGGAATAATAT[A/C]TTTGGCCAGATAAGACTTAAATCTATCCATCTCAGATGCTTTCTTTCCCACATACACTGT
Hapmap49857-BTA-109064	[T/C]	BOT	1	100835682	1	102515262	1	100039624	CTTGCTTTTCAGCTATTTAGTTACAGTGGGCTGTGATGTTATCTTCATTGCATTCATTCT[A/G]CTTGGGGTTGTTGTCCTTATTGGATTCAAGGATTAACATCAGATTTGGACTTTTTGGCCA
BTB-00043545	[A/G]	TOP	1	100862935	1	102542346	1	100066834	GAGGCAATGGCTGGAGAGAATTGAAAGTGTATGAAGAAAATATTCATTAATATTCTGCAA[A/G]GTAGTATCATTACTTTATTTCTTAAACCATTATGGAAATACTGTCAATCTGATATTCTTG
Hapmap27376-BTA-124483	[T/C]	BOT	1	100920014	1	102598204	1	100122413	TGACTGAAGTTTATTGCTTATTCTAGCACTCTTTCGGTATAACTTTAAGCAGAACTTAAA[A/G]AACCCTTAGATTTTCCTTTCCTCTAAAGGTCTAATGGAAACTATAGGTTTTATTAATCAA
ARS-BFGL-NGS-61644	[T/C]	BOT	1	100957801	1	102635378	1	100159585	GAAAGTAAAACAATGAGGACTTTTTTTTTTTTTTCTGGCCAAGTCAAGCCACTGACTTGA[A/G]CGATAATCCCCAAGTTTAGGAGGGTGATGAGGAGGAAGGAGATGAAGCAGCTGGCCTGTG
BTB-01234729	[A/G]	TOP	1	101033651	1	102721657	1	100235428	TTATTTCATCCAACAGTGTACCTTGCCTTTGTAGACTGCTTTAGATAAATGAGCCTTGAT[A/G]GTGATAGCTTAGGTAAGATTTCTTATGTTAAAAATGTCTTTATTTTAATTGTGGTAAAAG
ARS-BFGL-NGS-97041	[T/G]	BOT	1	101059284	1	102746879	1	100261041	CCACATTAACTGGGTTAGTAACATCAAGCAGAACCTCCACCTCTTCACGAGTCAGCCATG[A/C]AGGATAAAATGGCCCTGTGATGACACCATGTGAACTGAAAGCCTCTAGAATTTATGCCAT
BTB-01234598	[A/C]	TOP	1	101103098	1	102790746	1	100304015	CTTCTGAAAGGCATTGTATATCAGCATCCTCAAAATCTGAAGAAAATTGGGAAGAGAGAG[A/C]TCAGAAAAGCAACAATATCTATATGAACACTGAATAGATATACAAACTGAATAGATAGAA
BTB-01234416	[A/G]	TOP	1	101188217	1	102875007	1	100388604	CCAGAAAAAATAAACTAAGCTAGTATTGAAAAGGAAACTGCTACTCCCTTTTCTTCTCAG[A/G]AAGCTTTCTGTATTTAGGAAGACCATGAGCACAATTAAAAGCCTTTCTCTCAGAAAATTT
Hapmap32126-BTA-157362	[A/G]	TOP	1	101231777	1	102918572	1	100432165	ATAGGACACTCCATGTTTTTATAGTAGGCAGCAACATGCCTGCTCTGTGCTCCAGAGGGA[A/G]ACATTGTTATTATACTGGAAAATAGGCCTTCCTAATATTGCCTAGGGAGAAAGATTTTAC
BTA-115500-no-rs	[A/G]	TOP	1	101308751	1	103004837	1	100509135	TGAAATAGATAGTTAGAAGCTGCTGTATAGCACAGGGAATTTAACTGGATGATCCGCGAT[A/G]ACCTAGAGGAGTGGGATGGTGGGGAAGGAGGCTCCATAGGGAGGGGATATACATATACAC
Hapmap33240-BTA-157357	[T/C]	BOT	1	101330295	1	103025507	1	100529804	ACACGACTGAAGCAACTTAGCAGCAGCAGCAGCAACAGGTTTATTTCTCTTCAACATGTG[A/G]GATATCTATAAGGAAGAATTCATTGTCATTAAGGCAAACTTACAGTTATAAGTGACCAAG
Hapmap41469-BTA-19461	[T/C]	BOT	1	101403755	1	103095846	1	100601363	ATACCGTATTGATCTTGTGGCAAACCCCAACAGGAGAATCATTTTCACAGAGGATGGTCC[A/G]TGTGGTTTTGGAGCACAGTCATTCTCTGTGCAATAAAAACATACACTCCACTTGAGAAAT
Hapmap43160-BTA-116211	[T/C]	BOT	1	101476469	1	103167665	1	100674068	AAAGCCCTTGATTTTCCGGAACCTGCTCTGTTGGCAATTTGGCATTTATCTTAGGTAAGA[A/G]CTAGAGATGGAAAAAAACGTAAGATCAAATGTCCCTAAACAATGGAGAACAAAACTCTGG
BTA-109808-no-rs	[A/G]	TOP	1	101537204	1	103229117	1	100734801	TCATAATATTAGAGATTAATTATTTTCCCCCACCTTACCATTCTATCAACAGGGTTGTAT[A/G]TAATAATAGTAGGATATAGTTGAAAGTTGCAAGACTCAGATGCTCTGTGTTGAAGTACTT
Hapmap39712-BTA-109811	[T/G]	BOT	1	101583260	1	103275173	1	100780857	TAAATTAGGATACAATGTGAATAGCTTTATCTGTTTAGGCTACAGGGTTGTCAGACTTYA[A/C]GTTGTTACAAGTATCACTGGTGGGAAATGATTCAGCATGGAATCCATGGCCAGACTCAGT
BTB-01136854	[A/G]	TOP	1	101664632	1	103356065	1	100862227	AAGAACCCAGGGGAATTTTCCATCCACCTATCCAACATTCCAGGACCTATTGGACTGTAC[A/G]GTTATTGTTTTAGTGATAGTCACACACTGAAACGATAACAGAGAAGAATAAAGATTTCTT
BTB-01997024	[T/G]	BOT	1	101686457	1	103377349	1	100884706	TATTGCAAAATGTAAATCTCTTTATCTTCAATAATTATATACTCTGACAGAAGAAGTTCC[A/C]TGGGTCTCATGTCTGACAGAAGAAGTACCCTGTTTTTGTTTTTTCCCCCCTGCAGCCCGT
Hapmap59854-rs29026147	[T/C]	BOT	1	101773849	1	103459113	1	100971901	TTACAAAGTGCTATATAGTAAAGTGCTTGAAAGCATGTTATTAAGGACATTTATGAAGAA[A/G]AGATAGTGTAACTAGGTTCTGAAAATGAGTAGCAGTAATTATTTGGAGGTATGAGAGAGC
BTB-01136812	[A/G]	TOP	1	101816107	1	103501424	1	101014213	TATATGCTAGATATAAAAGCCCTAAGTACCATGGGGCCTGCCAAGAATTTCAATATAAAT[A/G]AGGAGAAATTATAGAGTGATATAAATGTTATACAGAGAAATAATTTATAAACAAGGTTAT
BTA-95705-no-rs	[A/G]	TOP	1	101851539	1	103536856	1	101049645	TGGTGGCTTCTTTTGTTGCAGAACATGGGGTCTAGGTACGAGCTTTAGTAGTTATGGCAC[A/G]CAGGCTCAGAAGTTGTGGTTCCCGGGCTCCAAAAGACAGTCTCACTAGTTATGGTGCACA
Hapmap53234-rs29020933	[T/C]	BOT	1	101892420	1	103577744	1	101090522	TACATTGTAAGATTCTGCATCATATTTAAATCCATTTTATCAAGTCTCTTCTGGTACCAT[A/G]CTGGTGAACAAAGGCAGGTAGTTTCATTATGGATATATGTGGGGAAGATTCATGTTTCTT
Hapmap43413-BTA-95698	[T/C]	BOT	1	101918115	1	103600905	1	101113434	ACAGTCCACAGGTCACAAAGAGTCAAACACAACTGAAGCATCTTAGCATGCACACAGGCA[A/G]ATAAGAATATAAAACTTAAATGTTACTACAAAACTGACAAAGTGATTTTGACATATGTTA
BTA-95685-no-rs	[A/G]	TOP	1	101956485	1	103637987	1	101150518	CACACTTAGAGAAAGGACCACGTAATGATAGATGGAGAAGACAGCCATCTGTGTGTCAAG[A/G]AARGAGGCCTCAGAAGAAACCAAACCTTGATCTCAGACTTCTACCTTCTGGAATTGTAAG
BTA-95676-no-rs	[A/G]	TOP	1	101977997	1	103659499	1	101172027	ACAAAAATTAGCCATGCCCCTCTAATGTTTCTGTGTTTCTTGAAAATTTCTGAGTTCCAC[A/G]TTAGCTCTCAAACTGACTTTGTTTATGAGTGAATTCTGCAGAGGGGTTCATAGGCACAGG
BTB-01136517	[T/C]	BOT	1	102001717	1	103684113	1	101195925	CTCTGTTATCCCCTTCTCCTCCTGCCCCCAATCCCTCCCAGCATCATTATACCCAAATAA[A/G]TCTTCCTGCTTTCTTTATGTAAAGCTTCTTTTAGAATGAACAACTTGATCAGTATACTTG
[truncated: 48,394 more rows]

## Sheet: Table S2
Table S2 BeadChip SNPs with genomic positions that do not match those previously published (Schnabel, 2018) (n=308 )
ARS-UCD1.2	This work		Schnabel 2018
MARKER_NAME	Chromosome	Position	Chromosome	Position
BTB-02081949	1	3790016	1	3790017
BTA-26294-no-rs	1	3884275	1	3884274
BTB-01084203	1	16930716	0	0
BTB-01116114	1	22034196	1	22034195
BTB-00013095	1	30061801	1	30061800
Hapmap60973-rs29018366	1	43258942	1	43258943
BTA-89822-no-rs	1	45869465	1	45869917
Hapmap55429-rs29012753	1	47050760	1	47050759
ARS-BFGL-BAC-17968	1	52191864	1	52191865
UA-IFASA-5597	1	56773322	1	56790295
BTB-00038398	1	84564294	1	84564295
BTB-01195902	1	88649758	1	88649757
BTB-01498660	1	106786794	28	640998
ARS-BFGL-NGS-31534	1	118414793	1	118414794
BTA-02520-rs29010074	1	131832032	1	131832033
ARS-BFGL-NGS-35508	1	133924528	1	133924529
Hapmap48127-BTA-93939	1	140838043	0	0
ARS-BFGL-NGS-44348	1	150101146	1	150101147
BTB-01691456	1	157644416	27	45553866
ARS-BFGL-NGS-4662	2	32450316	2	32450315
BTB-00093713	2	33694564	2	33694565
BTB-00098952	2	50228169	2	50228170
Hapmap33880-BES9_Contig535_933	2	55577761	2	55577762
BTB-01328981	2	59024467	2	59024466
BTB-01332745	2	66863743	2	66863744
BTB-00102915	2	76952942	2	76952941
BTB-00103489	2	78240243	2	78240244
Hapmap39834-BTA-49029	2	111658961	2	111658962
ARS-BFGL-NGS-41788	2	119630668	0	0
ARS-BFGL-NGS-103410	2	121393330	4	7752741
ARS-BFGL-NGS-118708	2	125718240	2	125718237
ARS-BFGL-NGS-81166	3	5462306	3	5462305
ARS-BFGL-NGS-8807	3	15616957	4	2773274
BTB-00127875	3	48049867	3	48049868
Hapmap30274-BTA-148650	3	52865519	3	52865520
BTB-01215910	3	62888762	3	62888761
BTB-01281718	3	71769764	3	71769765
BTB-01240408	3	85625500	3	85625501
INRA-214	3	86026598	0	0
Hapmap38974-BTA-68857	3	95179112	3	95179113
ARS-BFGL-NGS-22306	3	99209538	3	99320849
ARS-BFGL-NGS-58312	3	117091874	3	117091875
BTB-01800967	3	119061119	3	119235322
BTB-00281544	4	1376811	6	109737431
BTB-00167503	4	20672261	4	20672262
BTB-00174283	4	32514266	4	32903859
BTA-122414-no-rs	4	34823773	4	34823772
Hapmap51853-BTA-70134	4	37954086	99	982
BTB-00181018	4	48540767	4	48540768
ARS-BFGL-NGS-13995	4	64052563	0	0
ARS-BFGL-NGS-116468	4	70094359	4	70073949
BTB-01162037	4	79979078	4	79979079
BTB-01325848	4	82590829	4	82600772
BTB-01290382	4	86984043	4	86984044
Hapmap25269-BTA-142380	4	93392903	4	93392902
ARS-BFGL-NGS-104016	4	95354173	16	35937331
ARS-BFGL-NGS-112401	4	119015338	4	119015339
BTB-02090415	5	1389327	5	1389326
BTB-00909994	5	3684231	5	3684232
ARS-BFGL-NGS-34695	5	9723459	5	9723435
DIAS-71	5	32635991	5	32635992
BTB-00225251	5	36551339	5	36551340
ARS-BFGL-NGS-92169	5	37358957	5	37358956
BTB-00226439	5	42897594	5	42897595
ARS-BFGL-NGS-2069	6	504547	6	504170
Hapmap35597-SCAFFOLD359101_527	6	5256009	0	0
BTA-77361-no-rs	6	12808531	6	12808530
BTB-00244629	6	13267893	6	13267892
ARS-BFGL-NGS-111455	6	25478605	5	25144238
ARS-BFGL-NGS-40881	6	28170097	99	22733
BTB-00252896	6	39552832	6	39552833
BTB-00253070	6	42350564	6	42350563
BTB-01441250	6	64417260	0	0
BTB-00217058	6	77926325	6	77926323
BTB-00265951	6	88893734	6	88893733
BTA-93910-no-rs	6	98338596	0	0
BTB-00274978	6	99164391	6	99164392
ARS-BFGL-NGS-100510	6	105173982	6	105174479
BTB-01902778	6	109291739	6	109291738
ARS-BFGL-NGS-119881	6	113587270	6	113587269
BTB-01881852	7	1013955	7	1044720
ARS-BFGL-NGS-83344	7	1984901	7	1984902
ARS-BFGL-NGS-37045	7	2214389	7	2214390
BTB-00299866	7	23550627	7	23550626
ARS-BFGL-NGS-36142	7	30866207	0	0
BTB-01907592	7	42179589	7	42179588
ARS-BFGL-NGS-94413	7	42602823	7	42602822
BTB-02088261	7	44789088	7	44789089
BTA-104715-no-rs	7	54970767	7	54970766
BTB-00313076	7	57745059	7	57745060
BTB-01121084	7	67052001	7	67052000
BTB-01217507	7	72563727	7	72563728
ARS-BFGL-NGS-92532	7	84170090	7	84170087
BTB-00955215	7	103508997	7	103508998
BTB-00329283	7	104727639	7	104727638
Hapmap48901-BTA-80577	7	105949581	7	105949582
ARS-BFGL-NGS-68401	8	30323	99	13264
BTB-00696706	8	9405734	8	9405733
BTB-01271101	8	27469551	8	27469550
ARS-BFGL-NGS-108116	8	40934868	8	40934867
ARS-BFGL-NGS-72492	8	51919978	8	51919977
BTB-01509839	8	54798295	8	54798294
ARS-BFGL-NGS-115183	8	72363748	8	72363747
ARS-BFGL-NGS-116019	8	76702144	8	76702143
ARS-BFGL-NGS-28685	8	86654807	8	86654806
BTB-02029442	8	87693474	8	87924562
ARS-BFGL-NGS-73943	8	88211202	8	88211201
ARS-BFGL-NGS-108915	8	100831096	8	100830949
BTB-00379074	9	5003418	9	5003417
BTB-01181264	9	6269556	9	6269557
Hapmap49802-BTA-93290	9	11700250	9	11700251
BTB-01678771	9	20484643	9	20484642
BTB-00383268	9	22594113	9	22594114
BTB-00383473	9	22799619	9	22799618
BTA-83267-no-rs	9	33042852	9	33042853
BTB-01716797	9	55390188	9	55390187
BTB-00396685	9	60328345	9	60328344
ARS-BFGL-NGS-30222	9	63662813	9	63662812
ARS-BFGL-NGS-17431	9	78734071	26	51990348
BTA-84383-no-rs	9	82137209	9	82137210
UA-IFASA-4584	9	86652822	22	4887870
BTB-00331209	9	86869002	9	86869003
BTB-00404361	9	89122009	9	89122008
BTB-01775482	10	11792565	0	0
BTA-15975-no-rs	10	35237988	17	33658546
ARS-BFGL-NGS-110134	10	45241187	10	45241320
BTA-26966-no-rs	10	51225173	12	56478690
BTB-00429221	10	54501104	10	54501103
Hapmap47719-BTA-74313	10	70490502	10	70490504
BTA-04666-rs29015025	10	70677113	10	70677112
ARS-BFGL-NGS-115422	10	84193499	0	0
BTB-01526525	10	93702692	10	93729503
BTB-00456788	11	6842316	11	6842315
BTB-01679861	11	17969916	11	17969917
BTB-01060598	11	32301593	11	32301594
BTB-02007521	11	34713709	0	0
Hapmap23306-BTA-119892	11	39181463	11	39181435
ARS-BFGL-NGS-83535	11	89047691	11	89047690
ARS-BFGL-NGS-118517	11	93552681	99	2383
ARS-BFGL-NGS-119436	11	97120047	11	97120046
BTB-01908083	12	4538723	0	0
BTB-00486270	12	8965658	12	8965659
BTB-00487920	12	16759251	12	16759250
BTA-108561-no-rs	12	48655428	12	48655429
ARS-BFGL-BAC-14374	12	67719248	12	67719247
ARS-BFGL-NGS-90088	12	71089505	0	0
ARS-BFGL-NGS-76242	12	71128426	0	0
ARS-BFGL-NGS-57278	12	71644773	0	0
BTB-00507934	12	83181684	12	83181683
BTB-00515369	13	16516243	13	16516244
ARS-BFGL-NGS-93247	13	33360208	0	0
ARS-BFGL-NGS-92236	13	50935534	13	50935533
BTB-00534731	13	52324964	13	52324965
Hapmap47572-BTA-33133	13	60088281	13	60088282
ARS-BFGL-NGS-72995	13	64159687	13	64159681
ARS-BFGL-NGS-32582	13	70880487	13	70880486
ARS-BFGL-NGS-16109	14	6962217	14	6962216
ARS-BFGL-NGS-55359	14	14168275	14	14168274
ARS-BFGL-BAC-1302	14	25923374	14	25923373
UA-IFASA-8129	14	28836183	14	28836184
BTB-00003393	14	31555851	30	6775759
Hapmap31660-BTC-061505	14	54675219	14	54675218
ARS-BFGL-NGS-82778	14	54887485	7	40427586
Hapmap24279-BTC-014456	14	55442666	14	55464040
BTB-00300104	14	60315765	7	23507967
BTB-00574776	14	61172065	14	61172066
BTB-01731095	15	12884833	15	12884834
ARS-BFGL-NGS-115471	15	16729439	15	16729438
ARS-BFGL-NGS-65626	15	17216168	15	17216169
BTB-00583912	15	22653858	99	22369
ARS-BFGL-NGS-118154	15	24186326	15	24186325
ARS-BFGL-BAC-19376	15	48409492	15	48680375
BTB-02015886	15	49724105	0	0
ARS-BFGL-NGS-53803	15	58366771	15	58366772
Hapmap59933-rs29011215	15	66524755	0	0
BTA-16936-no-rs	15	67999771	15	67999770
DIAS-236	15	82104218	15	82160658
BTB-01921305	16	7766370	16	7766369
ARS-BFGL-NGS-68742	16	10823925	16	10823924
Hapmap47278-BTA-38875	16	40414577	16	40414576
ARS-BFGL-NGS-26480	16	49627659	16	49627658
BTB-02030954	16	54246747	16	54246748
UA-IFASA-4552	16	55259035	16	55259034
ARS-BFGL-NGS-17466	16	56278517	16	56278518
BTB-00652878	16	64223290	16	64223291
ARS-BFGL-NGS-100306	16	80452472	16	80448457
ARS-BFGL-NGS-114274	17	4023823	17	4023824
Hapmap36789-SCAFFOLD190171_16889	17	9862251	17	9862250
BTB-01505652	17	42214113	17	42214112
ARS-BFGL-NGS-30971	17	57761040	17	57761041
BTA-43768-no-rs	18	4778471	18	4778472
Hapmap42446-BTA-118372	18	15143757	18	15143758
Hapmap36367-SCAFFOLD205017_9206	18	17316094	18	17316093
BTA-42735-no-rs	18	21851963	18	21851964
ARS-BFGL-NGS-77651	18	22360153	18	22360154
BTA-118931-no-rs	18	51657675	18	51657674
BTA-121305-no-rs	19	13379993	0	0
Hapmap24469-BTA-157506	19	24235544	19	24235543
ARS-BFGL-BAC-36717	19	27212219	19	27277714
ARS-BFGL-NGS-110692	19	29486081	19	29454962
ARS-BFGL-NGS-105095	19	30931008	19	30931009
ARS-BFGL-NGS-96716	19	45087871	19	45087870
UA-IFASA-7562	19	48787761	19	48787760
ARS-BFGL-BAC-27150	19	52367929	0	0
ARS-BFGL-NGS-94961	20	10899178	20	10899179
BTB-01863228	20	11330805	20	11330806
Hapmap50241-BTA-115966	20	18571734	20	18571733
ARS-BFGL-NGS-107555	20	25270485	20	25287084
BTB-01220948	20	33273351	20	33273352
ARS-USMARC-Parent-AY919868-rs29002211	20	46043226	20	46043225
BTA-17135-no-rs	20	46805468	20	46805467
BTB-01132138	20	52125535	20	52125534
Hapmap39838-BTA-51076	20	63807638	20	63807637
ARS-BFGL-NGS-21633	20	64249750	0	0
Hapmap48665-BTA-16217	20	65104128	20	65104129
Hapmap27394-BTA-135513	21	8360572	99	19288
ARS-BFGL-NGS-21637	21	9465634	21	9465633
BTB-00803737	21	14060526	21	14060527
BTB-00804375	21	15461130	21	15461131
Hapmap44836-BTA-51861	21	20568083	21	20568084
BTB-01176930	21	27892060	21	27892059
ARS-BFGL-NGS-60995	21	30414852	21	30414851
ARS-BFGL-NGS-29121	21	33323345	21	33323353
ARS-BFGL-NGS-51788	21	63011593	21	63011592
BTB-00829151	22	441438	22	441437
Hapmap42974-BTA-55230	22	10418660	22	10418659
BTB-01536365	22	15571331	22	15571330
ARS-BFGL-NGS-80740	22	18270098	22	18270099
Hapmap39574-BTA-54554	22	44342497	22	44342498
ARS-BFGL-NGS-55064	22	56485007	22	56485011
ARS-BFGL-NGS-105794	22	60529004	22	60529003
BTA-81662-no-rs	23	23890371	23	23890370
BTA-107503-no-rs	23	45331631	23	45331630
BTB-00935422	23	45429044	26	23787310
BTB-00878805	24	5633249	24	5633248
BTA-115570-no-rs	24	5695059	24	5694991
BTB-00884722	24	29381621	24	29381622
ARS-BFGL-NGS-23950	24	30709730	0	0
Hapmap26955-BTA-138418	25	23434670	25	23434675
ARS-BFGL-NGS-117219	25	24848981	25	24848980
ARS-BFGL-NGS-99453	25	25070814	25	25070813
Hapmap30957-BTC-028092	25	30139220	25	30139219
ARS-BFGL-NGS-64032	25	32268051	25	32268044
BTB-01518195	26	1344044	26	1344045
BTA-26713-no-rs	26	1538179	26	1538178
BTB-01962597	26	2711125	26	2711124
BTA-120467-no-rs	26	13262924	26	13262923
ARS-BFGL-NGS-14093	26	15052537	2	121368224
Hapmap46476-BTA-25480	26	15079006	26	50115351
BTB-00706857	26	16005659	26	16005660
Hapmap27608-BTA-149578	26	29599241	99	8096
BTB-00937875	26	30555507	26	30555506
ARS-BFGL-NGS-64011	26	50448899	26	51575536
Hapmap41729-BTA-102219	26	50474057	0	0
ARS-BFGL-NGS-103592	26	50614401	26	25790675
BTB-01807097	27	6667817	27	6715163
BTA-62522-no-rs	27	24594459	27	24594458
ARS-BFGL-NGS-42294	27	34393830	0	0
BTA-11097-rs29016861	28	16509046	28	16509045
BTB-00980695	28	22712238	28	22712237
ARS-BFGL-NGS-20870	28	24372375	0	0
ARS-BFGL-NGS-119149	28	42572613	28	42572614
ARS-BFGL-NGS-90518	29	3274340	29	3274342
BTB-01500830	29	3666171	29	3666170
ARS-BFGL-NGS-112278	29	14622472	29	14622477
ARS-BFGL-NGS-119898	29	23128281	29	23128280
BTB-01023946	29	34558844	29	34558843
ARS-BFGL-NGS-12556	NW_020190421	72905	99	518481
BTA-111505-no-rs	NW_020192287	301879	30	28782701
ARS-BFGL-NGS-73003	NW_020192291	383607	0	0
Hapmap50543-BTA-102579	NW_020192292	647335	30	27851850
ARS-BFGL-NGS-76719	X	741367	30	741275
ARS-BFGL-NGS-10066	X	19689411	99	8828899
Hapmap50520-BTA-97804	X	19958862	99	8559353
Hapmap54709-rs29018919	X	20013613	99	8504720
ARS-BFGL-NGS-15473	X	20097570	99	8420742
Hapmap48668-BTA-16512	X	20131709	99	8386642
Hapmap49565-BTA-30765	X	20239282	99	8279006
ARS-BFGL-NGS-21644	X	20358979	99	8159260
Hapmap26473-BTA-161273	X	20650549	99	7867618
BTA-27913-no-rs	X	20860848	99	7656685
Hapmap33919-BES4_Contig343_1352	X	21160656	99	7356880
ARS-BFGL-NGS-10844	X	21527320	99	6990264
Hapmap38606-BTA-54403	X	21577761	99	6939817
ARS-BFGL-NGS-114641	X	21787252	99	6730356
Hapmap49093-BTA-25033	X	21964233	99	6553423
BTA-72772-no-rs	X	22326665	99	6191028
ARS-BFGL-NGS-105469	X	22422356	99	6095282
ARS-BFGL-NGS-52455	X	22725936	99	5791723
Hapmap23145-BTA-123168	X	23742895	99	4773254
ARS-BFGL-NGS-92987	X	23877349	99	4638796
Hapmap43999-BTA-108014	X	24059995	99	4456064
BTA-11235-rs29016998	X	24417901	99	4097485
ARS-BFGL-NGS-61325	X	24498557	99	4016776
Hapmap28373-BTA-160078	X	24521977	99	3993355
Hapmap32832-BTA-148856	X	25108164	99	3407819
ARS-BFGL-NGS-36483	X	25725861	99	2790089
UA-IFASA-7690	X	25827226	99	2688876
Hapmap23488-BTA-156693	X	26492428	99	2023577
ARS-BFGL-NGS-64080	X	26586391	99	1929642
ARS-BFGL-NGS-9435	X	26773576	99	1742328
Hapmap57669-rs29015594	X	27645283	99	853765
ARS-BFGL-NGS-42702	X	28204406	99	294741
BTB-01916313	X	36501517	30	36550823
ARS-BFGL-NGS-6256	X	37655821	99	13571
BTB-01847139	X	132887494	30	133121851
ARS-BFGL-NGS-10360	X	137807055	0	0
BTB-01049417	X	138724113	30	138724112
